# Supplementary material for: Analyzing 6211 unique variants in the upgraded interactive FVIII web database reveals novel insights into hemophilia A
Source: Blood Vessel Thromb Hemost. 2025 Jan 21;2(3):100053. doi: 10.1016/j.bvth.2025.100053 (PMC12320434; doi:10.1016/j.bvth.2025.100053)
Supplement: Supplemental Material 1 [file BVTH_VTH-2024-000215-mmc2.csv]

mut_id	mut_type	mut_effect	g_id	g_name	d_id	location	e_i_numb	locnumb	aa_numb_old	aa_numb	codon_change	codon_first	codon_last	n_bp	nuc_numb	ntchange	mut_syn	aa_change	aa_first	aa_last	aa_syn	CpG	Date added to HADB	Count_mut_id	ucomments	uclotting	udiscrep	uratio	uantigen	useverity	uinhibitor	utype	mutations
1	Point	Frameshift	g08	F8	5UTR	UTR	5UTR	0.01	0	0	NULL	NULL	NULL	1	-860	A>G	c.-860A>G	NULL	NULL	NULL	NULL	Null	0000-00-00	1	benign? corrected; also has p.Arg1800Cys & p.Val1892Ile	3	NULL	0	Null	Moderate	No	NULL	Natural
2	Point	Frameshift	g08	F8	5UTR	UTR	5UTR	0.01	0	0	NULL	NULL	NULL	1	-257	T>G	c.-257T>G	NULL	NULL	NULL	NULL	Null	0000-00-00	4	details in Multiple view	NULL	NULL	0	NULL	NULL	NULL	NULL	Natural
3	Point	Frameshift	g08	F8	5UTR	UTR	5UTR	0.01	0	0	NULL	NULL	NULL	1	-219	C>T	c.-219C>T	NULL	NULL	NULL	NULL	Null	0000-00-00	7	details in Multiple view	NULL	NULL	0	NULL	NULL	NULL	NULL	Natural
4	Point	Frameshift	g08	F8	5UTR	UTR	5UTR	0.01	0	0	NULL	NULL	NULL	1	-112	G>A	c.-112G>A	NULL	NULL	NULL	NULL	Null	0000-00-00	1	promoter mutation	50	NULL	0	NULL	Mild	No	NULL	Natural
5	Point	Frameshift	g08	F8	5UTR	UTR	5UTR	0.01	0	0	NULL	NULL	NULL	1	-42	C>T	c.-42C>T	NULL	NULL	NULL	NULL	Null	0000-00-00	1	promoter mutation	50	NULL	0	NULL	Mild	No	NULL	Natural
6	Point	Missense	g08	F8	Signal Peptide	Exon	1	1	-19	1	ATG GTG	ATG	GTG	1	1	A>G	c.1A>G	Met Val	Met	Val	p.Met1Val	Null	0000-00-00	1	Null	<1	NULL	0	Null	Severe	Not reported	NULL	Natural
7	Point	Missense	g08	F8	Signal Peptide	Exon	1	1	-19	1	ATG ACG	ATG	ACG	1	2	T>C	c.2T>C	Met Thr	Met	Thr	p.Met1Thr	Null	0000-00-00	1	Null	<1	NULL	0	Null	Severe	Not reported	NULL	Natural
8	Point	Missense	g08	F8	Signal Peptide	Exon	1	1	-19	1	ATG AGG	ATG	AGG	1	2	T>G	c.2T>G	Met Arg	Met	Arg	p.Met1Arg	Null	0000-00-00	2	details in Multiple view	NULL	NULL	0	NULL	NULL	NULL	NULL	Natural
9	Point	Missense	g08	F8	Signal Peptide	Exon	1	1	-19	1	ATG ATA	ATG	ATA	1	3	G>A	c.3G>A	Met Ile	Met	Ile	p.Met1Ile	Null	0000-00-00	2	details in Multiple view	NULL	NULL	0	NULL	NULL	NULL	NULL	Natural
10	Point	Nonsense	g08	F8	Signal Peptide	Exon	1	1	-5	15	CGA TGA	CGA	TGA	1	43	C>T	c.43C>T	Arg *	Arg	*	p.Arg15*	Null	0000-00-00	14	details in Multiple view	NULL	NULL	0	NULL	NULL	NULL	NULL	Natural
11	Point	Missense	g08	F8	Signal Peptide	Exon	1	1	-1	19	AGT AGG	AGT	AGG	1	57	T>G	c.57T>G	Ser Arg	Ser	Arg	p.Ser19Arg	Null	0000-00-00	2	details in Multiple view	NULL	NULL	0	NULL	NULL	NULL	NULL	Natural
12	Point	Missense	g08	F8	A1	Exon	1	1	4	23	AGA GGA	AGA	GGA	1	67	A>G	c.67A>G	Arg Gly	Arg	Gly	p.Arg23Gly	Null	0000-00-00	2	details in Multiple view	NULL	NULL	0	NULL	NULL	NULL	NULL	Natural
13	Point	Missense	g08	F8	A1	Exon	1	1	3	22	AGA ACA	AGA	ACA	1	65	G>C	c.65G>C	Arg Thr	Arg	Thr	p.Arg22Thr	Null	0000-00-00	1	Null	1	NULL	0	Null	Severe	No	NULL	Natural
14	Point	Missense	g08	F8	A1	Exon	1	1	3	22	AGA ATA	AGA	ATA	1	65	G>T	c.65G>T	Arg Ile	Arg	Ile	p.Arg22Ile	Null	0000-00-00	2	details in Multiple view	NULL	NULL	0	NULL	NULL	NULL	NULL	Natural
15	Point	Missense	g08	F8	A1	Exon	1	1	5	24	TAC TGC	TAC	TGC	1	71	A>G	c.71A>G	Tyr Cys	Tyr	Cys	p.Tyr24Cys	Null	0000-00-00	16	details in Multiple view	NULL	NULL	0	NULL	NULL	NULL	NULL	Natural
16	Deletion	Frameshift	g08	F8	A1	Exon	1	1	6	25	NULL	NULL	NULL	1	73	NULL	c.73delT	Tyr25Thrfs*14	Tyr	Thrfs*	p.Tyr25Thrfs*14	Null	0000-00-00	1	Heavy chain affected	<1	NULL	0	Null	Severe	No	NULL	Natural
17	Point	Missense	g08	F8	A1	Exon	1	1	6	25	TAC TGC	TAC	TGC	1	74	A>G	c.74A>G	Tyr Cys	Tyr	Cys	p.Tyr25Cys	Null	0000-00-00	1	Heavy chain affected	6	NULL	0	Null	Mild	No	NULL	Natural
18	Point	Missense	g08	F8	A1	Exon	1	1	7	26	CTG CGG	CTG	CGG	1	77	T>G	c.77T>G	Leu Arg	Leu	Arg	p.Leu26Arg	Null	0000-00-00	3	details in Multiple view	NULL	NULL	0	NULL	NULL	NULL	NULL	Natural
19	Point	Missense	g08	F8	A1	Exon	1	1	10	29	GTG GGG	GTG	GGG	1	86	T>G	c.86T>G	Val Gly	Val	Gly	p.Val29Gly	Null	0000-00-00	1	Heavy chain affected	<1	NULL	0	Null	Severe	No	NULL	Natural
20	Point	Missense	g08	F8	A1	Exon	1	1	11	30	GAA AAA	GAA	AAA	1	88	G>A	c.88G>A	Glu Lys	Glu	Lys	p.Glu30Lys	Null	0000-00-00	1	Heavy chain affected	<1	NULL	0	Null	Moderate	No	NULL	Natural
21	Point	Missense	g08	F8	A1	Exon	1	1	11	30	GAA GTA	GAA	GTA	1	89	A>T	c.89A>T	Glu Val	Glu	Val	p.Glu30Val	Null	0000-00-00	1	Heavy chain affected	<1	NULL	0	Null	Mild	No	NULL	Natural
22	Point	Missense	g08	F8	A1	Exon	1	1	14	33	TGG GGG	TGG	GGG	1	97	T>G	c.97T>G	Trp Gly	Trp	Gly	p.Trp33Gly	-	0000-00-00	1	Heavy chain affected	5	NULL	0	Null	Moderate	No	NULL	Natural
23	Point	Nonsense	g08	F8	A1	Exon	1	1	14	33	TGG TAG	TGG	TAG	1	98	G>A	c.98G>A	Trp *	Trp	*	p.Trp33*	-	0000-00-00	1	Heavy chain affected	<1	NULL	0	Null	Severe	No	NULL	Natural
24	Point	Missense	g08	F8	A1	Exon	1	1	16	35	TAT CAT	TAT	CAT	1	103	T>C	c.103T>C	Tyr His	Tyr	His	p.Tyr35His	Null	0000-00-00	2	details in Multiple view	NULL	NULL	0	NULL	NULL	NULL	NULL	Natural
25	Point	Missense	g08	F8	A1	Exon	1	1	16	35	TAT TGT	TAT	TGT	1	104	A>G	c.104A>G	Tyr Cys	Tyr	Cys	p.Tyr35Cys	Null	0000-00-00	3	details in Multiple view	NULL	NULL	0	NULL	NULL	NULL	NULL	Natural
26	Deletion	Frameshift	g08	F8	A1	Exon	1	1	21	40	NULL	NULL	NULL	1	118	NULL	c.118delC	Leu40Serfs*32	Leu	Serfs*	p.Leu40Serfs*32	Null	0000-00-00	3	details in Multiple view	NULL	NULL	0	NULL	NULL	NULL	NULL	Natural
27	Deletion	Frameshift	g08	F8	A1	Exon	1	1	21	40	NULL	NULL	NULL	1	120	NULL	c.120delC	Leu40Serfs*32	Leu	Serfs*	p.Leu40Serfs*32	Null	0000-00-00	1	details in Multiple view	NULL	NULL	0	NULL	Severe	No	NULL	Natural
28	Point	Missense	g08	F8	A1	Exon	1	1	22	41	GGT TGT	GGT	TGT	1	121	G>T	c.121G>T	Gly Cys	Gly	Cys	p.Gly41Cys	Null	0000-00-00	3	details in Multiple view	NULL	NULL	0	NULL	NULL	NULL	NULL	Natural
29	Duplication	Frameshift	g08	F8	A1	Exon	1	1	25	44	NULL	NULL	NULL	1	128	NULL	c.128dupT	Pro44Alafs*9	Pro	Alafs*9	p.Pro44Alafs*9	Null	0000-00-00	1	Heavy chain affected	<1	NULL	0	Null	Severe	No	NULL	Natural
30	Point	Splice	g08	F8	Splice Site	Intron	1	1.99	0	0	NULL	NULL	NULL	1	143	A>G	c.143+1300A>G	NULL	NULL	NULL	NULL	Null	0000-00-00	1	donor splice	50	NULL	0	NULL	Severe	No	NULL	Natural
31	Point	Splice	g08	F8	Splice Site	Intron	1	1.99	0	0	NULL	NULL	NULL	1	143	A>G	c.143+1567A>G	NULL	NULL	NULL	NULL	Null	0000-00-00	3	details in Multiple view	NULL	NULL	0	NULL	NULL	NULL	NULL	Natural
32	Point	Splice	g08	F8	Splice Site	Intron	1	1.99	0	0	NULL	NULL	NULL	1	143	G>A	c.143+1G>A	NULL	NULL	NULL	NULL	Null	0000-00-00	1	splice site invariant dinucleotide	NULL	NULL	0	NULL	Severe	No	NULL	Natural
33	Point	Splice	g08	F8	Splice Site	Intron	1	1.99	0	0	NULL	NULL	NULL	1	143	T>C	c.143+2T>C	NULL	NULL	NULL	NULL	Null	0000-00-00	1	splice site invariant dinucleotide	21	NULL	0	18	Mild	No	I	Natural
34	Point	Missense	g08	F8	A1	Exon	1	1	29	48	AGA AAA	AGA	AAA	1	143	G>A	c.143G>A	Arg Lys	Arg	Lys	p.Arg48Lys	Null	0000-00-00	2	details in Multiple view	NULL	NULL	0	NULL	NULL	NULL	NULL	Natural
35	Deletion	Large Deletion	g08	F8	A1	Intron	1	1.99	0	0	NULL	NULL	NULL	7kb	143	NULL	c.143+2T>C	NULL	NULL	NULL	NULL	Null	0000-00-00	1	7kb	21	NULL	0	18	Severe	No	NULL	Natural
36	Point	Splice	g08	F8	Splice Site	Intron	1	1.99	0	0	NULL	NULL	NULL	1	144	G>A	c.144-1G>A	NULL	NULL	NULL	NULL	Null	0000-00-00	2	details in Multiple view	NULL	NULL	0	NULL	NULL	NULL	NULL	Natural
37	Point	Splice	g08	F8	Splice Site	Intron	1	1.99	0	0	NULL	NULL	NULL	1	144	A>G	c.144-2A>G	NULL	NULL	NULL	NULL	Null	0000-00-00	2	details in Multiple view	NULL	NULL	0	NULL	NULL	NULL	NULL	Natural
38	Point	Splice	g08	F8	Splice Site	Intron	1	1.99	0	0	NULL	NULL	NULL	1	144	C>G	c.144-5C>G	NULL	NULL	NULL	NULL	Null	0000-00-00	1	details in Multiple view	5	NULL	0	NULL	Moderate	No	NULL	Natural
39	Duplication	Frameshift	g08	F8	A1	Exon	2	2	39	58	NULL	NULL	NULL	10	170	NULL	c.170_179dup	Pro58Serfs*27	Pro	Serfs*27	p.Pro58Serfs*27	Null	0000-00-00	1	Heavy Chain	<1	NULL	0	Null	Severe	Not reported	NULL	Natural
40	Deletion	Frameshift	g08	F8	A1	Exon	2	2	39	58	NULL	NULL	NULL	1	173	NULL	c.173delC	Pro58Hisfs*14	Pro	Hisfs*	p.Pro58Hisfs*14	Null	0000-00-00	1	Heavy Chain	<1	NULL	0	<1	Severe	Yes	NULL	Natural
41	Duplication	Frameshift	g08	F8	A1	Exon	5	5	183	202	NULL	NULL	NULL	2	604	NULL	c.[604dupA;624dupA]	Ser202Asnfs*34	Ser	Asnfs*34	p.Ser202Asnfs*34	Null	0000-00-00	1	double duplication	<1	NULL	0	Null	Severe	No	NULL	Natural
42	Point	Nonsense	g08	F8	A1	Exon	2	2	43	62	TCA TGA	TCA	TGA	1	185	C>G	c.185C>G	Ser *	Ser	*	p.Ser62*	Null	0000-00-00	1	Heavy Chain	<1	NULL	0	<1	Severe	Yes	NULL	Natural
43	Point	Missense	g08	F8	A1	Exon	2	2	45	64	GTG ATG	GTG	ATG	1	190	G>A	c.190G>A	Val Met	Val	Met	p.Val64Met	Null	0000-00-00	1	Heavy Chain	20	NULL	0	21	Mild	No	I	Natural
44	Point	Nonsense	g08	F8	A1	Exon	2	2	46	65	TAC TAA	TAC	TAA	1	195	C>A	c.195C>A	Tyr *	Tyr	*	p.Tyr65*	Null	0000-00-00	1	Heavy Chain	<1	NULL	0	21	Severe	No	NULL	Natural
45	Deletion	Frameshift	g08	F8	A1	Exon	2	2	48	67	NULL	NULL	NULL	2	199	NULL	c.199_200delAA	Lys67Aspfs*15	Lys	Aspfs*	p.Lys67Aspfs*15	Null	0000-00-00	1	Heavy chain affected	<1	NULL	0	Null	Severe	No	NULL	Natural
46	Point	Missense	g08	F8	A1	Exon	2	2	48	67	AAG GAG	AAG	GAG	1	199	A>G	c.199A>G	Lys Glu	Lys	Glu	p.Lys67Glu	Null	0000-00-00	1	Heavy chain affected	<1	NULL	0	Null	Severe	No	NULL	Natural
47	Duplication	Frameshift	g08	F8	A1	Exon	2	2	49	68	NULL	NULL	NULL	1	200	NULL	c.200dupA	Thr68Aspfs*16	Thr	Aspfs*16	p.Thr68Aspfs*16	Null	0000-00-00	2	details in Multiple view	NULL	NULL	0	NULL	NULL	NULL	NULL	Natural
48	Point	Missense	g08	F8	A1	Exon	2	2	48	67	AAG ACG	AAG	ACG	1	200	A>C	c.200A>C	Lys Thr	Lys	Thr	p.Lys67Thr	Null	0000-00-00	1	Heavy chain affected	<1	NULL	0	Null	Severe	No	NULL	Natural
49	Point	Missense	g08	F8	A1	Exon	2	2	48	67	AAG AAC	AAG	AAC	1	201	G>C	c.201G>C	Lys Asn	Lys	Asn	p.Lys67Asn	Null	0000-00-00	1	Heavy chain affected	<1	NULL	0	Null	Severe	No	NULL	Natural
50	Point	Missense	g08	F8	A1	Exon	2	2	48	67	AAG AAT	AAG	AAT	1	201	G>T	c.201G>T	Lys Asn	Lys	Asn	p.Lys67Asn	Null	0000-00-00	1	Heavy chain affected	1	NULL	0	Null	Severe	No	NULL	Natural
51	Insertion	Frameshift	g08	F8	A1	Exon	2	2	49	68	NULL	NULL	NULL	2	202	NULL	c.202_203insGA	Thr68Argfs*5	Thr	Argfs*5	p.Thr68Argfs*5	Null	0000-00-00	1	details in Multiple view	<1	NULL	0	NULL	Severe	Yes	NULL	Natural
52	Deletion	In-frame	g08	F8	A1	Exon	2	2	49	68	NULL	NULL	NULL	6	202	NULL	c.202_207delACTCTG	Thr68_Leu69del	Thr	del	p.Thr68_Leu69del	Null	0000-00-00	1	details in Multiple view	<1	NULL	0	<1	Severe	No	NULL	Natural
53	Point	Missense	g08	F8	A1	Exon	2	2	49	68	ACT CCT	ACT	CCT	1	202	A>C	c.202A>C	Thr Pro	Thr	Pro	p.Thr68Pro	Null	0000-00-00	2	details in Multiple view	NULL	NULL	0	NULL	NULL	NULL	NULL	Natural
54	Point	Missense	g08	F8	A1	Exon	2	2	49	68	ACT GCT	ACT	GCT	1	202	A>G	c.202A>G	Thr Ala	Thr	Ala	p.Thr68Ala	Null	0000-00-00	2	details in Multiple view	NULL	NULL	0	NULL	NULL	NULL	NULL	Natural
55	Deletion	Frameshift	g08	F8	A1	Exon	2	2	49	68	NULL	NULL	NULL	2	203	NULL	c.203_204delCT	Thr68Thrfs*14	Thr	Thrfs*	p.Thr68Thrfs*14	Null	0000-00-00	1	details in Multiple view	NULL	NULL	0	NULL	NULL	NULL	NULL	Natural
56	Point	Missense	g08	F8	A1	Exon	2	2	49	68	ACT AAT	ACT	AAT	1	203	C>A	c.203C>A	Thr Asn	Thr	Asn	p.Thr68Asn	Null	0000-00-00	1	details in Multiple view	3.4	NULL	0	NULL	Moderate	No	NULL	Natural
57	Deletion	Frameshift	g08	F8	A1	Exon	2	2	50	69	NULL	NULL	NULL	2	205	NULL	c.205_206delCT	Leu69Valfs*13	Leu	Valfs*	p.Leu69Valfs*13	Null	0000-00-00	8	details in Multiple view	NULL	NULL	0	NULL	NULL	NULL	NULL	Natural
58	Deletion	Frameshift	g08	F8	A1	Exon	2	2	50	69	NULL	NULL	NULL	4	205	NULL	c.205_208delCTGT	Leu69Leufs*1	Leu	Leufs*	p.Leu69Leufs*1	Null	0000-00-00	1	details in Multiple view	NULL	NULL	0	NULL	NULL	NULL	NULL	Natural
59	Duplication	Frameshift	g08	F8	A1	Exon	4	4	114	133	NULL	NULL	NULL	1	396	NULL	c.396dupA	Tyr133Ilefs*1	Tyr	Ilefs*1	p.Tyr133Ilefs*1	Null	0000-00-00	2	details in Multiple view	NULL	NULL	0	NULL	NULL	NULL	NULL	Natural
60	Duplication	Frameshift	g08	F8	A1	Exon	6	6	219	238	NULL	NULL	NULL	1	713	NULL	c.713dupA	Asp238Glufs*1	Asp	Glufs*1	p.Asp238Glufs*1	Null	0000-00-00	1	Heavy chain affected	NULL	NULL	0	NULL	NULL	NULL	NULL	Natural
61	Point	Missense	g08	F8	A1	Exon	2	2	50	69	CTG CCG	CTG	CCG	1	206	T>C	c.206T>C	Leu Pro	Leu	Pro	p.Leu69Pro	Null	0000-00-00	3	details in Multiple view	NULL	NULL	0	NULL	NULL	NULL	NULL	Natural
62	Deletion	Frameshift	g08	F8	A1	Exon	2	2	51	70	NULL	NULL	NULL	2	207	NULL	c.207_208delGT	Phe70Leufs*12	Phe	Leufs*	p.Phe70Leufs*12	Null	0000-00-00	3	details in Multiple view	NULL	NULL	0	NULL	NULL	NULL	NULL	Natural
63	Deletion	Large Deletion	g08	F8	Undefined	Exon	19	19.19	0	0	NULL	NULL	NULL	1	5999	NULL	c.144-5C>G	NULL	NULL	NULL	NULL	Null	0000-00-00	1	NULL	<1	NULL	0	NULL	Severe	No	NULL	Natural
64	Deletion	Frameshift	g08	F8	A1	Exon	2	2	51	70	NULL	NULL	NULL	4	209	NULL	c.209_212delTTGT	Phe70*	Phe	*	p.Phe70*	Null	0000-00-00	17	details in Multiple view	NULL	NULL	0	NULL	NULL	NULL	NULL	Natural
65	Point	Missense	g08	F8	A1	Exon	2	2	51	70	TTT TCT	TTT	TCT	1	209	T>C	c.209T>C	Phe Ser	Phe	Ser	p.Phe70Ser	Null	0000-00-00	1	details in Multiple view	<1	NULL	0	NULL	Severe	No	NULL	Natural
66	Point	Missense	g08	F8	A1	Exon	2	2	53	72	GAA AAA	GAA	AAA	1	214	G>A	c.214G>A	Glu Lys	Glu	Lys	p.Glu72Lys	Null	0000-00-00	1	Heavy chain affected	4	NULL	0	Null	Moderate	Not reported	NULL	Natural
67	Point	Missense	g08	F8	A1	Exon	2	2	53	72	GAA GAC	GAA	GAC	1	216	A>C	c.216A>C	Glu Asp	Glu	Asp	p.Glu72	Null	0000-00-00	1	Heavy chain affected	25	NULL	0	19	Mild	Not reported	I	Natural
68	Point	Missense	g08	F8	A1	Exon	2	2	54	73	TTC CTC	TTC	CTC	1	217	T>C	c.217T>C	Phe Leu	Phe	Leu	p.Phe73Leu	Null	0000-00-00	1	Heavy chain affected	1	NULL	0	Null	Severe	No	NULL	Natural
69	Point	Missense	g08	F8	A1	Exon	2	2	56	75	GAT TAT	GAT	TAT	1	223	G>T	c.223G>T	Asp Tyr	Asp	Tyr	p.Asp75Tyr	Null	0000-00-00	1	Heavy chain affected	<1	NULL	0	Null	Severe	No	NULL	Natural
70	Deletion	Frameshift	g08	F8	A1	Exon	2	2	56	75	NULL	NULL	NULL	1	224	NULL	c.224delA	Asp75Valfs*17	Asp	Valfs*	p.Asp75Valfs*17	Null	0000-00-00	1	Heavy chain affected	<1	NULL	0	Null	Severe	No	NULL	Natural
71	Point	Missense	g08	F8	A1	Exon	2	2	56	75	GAT GAA	GAT	GAA	1	225	T>A	c.225T>A	Asp Glu	Asp	Glu	p.Asp75Glu	Null	0000-00-00	1	Heavy chain affected	3	NULL	0	Null	Moderate	No	NULL	Natural
72	Point	Missense	g08	F8	A1	Exon	2	2	58	77	CTT CCT	CTT	CCT	1	230	T>C	c.230T>C	Leu Pro	Leu	Pro	p.Leu77Pro	Null	0000-00-00	1	Heavy chain affected	<1	NULL	0	Null	Severe	No	NULL	Natural
73	Point	Missense	g08	F8	A1	Exon	2	2	62	81	GCT GAT	GCT	GAT	1	242	C>A	c.242C>A	Ala Asp	Ala	Asp	p.Ala81Asp	Null	0000-00-00	3	details in Multiple view	NULL	NULL	0	NULL	NULL	NULL	NULL	Natural
74	Point	Missense	g08	F8	A1	Exon	2	2	64	83	CCA CGA	CCA	CGA	1	248	C>G	c.248C>G	Pro Arg	Pro	Arg	p.Pro83Arg	Null	0000-00-00	1	NULL	35	NULL	0	Null	mODERATE	Not reported	NULL	Natural
75	Deletion	In-frame	g08	F8	A1	Exon	2	2	65	84	NULL	NULL	NULL	6	250	NULL	c.250_255delAGGCCA	Arg84_Pro85del	Arg	del	p.Arg84_Pro85del	Null	0000-00-00	1	NULL	<1	NULL	0	Null	Severe	No	NULL	Natural
76	Point	Missense	g08	F8	A1	Exon	2	2	65	84	AGG GGG	AGG	GGG	1	250	A>G	c.250A>G	Arg Gly	Arg	Gly	p.Arg84Gly	Null	0000-00-00	1	NULL	5	NULL	0	Null	Moderate	No	NULL	Natural
77	Deletion	In-frame	g08	F8	A1	Exon	2	2	66	85	NULL	NULL	NULL	3	253	NULL	c.253_255delCCA	Pro85del	Pro	del	p.Pro85del	Null	0000-00-00	1	NULL	2	NULL	0	6	Moderate	No	II	Natural
78	Point	Splice	g08	F8	Splice Site	Intron	2	2.99	0	0	NULL	NULL	NULL	1	265	G>A	c.265+1G>A	NULL	NULL	NULL	NULL	Null	0000-00-00	2	details in Multiple view	NULL	NULL	0	NULL	NULL	NULL	NULL	Natural
79	Point	Splice	g08	F8	Splice Site	Intron	2	2.99	0	0	NULL	NULL	NULL	1	265	G>T	c.265+1G>T	NULL	NULL	NULL	NULL	Null	0000-00-00	1	donor splice	<1	NULL	0	NULL	Severe	NULL	NULL	Natural
80	Point	Splice	g08	F8	Splice Site	Intron	2	2.99	0	0	NULL	NULL	NULL	1	265	C>T	c.265+300C>T	NULL	NULL	NULL	NULL	Null	0000-00-00	1	donor splice	<1	NULL	0	NULL	Severe	No	NULL	Natural
81	Point	Missense	g08	F8	A1	Exon	2	2	70	89	GGT AGT	GGT	AGT	1	265	G>A	c.265G>A	Gly Ser	Gly	Ser	p.Gly89Ser	Null	0000-00-00	1	Heavy chain affected	<1	NULL	0	Null	Severe	No	NULL	Natural
82	Point	Splice	g08	F8	Splice Site	Intron	2	2.99	0	0	NULL	NULL	NULL	1	266	G>A	c.266 -1G>A	NULL	NULL	NULL	NULL	Null	0000-00-00	2	details in Multiple view	NULL	NULL	0	NULL	NULL	NULL	NULL	Natural
83	Point	Splice	g08	F8	Splice Site	Intron	2	2.99	0	0	NULL	NULL	NULL	1	266	A>G	c.266 -2A>G	NULL	NULL	NULL	NULL	Null	0000-00-00	1	details in Multiple view	NULL	NULL	0	NULL	NULL	NULL	NULL	Natural
84	Point	Missense	g08	F8	A1	Exon	3	3	70	89	GGT GAT	GGT	GAT	1	266	G>A	c.266G>A	Gly Asp	Gly	Asp	p.Gly89Asp	Null	0000-00-00	4	details in Multiple view	NULL	NULL	0	NULL	NULL	NULL	NULL	Natural
85	Point	Missense	g08	F8	A1	Exon	3	3	71	90	CTG CCG	CTG	CCG	1	269	T>C	c.269T>C	Leu Pro	Leu	Pro	p.Leu90Pro	Null	0000-00-00	1	Heavy chain affected	<1	NULL	0	Null	Severe	No	NULL	Natural
86	Deletion	Frameshift	g08	F8	A1	Exon	3	3	71	90	NULL	NULL	NULL	1	270	NULL	c.270delG	Leu90Leufs*2	Leu	Leufs*	p.Leu90Leufs*2	Null	0000-00-00	1	Heavy chain affected	<1	NULL	0	Null	Severe	No	NULL	Natural
87	Point	Missense	g08	F8	A1	Exon	3	3	73	92	GGT AGT	GGT	AGT	1	274	G>A	c.274G>A	Gly Ser	Gly	Ser	p.Gly92Ser	Null	0000-00-00	1	Heavy chain affected	<1	NULL	0	Null	Severe	Not reported	NULL	Natural
88	Point	Missense	g08	F8	A1	Exon	3	3	73	92	GGT GCT	GGT	GCT	1	275	G>C	c.275G>C	Gly Ala	Gly	Ala	p.Gly92Ala	Null	0000-00-00	1	Heavy chain affected	10	NULL	0	Null	Mild	No	NULL	Natural
89	Point	Missense	g08	F8	A1	Exon	3	3	73	92	GGT GTT	GGT	GTT	1	275	G>T	c.275G>T	Gly Val	Gly	Val	p.Gly92Val	Null	0000-00-00	1	Heavy chain affected	10	NULL	0	Null	Mild	No	NULL	Natural
90	Point	Missense	g08	F8	A1	Exon	3	3	74	93	CCT TCT	CCT	TCT	1	277	C>T	c.277C>T	Pro Ser	Pro	Ser	p.Pro93Ser	Null	0000-00-00	3	details in Multiple view	NULL	NULL	0	NULL	NULL	NULL	NULL	Natural
91	Point	Missense	g08	F8	A1	Exon	3	3	75	94	ACC TCC	ACC	TCC	1	280	A>T	c.280A>T	Thr Ser	Thr	Ser	p.Thr94Ser	Null	0000-00-00	1	details in Multiple view	18	NULL	0	NULL	Mild	No	NULL	Natural
92	Point	Missense	g08	F8	A1	Exon	3	3	76	95	ATC AAC	ATC	AAC	1	284	T>A	c.284T>A	Ile Asn	Ile	Asn	p.Ile95Asn	Null	0000-00-00	1	Heavy chain affected	<1	NULL	0	Null	Severe	No	NULL	Natural
93	Point	Missense	g08	F8	A1	Exon	3	3	76	95	ATC ACC	ATC	ACC	1	284	T>C	c.284T>C	Ile Thr	Ile	Thr	p.Ile95Thr	Null	0000-00-00	1	Heavy chain affected	<1	NULL	0	Null	Severe	No	NULL	Natural
94	Point	Missense	g08	F8	A1	Exon	3	3	76	95	ATC AGC	ATC	AGC	1	284	T>G	c.284T>G	Ile Ser	Ile	Ser	p.Ile95Ser	Null	0000-00-00	1	Heavy chain affected	12	NULL	0	Null	Mild	No	NULL	Natural
95	Point	Missense	g08	F8	A1	Exon	3	3	78	97	GCT CCT	GCT	CCT	1	289	G>C	c.289G>C	Ala Pro	Ala	Pro	p.Ala97Pro	Null	0000-00-00	2	details in Multiple view	NULL	NULL	0	NULL	NULL	NULL	NULL	Natural
96	Point	Missense	g08	F8	A1	Exon	3	3	79	98	GAG AAG	GAG	AAG	1	292	G>A	c.292G>A	Glu Lys	Glu	Lys	p.Glu98Lys	Null	0000-00-00	2	details in Multiple view	NULL	NULL	0	NULL	NULL	NULL	NULL	Natural
97	Point	Missense	g08	F8	A1	Exon	3	3	79	98	GAG GTG	GAG	GTG	1	293	A>T	c.293A>T	Glu Val	Glu	Val	p.Glu98Val	Null	0000-00-00	1	details in Multiple view	2 to	NULL	0	NULL	Moderate	No	NULL	Natural
98	Point	Missense	g08	F8	A1	Exon	3	3	80	99	GTT GAT	GTT	GAT	1	296	T>A	c.296T>A	Val Asp	Val	Asp	p.Val99Asp	Null	0000-00-00	2	details in Multiple view	NULL	NULL	0	NULL	NULL	NULL	NULL	Natural
99	Point	Missense	g08	F8	A1	Exon	3	3	82	101	GAT CAT	GAT	CAT	1	301	G>C	c.301G>C	Asp His	Asp	His	p.Asp101His	Null	0000-00-00	1	Heavy chain affected	<1	NULL	0	Null	Severe	Yes	NULL	Natural
100	Point	Missense	g08	F8	A1	Exon	3	3	82	101	GAT GGT	GAT	GGT	1	302	A>G	c.302A>G	Asp Gly	Asp	Gly	p.Asp101Gly	Null	0000-00-00	1	Heavy chain affected	<1	NULL	0	108	Severe	No	NULL	Natural
101	Point	Missense	g08	F8	A1	Exon	3	3	82	101	GAT GTT	GAT	GTT	1	302	A>T	c.302A>T	Asp Val	Asp	Val	p.Asp101Val	Null	0000-00-00	1	Heavy chain affected	<1	NULL	0	108	Severe	No	NULL	Natural
102	Insertion	Frameshift	g08	F8	A1	Exon	3	3	84	103	NULL	NULL	NULL	18	305	NULL	c.305_306insCTGAGATTTATGTTCTTA	Val103*	Val	*	p.Val103*	Null	0000-00-00	1	Heavy chain affected	1	NULL	0	Null	Severe	No	NULL	Natural
103	Point	Missense	g08	F8	A1	Exon	3	3	84	103	GTG GAG	GTG	GAG	1	308	T>A	c.308T>A	Val Glu	Val	Glu	p.Val103Glu	Null	0000-00-00	1	clinically mild bleeding	<1	NULL	0	<0.5	Mild	No	NULL	Natural
104	Point	Missense	g08	F8	A1	Exon	3	3	84	103	GTG GCG	GTG	GCG	1	308	T>C	c.308T>C	Val Ala	Val	Ala	p.Val103Ala	Null	0000-00-00	1	clinically mild bleeding	7	NULL	0	<0.5	Mild	No	NULL	Natural
105	Point	Missense	g08	F8	A1	Exon	3	3	85	104	GTC GAC	GTC	GAC	1	311	T>A	c.311T>A	Val Asp	Val	Asp	p.Val104Asp	Null	0000-00-00	1	clinically mild bleeding	7	NULL	0	<0.5	Mild	No	NULL	Natural
106	Duplication	Frameshift	g08	F8	A1	Exon	3	3	87	106	NULL	NULL	NULL	1	316	NULL	c.316dupA	Thr106Asnfs*2	Thr	Asnfs*2	p.Thr106Asnfs*2	Null	0000-00-00	1	Heavy chain affected	<1	NULL	0	Null	Severe	No	NULL	Natural
107	Point	Missense	g08	F8	A1	Exon	3	3	88	107	CTT TTT	CTT	TTT	1	319	C>T	c.319C>T	Leu Phe	Leu	Phe	p.Leu107Phe	Null	0000-00-00	3	details in Multiple view	NULL	NULL	0	NULL	NULL	NULL	NULL	Natural
108	Point	Nonsense	g08	F8	A1	Exon	3	3	89	108	AAG TAG	AAG	TAG	1	322	A>T	c.322A>T	Lys *	Lys	*	p.Lys108*	Null	0000-00-00	1	details in Multiple view	<1	NULL	0	<1	Severe	Yes	NULL	Natural
109	Point	Missense	g08	F8	A1	Exon	3	3	89	108	AAG ACG	AAG	ACG	1	323	A>C	c.323A>C	Lys Thr	Lys	Thr	p.Lys108Thr	Null	0000-00-00	1	details in Multiple view	<1	NULL	0	<1	Mild	Yes	NULL	Natural
110	Point	Missense	g08	F8	A1	Exon	3	3	90	109	AAC CAC	AAC	CAC	1	325	A>C	c.325A>C	Asn His	Asn	His	p.Asn109His	Null	0000-00-00	1	details in Multiple view	<1	NULL	0	<1	Mild	Yes	NULL	Natural
111	Point	Missense	g08	F8	A1	Exon	3	3	91	110	ATG GTG	ATG	GTG	1	328	A>G	c.328A>G	Met Val	Met	Val	p.Met110Val	Null	0000-00-00	3	details in Multiple view	NULL	NULL	0	NULL	NULL	NULL	NULL	Natural
114	Point	Missense	g08	F8	A1	Exon	3	3	92	111	GCT ACT	GCT	ACT	1	331	G>A	c.331G>A	Ala Thr	Ala	Thr	p.Ala111Thr	Null	0000-00-00	1	Heavy chain affected	>5	NULL	0	Null	Severe	No	NULL	Natural
115	Point	Missense	g08	F8	A1	Exon	3	3	92	111	GCT GTT	GCT	GTT	1	332	C>T	c.332C>T	Ala Val	Ala	Val	p.Ala111Val	Null	0000-00-00	1	Heavy chain affected	8	NULL	0	Null	Moderate	No	NULL	Natural
116	Duplication	Frameshift	g08	F8	A1	Exon	3	3	96	115	NULL	NULL	NULL	4	336	NULL	c.336_339dupCCAT	Val115Serfs*16	Val	Serfs*16	p.Val115Serfs*16	Null	0000-00-00	1	Heavy chain affected	1.6	NULL	0	Null	Moderate	Not reported	NULL	Natural
117	Point	Missense	g08	F8	A1	Exon	3	3	94	113	CAT TAT	CAT	TAT	1	337	C>T	c.337C>T	His Tyr	His	Tyr	p.His113Tyr	Null	0000-00-00	4	details in Multiple view	NULL	NULL	0	NULL	NULL	NULL	NULL	Natural
118	Point	Missense	g08	F8	A1	Exon	3	3	94	113	CAT CGT	CAT	CGT	1	338	A>G	c.338A>G	His Arg	His	Arg	p.His113Arg	Null	0000-00-00	1	details in Multiple view	NULL	NULL	0	NULL	Mild	NULL	NULL	Natural
119	Point	Missense	g08	F8	A1	Exon	3	3	94	113	CAT CAA	CAT	CAA	1	339	T>A	c.339T>A	His Gln	His	Gln	p.His113Gln	Null	0000-00-00	1	c.339T>A or G (assumed)	NULL	NULL	0	NULL	Mild	NULL	NULL	Natural
120	Point	Missense	g08	F8	A1	Exon	3	3	96	115	GTC TTC	GTC	TTC	1	343	G>T	c.343G>T	Val Phe	Val	Phe	p.Val115Phe	Null	0000-00-00	2	details in Multiple view	NULL	NULL	0	NULL	NULL	NULL	NULL	Natural
121	Point	Missense	g08	F8	A1	Exon	3	3	96	115	GTC GCC	GTC	GCC	1	344	T>C	c.344T>C	Val Ala	Val	Ala	p.Val115Ala	Null	0000-00-00	1	details in Multiple view	2	NULL	0	NULL	Moderate	NULL	NULL	Natural
122	Deletion	Frameshift	g08	F8	A1	Exon	3	3	97	116	NULL	NULL	NULL	7	347	NULL	c.347_353delGTCTTCA	Ser116Metfs*43	Ser	Metfs*	p.Ser116Metfs*43	Null	0000-00-00	1	Heavy chain affected	<1	NULL	0	Null	Severe	Yes	NULL	Natural
123	Point	Missense	g08	F8	A1	Exon	3	3	97	116	AGT AGG	AGT	AGG	1	348	T>G	c.348T>G	Ser Arg	Ser	Arg	p.Ser116Arg	Null	0000-00-00	1	Heavy chain affected	<1	NULL	0	Null	Severe	No	NULL	Natural
124	Insertion	Frameshift	g08	F8	A1	Exon	3	3	98	117	NULL	NULL	NULL	2	349	NULL	c.349_350insGT	Leu117Argfs*45	Leu	Argfs*45	p.Leu117Argfs*45	Null	0000-00-00	1	Heavy chain affected	<1	NULL	0	Null	Severe	Not reported	NULL	Natural
125	Point	Missense	g08	F8	A1	Exon	3	3	98	117	CTT TTT	CTT	TTT	1	349	C>T	c.349C>T	Leu Phe	Leu	Phe	p.Leu117Phe	Null	0000-00-00	1	Heavy chain affected	20	NULL	0	Null	Mild	No	NULL	Natural
126	Point	Missense	g08	F8	A1	Exon	3	3	98	117	CTT CGT	CTT	CGT	1	350	T>G	c.350T>G	Leu Arg	Leu	Arg	p.Leu117Arg	Null	0000-00-00	1	Heavy chain affected	<1	NULL	0	Null	Severe	No	NULL	Natural
127	Point	Missense	g08	F8	A1	Exon	3	3	99	118	CAT CGT	CAT	CGT	1	353	A>G	c.353A>G	His Arg	His	Arg	p.His118Arg	Null	0000-00-00	2	details in Multiple view	NULL	NULL	0	NULL	NULL	NULL	NULL	Natural
128	Indel	Frameshift	g08	F8	A1	Exon	3	3	101	120	NULL	NULL	NULL	1	358	NULL	c.358delGinsTT	Val120Phefs*9	Val	Phefs*9	p.Val120Phefs*9	Null	0000-00-00	2	Heavy chain affected	<1	NULL	0	NULL	Severe	No	NULL	Natural
129	Point	Missense	g08	F8	A1	Exon	3	3	101	120	GTT GAT	GTT	GAT	1	359	T>A	c.359T>A	Val Asp	Val	Asp	p.Val120Asp	Null	0000-00-00	1	Heavy chain affected	<1	NULL	0	NULL	Mild	No	NULL	Natural
130	Point	Missense	g08	F8	A1	Exon	3	3	101	120	GTT GCT	GTT	GCT	1	359	T>C	c.359T>C	Val Ala	Val	Ala	p.Val120Ala	Null	0000-00-00	1	Heavy chain affected	<1	NULL	0	NULL	Mild	No	NULL	Natural
131	Deletion	Frameshift	g08	F8	A1	Exon	3	3	101	120	NULL	NULL	NULL	1	360	NULL	c.360delT	Val120Valfs*41	Val	Valfs*	p.Val120Valfs*41	Null	0000-00-00	1	Heavy chain affected	<1	NULL	0	<1	Severe	No	NULL	Natural
132	Point	Missense	g08	F8	A1	Exon	3	3	102	121	GGT AGT	GGT	AGT	1	361	G>A	c.361G>A	Gly Ser	Gly	Ser	p.Gly121Ser	Null	0000-00-00	1	Heavy chain affected	5	NULL	0	<1	Moderate	No	NULL	Natural
133	Point	Missense	g08	F8	A1	Exon	3	3	102	121	GGT CGT	GGT	CGT	1	361	G>C	c.361G>C	Gly Arg	Gly	Arg	p.Gly121Arg	Null	0000-00-00	3	details in Multiple view	NULL	NULL	0	NULL	NULL	NULL	NULL	Natural
134	Point	Missense	g08	F8	A1	Exon	3	3	102	121	GGT TGT	GGT	TGT	1	361	G>T	c.361G>T	Gly Cys	Gly	Cys	p.Gly121Cys	Null	0000-00-00	1	details in Multiple view	NULL	NULL	0	NULL	Moderate	No	NULL	Natural
135	Point	Missense	g08	F8	A1	Exon	3	3	102	121	GGT GCT	GGT	GCT	1	362	G>C	c.362G>C	Gly Ala	Gly	Ala	p.Gly121Ala	Null	0000-00-00	1	details in Multiple view	NULL	NULL	0	NULL	Severe	Yes	NULL	Natural
136	Point	Missense	g08	F8	A1	Exon	3	3	102	121	GGT GTT	GGT	GTT	1	362	G>T	c.362G>T	Gly Val	Gly	Val	p.Gly121Val	Null	0000-00-00	1	details in Multiple view	<1	NULL	0	NULL	Severe	No	NULL	Natural
137	Deletion	Frameshift	g08	F8	A1	Exon	3	3	103	122	NULL	NULL	NULL	2	364	NULL	c.364_365delGT	Val122Ilefs*7	Val	Ilefs*	p.Val122Ilefs*7	Null	0000-00-00	1	details in Multiple view	<1	NULL	0	NULL	Severe	No	NULL	Natural
138	Point	Missense	g08	F8	A1	Exon	3	3	104	123	TCC CCC	TCC	CCC	1	367	T>C	c.367T>C	Ser Pro	Ser	Pro	p.Ser123Pro	Null	0000-00-00	1	Heavy chain affected	2	NULL	0	Null	Moderate	No	NULL	Natural
139	Point	Missense	g08	F8	A1	Exon	3	3	107	126	AAA ACA	AAA	ACA	1	377	A>C	c.377A>C	Lys Thr	Lys	Thr	p.Lys126Thr	Null	0000-00-00	1	Heavy Chain	<1	NULL	0	Null	Severe	No	NULL	Natural
140	Point	Missense	g08	F8	A1	Exon	3	3	110	129	GAG GTG	GAG	GTG	1	386	A>T	c.386A>T	Glu Val	Glu	Val	p.Glu129Val	Null	0000-00-00	1	Heavy chain affected	<1	NULL	0	Null	Severe	No	NULL	Natural
141	Point	Splice	g08	F8	Splice Site	Intron	3	3.99	0	0	NULL	NULL	NULL	1	388	G>A	c.388+1G>A	NULL	NULL	NULL	NULL	Null	0000-00-00	1	details in Multiple view	NULL	NULL	0	NULL	NULL	NULL	NULL	Natural
142	Point	Splice	g08	F8	Splice Site	Intron	3	3.99	0	0	NULL	NULL	NULL	1	388	G>A	c.388+5G>A	NULL	NULL	NULL	NULL	Null	0000-00-00	5	details in Multiple view	NULL	NULL	0	NULL	NULL	NULL	NULL	Natural
143	Point	Splice	g08	F8	Splice Site	Intron	3	3.99	0	0	NULL	NULL	NULL	1	388	G>C	c.388+5G>C	NULL	NULL	NULL	NULL	Null	0000-00-00	1	details in Multiple view	<1	NULL	0	NULL	Severe	No	NULL	Natural
144	Point	Missense	g08	F8	A1	Exon	3	3	111	130	GGA CGA	GGA	CGA	1	388	G>C	c.388G>C	Gly Arg	Gly	Arg	p.Gly130Arg	Null	0000-00-00	2	details in Multiple view	NULL	NULL	0	NULL	NULL	NULL	NULL	Natural
145	Insertion	Frameshift	g08	F8	A2	Exon	9	9	462	481	NULL	NULL	NULL	1	1440	NULL	c.1440_1441insA	Leu481Ilefs*4	Leu	Ilefs*4	p.Leu481Ilefs*4	Null	0000-00-00	2	NULL	NULL	NULL	0	NULL	Severe	NULL	NULL	Natural
146	Point	Splice	g08	F8	Splice Site	Intron	3	3.99	0	0	NULL	NULL	NULL	1	389	A>T	c.389-2A>T	NULL	NULL	NULL	NULL	Null	0000-00-00	3	details in Multiple view	NULL	NULL	0	NULL	NULL	NULL	NULL	Natural
147	Point	Splice	g08	F8	Splice Site	Intron	3	3.99	0	0	NULL	NULL	NULL	1	389	C>T	c.389-9C>T	NULL	NULL	NULL	NULL	Null	0000-00-00	2	details in Multiple view	NULL	NULL	0	NULL	NULL	NULL	NULL	Natural
148	Deletion	In-frame	g08	F8	A1	Exon	3	3	104	123	NULL	NULL	NULL	23	390	NULL	c.367_390del	Val123_Gly130del	Val	del	p.Val123_Gly130del	Null	0000-00-00	1	donor splice site	2	NULL	0	Null	Severe	No	NULL	Natural
149	Point	Missense	g08	F8	A1	Exon	4	4	113	132	GAA GCA	GAA	GCA	1	395	A>C	c.395A>C	Glu Ala	Glu	Ala	p.Glu132Ala	Null	0000-00-00	1	0.2kb	5	NULL	0	18	Mild	No	II	Natural
150	Deletion	Frameshift	g08	F8	C2	Exon	26	26	2326	2345	GGC GCC	GGC	GCC	8	7033	NULL	c.7033_7040delTGCGAGGC	Cys2345Thrfs*?	Cys	Thrfs*?	p.Cys2345Thrfs*?	Null	0000-00-00	1	also has poly p.Glu132Asp	1	NULL	0	NULL	Severe	No	NULL	Natural
152	Point	Missense	g08	F8	A1	Exon	4	4	114	133	TAT TGT	TAT	TGT	1	398	A>G	c.398A>G	Tyr Cys	Tyr	Cys	p.Tyr133Cys	Null	0000-00-00	7	details in Multiple view	NULL	NULL	0	NULL	NULL	NULL	NULL	Natural
153	Point	Missense	g08	F8	A1	Exon	4	4	116	135	GAT AAT	GAT	AAT	1	403	G>A	c.403G>A	Asp Asn	Asp	Asn	p.Asp135Asn	Null	0000-00-00	1	Heavy chain affected	<1	NULL	0	Null	Severe	No	NULL	Natural
154	Point	Missense	g08	F8	A1	Exon	4	4	116	135	GAT TAT	GAT	TAT	1	403	G>T	c.403G>T	Asp Tyr	Asp	Tyr	p.Asp135Tyr	Null	0000-00-00	3	details in Multiple view	NULL	NULL	0	NULL	NULL	NULL	NULL	Natural
155	Point	Missense	g08	F8	A1	Exon	4	4	116	135	GAT GGT	GAT	GGT	1	404	A>G	c.404A>G	Asp Gly	Asp	Gly	p.Asp135Gly	Null	0000-00-00	1	details in Multiple view	<1	NULL	0	NULL	Severe	No	NULL	Natural
156	Point	Missense	g08	F8	A1	Exon	4	4	116	135	GAT GAA	GAT	GAA	1	405	T>A	c.405T>A	Asp Glu	Asp	Glu	p.Asp135Glu	Null	0000-00-00	1	details in Multiple view	<1	NULL	0	NULL	Severe	No	NULL	Natural
157	Point	Nonsense	g08	F8	A1	Exon	4	4	117	136	CAG TAG	CAG	TAG	1	406	C>T	c.406C>T	Gln *	Gln	*	p.Gln136*	Null	0000-00-00	2	details in Multiple view	NULL	NULL	0	NULL	NULL	NULL	NULL	Natural
158	Point	Missense	g08	F8	A1	Exon	4	4	117	136	CAG CCG	CAG	CCG	1	407	A>C	c.407A>C	Gln Pro	Gln	Pro	p.Gln136Pro	Null	0000-00-00	1	details in Multiple view	<1	NULL	0	NULL	Severe	No	NULL	Natural
159	Point	Missense	g08	F8	A1	Exon	4	4	118	137	ACC CCC	ACC	CCC	1	409	A>C	c.409A>C	Thr Pro	Thr	Pro	p.Thr137Pro	Null	0000-00-00	4	details in Multiple view	NULL	NULL	0	NULL	NULL	NULL	NULL	Natural
160	Point	Missense	g08	F8	A1	Exon	4	4	118	137	ACC GCC	ACC	GCC	1	409	A>G	c.409A>G	Thr Ala	Thr	Ala	p.Thr137Ala	Null	0000-00-00	2	details in Multiple view	NULL	NULL	0	NULL	NULL	NULL	NULL	Natural
161	Point	Missense	g08	F8	A1	Exon	4	4	118	137	ACC ATC	ACC	ATC	1	410	C>T	c.410C>T	Thr Ile	Thr	Ile	p.Thr137Ile	Null	0000-00-00	5	details in Multiple view	NULL	NULL	0	NULL	NULL	NULL	NULL	Natural
162	Point	Missense	g08	F8	A1	Exon	4	4	119	138	AGT AGG	AGT	AGG	1	414	T>G	c.414T>G	Ser Arg	Ser	Arg	p.Ser138Arg	Null	0000-00-00	1	Heavy chain affected	>5	NULL	0	Null	Mild	Not reported	NULL	Natural
163	Point	Nonsense	g08	F8	A1	Exon	4	4	120	139	CAA TAA	CAA	TAA	1	415	C>T	c.415C>T	Gln *	Gln	*	p.Gln139*	Null	0000-00-00	1	Heavy chain affected	<1	NULL	0	Null	Severe	No	NULL	Natural
164	Point	Missense	g08	F8	A1	Exon	4	4	122	141	GAG AAG	GAG	AAG	1	421	G>A	c.421G>A	Glu Lys	Glu	Lys	p.Glu141Lys	Null	0000-00-00	5	details in Multiple view	NULL	NULL	0	NULL	NULL	NULL	NULL	Natural
165	Point	Missense	g08	F8	A1	Exon	4	4	122	141	GAG CAG	GAG	CAG	1	421	G>C	c.421G>C	Glu Gln	Glu	Gln	p.Glu141Gln	Null	0000-00-00	1	details in Multiple view	NULL	NULL	0	NULL	Mild	NULL	NULL	Natural
166	Point	Nonsense	g08	F8	A1	Exon	4	4	122	141	GAG TAG	GAG	TAG	1	421	G>T	c.421G>T	Glu *	Glu	*	p.Glu141*	Null	0000-00-00	1	details in Multiple view	<1	NULL	0	<1	Severe	No	NULL	Natural
167	Point	Missense	g08	F8	A1	Exon	4	4	125	144	GAT AAT	GAT	AAT	1	430	G>A	c.430G>A	Asp Asn	Asp	Asn	p.Asp144Asn	Null	0000-00-00	2	details in Multiple view	NULL	NULL	0	NULL	NULL	NULL	NULL	Natural
168	Point	Missense	g08	F8	A1	Exon	4	4	125	144	GAT TAT	GAT	TAT	1	430	G>T	c.430G>T	Asp Tyr	Asp	Tyr	p.Asp144Tyr	Null	0000-00-00	1	details in Multiple view	1	NULL	0	NULL	Moderate	No	NULL	Natural
169	Point	Missense	g08	F8	A1	Exon	4	4	125	144	GAT GCT	GAT	GCT	1	431	A>C	c.431A>C	Asp Asn	Asp	Asn	p.Asp144Asn	Null	0000-00-00	1	details in Multiple view	40	NULL	0	NULL	Mild	No	NULL	Natural
170	Point	Missense	g08	F8	A1	Exon	4	4	126	145	GAT CAT	GAT	CAT	1	433	G>C	c.433G>C	Asp His	Asp	His	p.Asp145His	Null	0000-00-00	1	details in Multiple view	2	NULL	0	19	Moderate	No	II	Natural
171	Insertion	In-frame	g08	F8	A1	Exon	4	4	126	145	NULL	NULL	NULL	3	435	NULL	c.435_436insTTT	Asp145_Lys146insPhe	Asp	Phe	p.Asp145_Lys146insPhe	Null	0000-00-00	1	details in Multiple view	2	NULL	0	19	Severe	No	NULL	Natural
172	Point	Missense	g08	F8	A1	Exon	4	4	127	146	AAA GAA	AAA	GAA	1	436	A>G	c.436A>G	Lys Glu	Lys	Glu	p.Lys146Glu	Null	0000-00-00	1	Heavy chain affected	30	NULL	0	Null	Mild	No	NULL	Natural
173	Duplication	In-frame	g08	F8	A1	Exon	4	4	128	147	NULL	NULL	NULL	9	439	NULL	c.439_447dupGTCTTCCCT	Val147_Pro149dup	Val	dup	p.Val147_Pro149dup	Null	0000-00-00	1	Heavy chain affected	2	NULL	0	Null	Moderate	No	NULL	Natural
174	Point	Missense	g08	F8	A1	Exon	4	4	128	147	GTC GAC	GTC	GAC	1	440	T>A	c.440T>A	Val Asp	Val	Asp	p.Val147Asp	Null	0000-00-00	1	Heavy chain affected	2	NULL	0	Null	Severe	No	NULL	Natural
175	Deletion	Frameshift	g08	F8	A1	Exon	4	4	130	149	NULL	NULL	NULL	1	446	NULL	c.446delC	Pro149Leufs*12	Pro	Leufs*	p.Pro149Leufs*12	Null	0000-00-00	1	Heavy chain affected	<1	NULL	0	Null	Severe	No	NULL	Natural
176	Point	Missense	g08	F8	A1	Exon	4	4	135	154	ACA CCA	ACA	CCA	1	460	A>C	c.460A>C	Thr Pro	Thr	Pro	p.Thr154Pro	Null	0000-00-00	2	details in Multiple view	NULL	NULL	0	NULL	NULL	NULL	NULL	Natural
177	Point	Missense	g08	F8	A1	Exon	4	4	135	154	ACA GCA	ACA	GCA	1	460	A>G	c.460A>G	Thr Ala	Thr	Ala	p.Thr154Ala	Null	0000-00-00	5	details in Multiple view	NULL	NULL	0	NULL	NULL	NULL	NULL	Natural
178	Point	Missense	g08	F8	A1	Exon	4	4	136	155	TAT CAT	TAT	CAT	1	463	T>C	c.463T>C	Tyr His	Tyr	His	p.Tyr155His	Null	0000-00-00	2	details in Multiple view	NULL	NULL	0	NULL	NULL	NULL	NULL	Natural
179	Point	Nonsense	g08	F8	A1	Exon	4	4	138	157	TGG TGA	TGG	TGA	1	471	G>A	c.471G>A	Trp *	Trp	*	p.Trp157*	Null	0000-00-00	1	Heavy chain affected	<1	NULL	0	Null	Severe	No	NULL	Natural
180	Point	Nonsense	g08	F8	A1	Exon	4	4	139	158	CAG TAG	CAG	TAG	1	472	C>T	c.472C>T	Gln *	Gln	*	p.Gln158*	Null	0000-00-00	1	Heavy chain affected	<1	NULL	0	Null	Severe	No	NULL	Natural
181	Point	Missense	g08	F8	A1	Exon	4	4	140	159	GTC GCC	GTC	GCC	1	476	T>C	c.476T>C	Val Ala	Val	Ala	p.Val159Ala	Null	0000-00-00	1	Heavy chain affected	4	NULL	0	5	Moderate	No	I	Natural
182	Point	Missense	g08	F8	A1	Exon	4	4	143	162	GAG AAG	GAG	AAG	1	484	G>A	c.484G>A	Glu Lys	Glu	Lys	p.Glu162Lys	Null	0000-00-00	1	Heavy chain affected	26	NULL	0	5	Mild	No	NULL	Natural
183	Point	Missense	g08	F8	A1	Exon	4	4	144	163	AAT AAA	AAT	AAA	1	489	T>A	c.489T>A	Asn Lys	Asn	Lys	p.Asn163Lys	Null	0000-00-00	1	Heavy chain affected	4	NULL	0	4	Moderate	No	I	Natural
184	Point	Missense	g08	F8	A1	Exon	4	4	145	164	GGT AGT	GGT	AGT	1	490	G>A	c.490G>A	Gly Ser	Gly	Ser	p.Gly164Ser	Null	0000-00-00	1	Heavy chain affected	<1	NULL	0	Null	Mild	No	NULL	Natural
185	Point	Missense	g08	F8	A1	Exon	4	4	145	164	GGT GAT	GGT	GAT	1	491	G>A	c.491G>A	Gly Asp	Gly	Asp	p.Gly164Asp	Null	0000-00-00	3	details in Multiple view	NULL	NULL	0	NULL	NULL	NULL	NULL	Natural
186	Point	Missense	g08	F8	A1	Exon	4	4	145	164	GGT GTT	GGT	GTT	1	491	G>T	c.491G>T	Gly Val	Gly	Val	p.Gly164Val	Null	0000-00-00	1	details in Multiple view	NULL	NULL	0	NULL	Mild	NULL	NULL	Natural
187	Point	Missense	g08	F8	A1	Exon	4	4	146	165	CCA TCA	CCA	TCA	1	493	C>T	c.493C>T	Pro Ser	Pro	Ser	p.Pro165Ser	Null	0000-00-00	1	Heavy chain affected	<1	NULL	0	<1	Severe	No	NULL	Natural
188	Point	Missense	g08	F8	A1	Exon	4	4	146	165	CCA CTA	CCA	CTA	1	494	C>T	c.494C>T	Pro Leu	Pro	Leu	p.Pro165Leu	Null	0000-00-00	2	details in Multiple view	NULL	NULL	0	NULL	NULL	NULL	NULL	Natural
189	Point	Missense	g08	F8	A1	Exon	4	4	147	166	ATG ATA	ATG	ATA	1	498	G>A	c.498G>A	Met Ile	Met	Ile	p.Met166Ile	Null	0000-00-00	1	Heavy chain affected	25	NULL	0	Null	Mild	Not reported	NULL	Natural
190	Point	Missense	g08	F8	A1	Exon	4	4	151	170	CCA TCA	CCA	TCA	1	508	C>T	c.508C>T	Pro Ser	Pro	Ser	p.Pro170Ser	Null	0000-00-00	1	Heavy chain affected	25	NULL	0	Null	Mild	Not reported	NULL	Natural
191	Insertion	Frameshift	g08	F8	A1	Exon	4	4	153	172	NULL	NULL	NULL	8	514	NULL	c.514_515insTCAAGATA	Cys172Phefs*16	Cys	Phefs*16	p.Cys172Phefs*16	Null	0000-00-00	1	Heavy chain affected	<1	NULL	0	Null	Severe	No	NULL	Natural
192	Point	Missense	g08	F8	A1	Exon	4	4	153	172	TGC CGC	TGC	CGC	1	514	T>C	c.514T>C	Cys Arg	Cys	Arg	p.Cys172Arg	Null	0000-00-00	1	loss of conserved disulphide link	<1	NULL	0	Null	Severe	No	NULL	Natural
193	Point	Missense	g08	F8	A1	Exon	4	4	153	172	TGC TAC	TGC	TAC	1	515	G>A	c.515G>A	Cys Tyr	Cys	Tyr	p.Cys172Tyr	Null	0000-00-00	1	loss of conserved disulphide link	1	NULL	0	Null	Severe	No	NULL	Natural
194	Point	Missense	g08	F8	A1	Exon	4	4	153	172	TGC TTC	TGC	TTC	1	515	G>T	c.515G>T	Cys Phe	Cys	Phe	p.Cys172Phe	Null	0000-00-00	3	details in Multiple view	NULL	NULL	0	NULL	NULL	NULL	NULL	Natural
195	Point	Missense	g08	F8	A1	Exon	4	4	153	172	TGC TGG	TGC	TGG	1	516	C>G	c.516C>G	Cys Trp	Cys	Trp	p.Cys172Trp	Null	0000-00-00	2	details in Multiple view	NULL	NULL	0	NULL	NULL	NULL	NULL	Natural
196	Point	Missense	g08	F8	A1	Exon	4	4	154	173	CTT TTT	CTT	TTT	1	517	C>T	c.517C>T	Leu Phe	Leu	Phe	p.Leu173Phe	Null	0000-00-00	1	Heavy chain affected	6	NULL	0	Null	Mild	Yes	NULL	Natural
197	Deletion	Frameshift	g08	F8	A1	Exon	4	4	154	173	NULL	NULL	NULL	5	519	NULL	c.519_523delTACCT	Leu173Leufs*25	Leu	Leufs*	p.Leu173Leufs*25	Null	0000-00-00	1	Heavy chain affected	<1	NULL	0	Null	Severe	Yes	NULL	Natural
198	Point	Missense	g08	F8	A1	Exon	4	4	155	174	ACC GCC	ACC	GCC	1	520	A>G	c.520A>G	Thr Ala	Thr	Ala	p.Thr174Ala	Null	0000-00-00	3	details in Multiple view	NULL	NULL	0	NULL	NULL	NULL	NULL	Natural
199	Point	Missense	g08	F8	A1	Exon	4	4	156	175	TAC TCC	TAC	TCC	1	524	A>C	c.524A>C	Tyr Ser	Tyr	Ser	p.Tyr175Ser	Null	0000-00-00	1	Heavy chain affected	>5	NULL	0	Null	Mild	No	NULL	Natural
200	Point	Nonsense	g08	F8	A1	Exon	4	4	156	175	TAC TAA	TAC	TAA	1	525	C>A	c.525C>A	Tyr *	Tyr	*	p.Tyr175*	Null	0000-00-00	1	Heavy chain affected	<1	NULL	0	Null	Severe	No	NULL	Natural
201	Point	Missense	g08	F8	A1	Exon	4	4	157	176	TCA CCA	TCA	CCA	1	526	T>C	c.526T>C	Ser Pro	Ser	Pro	p.Ser176Pro	Null	0000-00-00	3	details in Multiple view	NULL	NULL	0	NULL	NULL	NULL	NULL	Natural
202	Point	Missense	g08	F8	A1	Exon	4	4	158	177	TAT TGT	TAT	TGT	1	530	A>G	c.530A>G	Tyr Cys	Tyr	Cys	p.Tyr177Cys	Null	0000-00-00	2	details in Multiple view	NULL	NULL	0	NULL	NULL	NULL	NULL	Natural
203	Point	Missense	g08	F8	A1	Exon	4	4	159	178	CTT GTT	CTT	GTT	1	532	C>G	c.532C>G	Leu Val	Leu	Val	p.Leu178Val	Null	0000-00-00	1	Heavy chain affected	<1	NULL	0	Null	Severe	Not reported	NULL	Natural
204	Point	Missense	g08	F8	A1	Exon	4	4	160	179	TCT CCT	TCT	CCT	1	535	T>C	c.535T>C	Ser Pro	Ser	Pro	p.Ser179Pro	Null	0000-00-00	1	Heavy chain affected	<2	NULL	0	4	Moderate	No	NULL	Natural
205	Point	Missense	g08	F8	A1	Exon	4	4	161	180	CAT TAT	CAT	TAT	1	538	C>T	c.538C>T	His Tyr	His	Tyr	p.His180Tyr	Null	0000-00-00	2	details in Multiple view	NULL	NULL	0	NULL	NULL	NULL	NULL	Natural
206	Point	Missense	g08	F8	A1	Exon	4	4	162	181	GTG ATG	GTG	ATG	1	541	G>A	c.541G>A	Val Met	Val	Met	p.Val181Met	Null	0000-00-00	52	details in Multiple view	NULL	NULL	0	NULL	NULL	NULL	NULL	Natural
207	Point	Missense	g08	F8	A1	Exon	4	4	162	181	GTG GAG	GTG	GAG	1	542	T>A	c.542T>A	Val Glu	Val	Glu	p.Val181Glu	Null	0000-00-00	1	details in Multiple view	9	NULL	0	NULL	Mild	No	NULL	Natural
208	Point	Missense	g08	F8	A1	Exon	4	4	163	182	GAC GCC	GAC	GCC	1	545	A>C	c.545A>C	Asp Ala	Asp	Ala	p.Asp182Ala	Null	0000-00-00	3	details in Multiple view	NULL	NULL	0	NULL	NULL	NULL	NULL	Natural
209	Point	Missense	g08	F8	A1	Exon	4	4	163	182	GAC GTC	GAC	GTC	1	545	A>T	c.545A>T	Asp Val	Asp	Val	p.Asp182Val	Null	0000-00-00	1	details in Multiple view	4	NULL	0	14	Moderate	Yes	II	Natural
210	Point	Missense	g08	F8	A1	Exon	4	4	166	185	AAA GAA	AAA	GAA	1	553	A>G	c.553A>G	Lys Glu	Lys	Glu	p.Lys185Glu	Null	0000-00-00	1	Heavy chain affected	3	NULL	0	Null	Moderate	No	NULL	Natural
211	Point	Missense	g08	F8	A1	Exon	4	4	166	185	AAA ACA	AAA	ACA	1	554	A>C	c.554A>C	Lys Thr	Lys	Thr	p.Lys185Thr	Null	0000-00-00	1	Heavy chain affected	8	NULL	0	10	Mild	No	I	Natural
212	Point	Missense	g08	F8	A1	Exon	4	4	166	185	AAA AAT	AAA	AAT	1	555	A>T	c.555A>T	Lys Asn	Lys	Asn	p.Lys185Asn	Null	0000-00-00	1	Heavy chain affected	8	NULL	0	10	Mild	No	NULL	Natural
213	Point	Missense	g08	F8	A1	Exon	4	4	167	186	GAC AAC	GAC	AAC	1	556	G>A	c.556G>A	Asp Asn	Asp	Asn	p.Asp186Asn	Null	0000-00-00	1	Heavy chain affected	<1	NULL	0	Null	Severe	No	NULL	Natural
214	Point	Missense	g08	F8	A1	Exon	4	4	167	186	GAC TAC	GAC	TAC	1	556	G>T	c.556G>T	Asp Tyr	Asp	Tyr	p.Asp186Tyr	Null	0000-00-00	3	details in Multiple view	NULL	NULL	0	NULL	NULL	NULL	NULL	Natural
215	Deletion	In-frame	g08	F8	A1	Exon	4	4	167	186	NULL	NULL	NULL	3	557	NULL	c.557_559delACT	Asp186_Leu187delinsVal	Asp	Val	p.Asp186_Leu187delinsVal	Null	0000-00-00	1	details in Multiple view	<1	NULL	0	NULL	Severe	No	NULL	Natural
216	Point	Missense	g08	F8	A1	Exon	4	4	167	186	GAC GGC	GAC	GGC	1	557	A>G	c.557A>G	Asp Gly	Asp	Gly	p.Asp186Gly	Null	0000-00-00	1	details in Multiple view	<1	NULL	0	NULL	Moderate	No	NULL	Natural
217	Point	Missense	g08	F8	A1	Exon	4	4	167	186	GAC GAA	GAC	GAA	1	558	C>A	c.558C>A	Asp Glu	Asp	Glu	p.Asp186Glu	Null	0000-00-00	1	details in Multiple view	6	NULL	0	NULL	Mild	No	NULL	Natural
218	Point	Nonsense	g08	F8	A1	Exon	4	4	168	187	TTG TAG	TTG	TAG	1	560	T>A	c.560T>A	Leu *	Leu	*	p.Leu187*	Null	0000-00-00	1	Light chain affected	<1	NULL	0	Null	Severe	No	NULL	Natural
219	Point	Nonsense	g08	F8	A1	Exon	4	4	170	189	TCA TAA	TCA	TAA	1	566	C>A	c.566C>A	Ser *	Ser	*	p.Ser189*	Null	0000-00-00	1	Heavy chain affected	<1	NULL	0	<1	Severe	No	NULL	Natural
220	Point	Missense	g08	F8	A1	Exon	4	4	170	189	TCA TTA	TCA	TTA	1	566	C>T	c.566C>T	Ser Leu	Ser	Leu	p.Ser189Leu	Null	0000-00-00	2	details in Multiple view	NULL	NULL	0	NULL	NULL	NULL	NULL	Natural
221	Point	Missense	g08	F8	A1	Exon	4	4	171	190	GGC GAC	GGC	GAC	1	569	G>A	c.569G>A	Gly Asp	Gly	Asp	p.Gly190Asp	Null	0000-00-00	2	details in Multiple view	NULL	NULL	0	NULL	NULL	NULL	NULL	Natural
222	Point	Missense	g08	F8	A1	Exon	4	4	172	191	CTC TTC	CTC	TTC	1	571	C>T	c.571C>T	Leu Phe	Leu	Phe	p.Leu191Phe	Null	0000-00-00	1	Heavy chain affected	1 to	NULL	0	Null	Moderate	No	NULL	Natural
223	Point	Missense	g08	F8	A1	Exon	4	4	173	192	ATT ACT	ATT	ACT	1	575	T>C	c.575T>C	Ile Thr	Ile	Thr	p.Ile192Thr	Null	0000-00-00	7	details in Multiple view	NULL	NULL	0	NULL	NULL	NULL	NULL	Natural
224	Point	Missense	g08	F8	A1	Exon	4	4	174	193	GGA AGA	GGA	AGA	1	577	G>A	c.577G>A	Gly Arg	Gly	Arg	p.Gly193Arg	Null	0000-00-00	1	details in Multiple view	<1	NULL	0	NULL	Severe	No	NULL	Natural
225	Point	Missense	g08	F8	A1	Exon	4	4	174	193	GGA GAA	GGA	GAA	1	578	G>A	c.578G>A	Gly Glu	Gly	Glu	p.Gly193Glu	Null	0000-00-00	1	clinically mild bleeding	<1	NULL	0	15	Mild	No	NULL	Natural
226	Deletion	In-frame	g08	F8	A1	Exon	4	4	178	197	NULL	NULL	NULL	3	589	NULL	c.589_591delGTA	Val197del	Val	del	p.Val197del	Null	0000-00-00	1	Heavy chain affected	<1	NULL	0	Null	Severe	Yes	NULL	Natural
227	Point	Missense	g08	F8	A1	Exon	4	4	178	197	GTA GGA	GTA	GGA	1	590	T>G	c.590T>G	Val Gly	Val	Gly	p.Val197Gly	Null	0000-00-00	2	details in Multiple view	NULL	NULL	0	NULL	NULL	NULL	NULL	Natural
228	Point	Missense	g08	F8	A1	Exon	4	4	178	197	GTA GGA	GTA	GGA	1	591	T>G	c.591T>G	Val Gly	Val	Gly	p.Val197Gly	Null	0000-00-00	1	details in Multiple view	6	NULL	0	NULL	Mild	NULL	NULL	Natural
229	Point	Missense	g08	F8	A1	Exon	4	4	179	198	TGT GGT	TGT	GGT	1	592	T>G	c.592T>G	Cys Gly	Cys	Gly	p.Cys198Gly	Null	0000-00-00	6	details in Multiple view	NULL	NULL	0	NULL	NULL	NULL	NULL	Natural
230	Point	Nonsense	g08	F8	A1	Exon	4	4	180	199	AGA TGA	AGA	TGA	1	595	A>T	c.595A>T	Arg *	Arg	*	p.Arg199*	Null	0000-00-00	1	Heavy chain affected	<1	NULL	0	Null	Severe	No	NULL	Natural
231	Point	Splice	g08	F8	Splice Site	Intron	4	4.99	0	0	NULL	NULL	NULL	1	601	G>A	c.601+1631G>A	NULL	NULL	NULL	NULL	Null	0000-00-00	1	may activate cryptic splice	5 to	NULL	0	41	Mild	No	I	Natural
232	Point	Splice	g08	F8	Splice Site	Intron	4	4.99	0	0	NULL	NULL	NULL	1	601	A>C	c.601+3A>C	NULL	NULL	NULL	NULL	Null	0000-00-00	1	may activate cryptic splice	5 to	NULL	0	41	Mild	No	NULL	Natural
233	Deletion	Frameshift	g08	F8	A1	Intron	4	4.99	0	0	NULL	NULL	NULL	1	601	NULL	c.601+5delG	NULL	NULL	NULL	NULL	Null	0000-00-00	2	details in Multiple view	NULL	NULL	0	NULL	NULL	NULL	NULL	Natural
234	Point	Splice	g08	F8	Splice Site	Intron	4	4.99	0	0	NULL	NULL	NULL	1	601	G>A	c.601+5G>A	NULL	NULL	NULL	NULL	Null	0000-00-00	4	details in Multiple view	NULL	NULL	0	NULL	NULL	NULL	NULL	Natural
235	Point	Missense	g08	F8	A1	Exon	4	4	182	201	GGG CGG	GGG	CGG	1	601	G>C	c.601G>C	Gly Arg	Gly	Arg	p.Gly201Arg	Null	0000-00-00	1	details in Multiple view	3	NULL	0	NULL	Moderate	NULL	NULL	Natural
236	Point	Splice	g08	F8	Splice Site	Intron	4	4.99	0	0	NULL	NULL	NULL	1	602	G>A	c.602-1G>A	NULL	NULL	NULL	NULL	Null	0000-00-00	2	details in Multiple view	NULL	NULL	0	NULL	NULL	NULL	NULL	Natural
237	Point	Splice	g08	F8	Splice Site	Intron	4	4.99	0	0	NULL	NULL	NULL	1	602	A>G	c.602-2A>G	NULL	NULL	NULL	NULL	Null	0000-00-00	2	details in Multiple view	NULL	NULL	0	NULL	NULL	NULL	NULL	Natural
238	Point	Splice	g08	F8	Splice Site	Intron	4	4.99	0	0	NULL	NULL	NULL	1	602	C>A	c.602-3C>A	NULL	NULL	NULL	NULL	Null	0000-00-00	1	deletes exon 5	NULL	NULL	0	NULL	Severe	No	NULL	Natural
239	Point	Missense	g08	F8	A1	Exon	5	5	182	201	GGG GAG	GGG	GAG	1	602	G>A	c.602G>A	Gly Glu	Gly	Glu	p.Gly201Glu	Null	0000-00-00	1	details in Multiple view	3	NULL	0	NULL	Severe	No	NULL	Natural
240	Point	Missense	g08	F8	A1	Exon	5	5	183	202	AGT AAT	AGT	AAT	1	605	G>A	c.605G>A	Ser Asn	Ser	Asn	p.Ser202Asn	Null	0000-00-00	2	details in Multiple view	NULL	NULL	0	NULL	NULL	NULL	NULL	Natural
241	Point	Missense	g08	F8	A1	Exon	5	5	183	202	AGT AGG	AGT	AGG	1	606	T>G	c.606T>G	Ser Arg	Ser	Arg	p.Ser202Arg	Null	0000-00-00	1	details in Multiple view	7	NULL	0	NULL	Mild	NULL	NULL	Natural
242	Point	Nonsense	g08	F8	A1	Exon	5	5	190	209	CAG TAG	CAG	TAG	1	625	C>T	c.625C>T	Gln *	Gln	*	p.Gln209*	Null	0000-00-00	2	details in Multiple view	NULL	NULL	0	NULL	NULL	NULL	NULL	Natural
243	Deletion	Frameshift	g08	F8	A1	Exon	5	5	193	212	NULL	NULL	NULL	1	636	NULL	c.636delC	His212Glnfs*24	His	Glnfs*	p.His212Glnfs*24	Null	0000-00-00	1	Heavy chain affected	<1	NULL	0	Null	Severe	No	NULL	Natural
244	Duplication	Frameshift	g08	F8	A1	Exon	5	5	196	215	NULL	NULL	NULL	1	640	NULL	c.640dupT	Ile215Tyrfs*9	Ile	Tyrfs*9	p.Ile215Tyrfs*9	Null	0000-00-00	1	Heavy chain affected	1 to	NULL	0	Null	Severe	No	NULL	Natural
245	Point	Missense	g08	F8	A1	Exon	5	5	195	214	TTT GTT	TTT	GTT	1	640	T>G	c.640T>G	Phe Val	Phe	Val	p.Phe214Val	Null	0000-00-00	1	Heavy chain affected	16	NULL	0	Null	Mild	No	NULL	Natural
246	Point	Missense	g08	F8	A1	Exon	5	5	196	215	ATA ATG	ATA	ATG	1	645	A>G	c.645A>G	Ile Met	Ile	Met	p.Ile215Met	Null	0000-00-00	1	Heavy chain affected	1 to	NULL	0	Null	Mild	No	NULL	Natural
247	Deletion	Frameshift	g08	F8	A1	Exon	5	5	198	217	NULL	NULL	NULL	1	650	NULL	c.650delT	Leu217Leufs*19	Leu	Leufs*	p.Leu217Leufs*19	Null	0000-00-00	1	Heavy chain affected	1 to	NULL	0	Null	Severe	No	NULL	Natural
248	Point	Missense	g08	F8	A1	Exon	5	5	198	217	CTT CAT	CTT	CAT	1	650	T>A	c.650T>A	Leu His	Leu	His	p.Leu217His	Null	0000-00-00	1	Heavy chain affected	2	NULL	0	5	Moderate	Yes	II	Natural
249	Point	Missense	g08	F8	A1	Exon	5	5	198	217	CTT CGT	CTT	CGT	1	650	T>G	c.650T>G	Leu Arg	Leu	Arg	p.Leu217Arg	Null	0000-00-00	1	Heavy chain affected	<1	NULL	0	5	Severe	No	NULL	Natural
250	Point	Missense	g08	F8	A1	Exon	5	5	200	219	GCT ACT	GCT	ACT	1	655	G>A	c.655G>A	Ala Thr	Ala	Thr	p.Ala219Thr	Null	0000-00-00	15	details in Multiple view	NULL	NULL	0	NULL	NULL	NULL	NULL	Natural
251	Point	Missense	g08	F8	A1	Exon	5	5	200	219	GCT GAT	GCT	GAT	1	656	C>A	c.656C>A	Ala Asp	Ala	Asp	p.Ala219Asp	Null	0000-00-00	1	details in Multiple view	NULL	NULL	0	NULL	Severe	NULL	NULL	Natural
252	Point	Missense	g08	F8	A1	Exon	5	5	201	220	GTA GGA	GTA	GGA	1	659	T>G	c.659T>G	Val Gly	Val	Gly	p.Val220Gly	Null	0000-00-00	3	details in Multiple view	NULL	NULL	0	NULL	NULL	NULL	NULL	Natural
253	Deletion	Frameshift	g08	F8	A1	Exon	5	5	203	222	NULL	NULL	NULL	11	664	NULL	c.664_669+5del11	Asp222fs*?	Asp	fs*?	p.Asp222fs*?	Null	0000-00-00	1	Heavy chain affected	<1	NULL	0	Null	Severe	No	NULL	Natural
254	Point	Missense	g08	F8	A1	Exon	5	5	203	222	GAT GGT	GAT	GGT	1	665	A>G	c.665A>G	Asp Gly	Asp	Gly	p.Asp222Gly	Null	0000-00-00	1	Heavy chain affected	<1	NULL	0	Null	Moderate	No	NULL	Natural
255	Point	Missense	g08	F8	A1	Exon	5	5	203	222	GAT GTT	GAT	GTT	1	665	A>T	c.665A>T	Asp Val	Asp	Val	p.Asp222Val	Null	0000-00-00	2	details in Multiple view	NULL	NULL	0	NULL	NULL	NULL	NULL	Natural
256	Point	Missense	g08	F8	A1	Exon	5	5	204	223	GAA AAA	GAA	AAA	1	667	G>A	c.667G>A	Glu Lys	Glu	Lys	p.Glu223Lys	Null	0000-00-00	1	Heavy chain affected	<1	NULL	0	Null	Severe	Yes	NULL	Natural
257	Point	Missense	g08	F8	A1	Exon	5	5	204	223	GAA GAT	GAA	GAT	1	669	A>T	c.669A>T	Glu Asp	Glu	Asp	p.Glu223Asp	Null	0000-00-00	2	details in Multiple view	NULL	NULL	0	NULL	NULL	NULL	NULL	Natural
258	Point	Splice	g08	F8	Splice Site	Intron	5	5.99	0	0	NULL	NULL	NULL	1	670	G>T	c.670+1G>T	NULL	NULL	NULL	NULL	Null	0000-00-00	3	details in Multiple view	NULL	NULL	0	NULL	NULL	NULL	NULL	Natural
259	Point	Splice	g08	F8	Splice Site	Intron	5	5.99	0	0	Ggt Ggg	NULL	NULL	1	670	T>G	c.670+2T>G	NULL	NULL	NULL	NULL	Null	0000-00-00	1	details in Multiple view	NULL	NULL	0	NULL	Severe	No	NULL	Natural
260	Point	Splice	g08	F8	Splice Site	Intron	5	5.99	0	0	NULL	NULL	NULL	1	670	G>A	c.670+5G>A	NULL	NULL	NULL	NULL	Null	0000-00-00	3	details in Multiple view	NULL	NULL	0	NULL	NULL	NULL	NULL	Natural
261	Point	Splice	g08	F8	Splice Site	Intron	5	5.99	0	0	NULL	NULL	NULL	1	670	T>C	c.670+6T>C	NULL	NULL	NULL	NULL	Null	0000-00-00	4	details in Multiple view	NULL	NULL	0	NULL	NULL	NULL	NULL	Natural
262	Point	Missense	g08	F8	A1	Exon	5	5	205	224	GGG TGG	GGG	TGG	1	670	G>T	c.670G>T	Gly Trp	Gly	Trp	p.Gly224Trp	Null	0000-00-00	2	details in Multiple view	NULL	NULL	0	NULL	NULL	NULL	NULL	Natural
263	Deletion	Splice	g08	F8	Splice Site	Intron	5	5.99	0	0	NULL	NULL	NULL	12	671	NULL	c.671-28_671-17delactctatctttg	NULL	NULL	NULL	NULL	Null	0000-00-00	1	details in Multiple view	12	NULL	0	NULL	Mild	No	NULL	Natural
264	Point	Splice	g08	F8	Splice Site	Intron	5	5.99	0	0	NULL	NULL	NULL	1	671	A>G	c.671-2A>G	NULL	NULL	NULL	NULL	Null	0000-00-00	3	details in Multiple view	NULL	NULL	0	NULL	NULL	NULL	NULL	Natural
265	Point	Splice	g08	F8	Splice Site	Intron	5	5.99	0	0	NULL	NULL	NULL	1	671	C>G	c.671-3C>G	NULL	NULL	NULL	NULL	Null	0000-00-00	3	details in Multiple view	NULL	NULL	0	NULL	NULL	NULL	NULL	Natural
266	Point	Missense	g08	F8	A1	Exon	6	6	207	226	AGT CGT	AGT	CGT	1	676	A>C	c.676A>C	Ser Arg	Ser	Arg	p.Ser226Arg	Null	0000-00-00	1	Large structural change affecting multiple domains	<1	NULL	0	Null	Severe	Not reported	NULL	Natural
267	Point	Missense	g08	F8	A1	Exon	6	6	207	226	AGT TGT	AGT	TGT	1	676	A>T	c.676A>T	Ser Cys	Ser	Cys	p.Ser226Cys	Null	0000-00-00	1	Large structural change affecting multiple domains	<1	NULL	0	Null	Severe	No	NULL	Natural
268	Point	Missense	g08	F8	A1	Exon	6	6	207	226	AGT ATT	AGT	ATT	1	677	G>T	c.677G>T	Ser Ile	Ser	Ile	p.Ser226Ile	Null	0000-00-00	2	details in Multiple view	NULL	NULL	0	NULL	NULL	NULL	NULL	Natural
269	Point	Missense	g08	F8	A1	Exon	6	6	208	227	TGG GGG	TGG	GGG	1	679	T>G	c.679T>G	Trp Gly	Trp	Gly	p.Trp227Gly	Null	0000-00-00	4	details in Multiple view	NULL	NULL	0	NULL	NULL	NULL	NULL	Natural
270	Point	Nonsense	g08	F8	A1	Exon	6	6	208	227	TGG TAG	TGG	TAG	1	680	G>A	c.680G>A	Trp *	Trp	*	p.Trp227*	Null	0000-00-00	1	details in Multiple view	2	NULL	0	NULL	Moderate	No	NULL	Natural
271	Point	Missense	g08	F8	A1	Exon	6	6	209	228	CAC CGC	CAC	CGC	1	683	A>G	c.683A>G	His Arg	His	Arg	p.His228Arg	Null	0000-00-00	3	details in Multiple view	NULL	NULL	0	NULL	NULL	NULL	NULL	Natural
272	Deletion	Frameshift	g08	F8	A1	Exon	6	6	209	228	NULL	NULL	NULL	2	684	NULL	c.684_685delCT	His228Hisfs*11	His	Hisfs*	p.His228Hisfs*11	Null	0000-00-00	1	details in Multiple view	1	NULL	0	NULL	Severe	No	NULL	Natural
273	Point	Missense	g08	F8	A1	Exon	6	6	210	229	TCA CCA	TCA	CCA	1	685	T>C	c.685T>C	Ser Pro	Ser	Pro	p.Ser229Pro	Null	0000-00-00	1	Heavy chain affected	1 to	NULL	0	Null	Mild	Not reported	NULL	Natural
274	Deletion	Frameshift	g08	F8	A1	Exon	6	6	210	229	NULL	NULL	NULL	2	687	NULL	c.687_688delAG	Ser229Serfs*10	Ser	Serfs*	p.Ser229Serfs*10	Null	0000-00-00	1	Heavy chain affected	<1	NULL	0	Null	Severe	No	NULL	Natural
275	Deletion	Frameshift	g08	F8	A1	Exon	6	6	212	231	NULL	NULL	NULL	4	693	NULL	c.693_696delAAAG	Thr231Thrfs*4	Thr	Thrfs*	p.Thr231Thrfs*4	Null	0000-00-00	1	Heavy chain affected	<1	NULL	0	Null	Severe	No	NULL	Natural
276	Point	Nonsense	g08	F8	A1	Exon	6	6	218	237	CAG TAG	CAG	TAG	1	709	C>T	c.709C>T	Gln *	Gln	*	p.Gln237*	Null	0000-00-00	1	Light chain affected	<1	NULL	0	Null	Severe	No	NULL	Natural
277	Deletion	Frameshift	g08	F8	A1	Exon	6	6	224	243	NULL	NULL	NULL	1	729	NULL	c.729delT	Ser243Serfs*15	Ser	Serfs*	p.Ser243Serfs*15	Null	0000-00-00	1	Heavy chain affected	1	NULL	0	Null	Severe	No	NULL	Natural
278	Point	Nonsense	g08	F8	A1	Exon	6	6	228	247	TGG TGA	TGG	TGA	1	741	G>A	c.741G>A	Trp *	Trp	*	p.Trp247*	Null	0000-00-00	2	details in Multiple view	NULL	NULL	0	NULL	NULL	NULL	NULL	Natural
279	Point	Missense	g08	F8	A1	Exon	6	6	232	251	CAC GAC	CAC	GAC	1	751	C>G	c.751C>G	His Asp	His	Asp	p.His251Asp	Null	0000-00-00	2	details in Multiple view	NULL	NULL	0	NULL	NULL	NULL	NULL	Natural
280	Deletion	Frameshift	g08	F8	A1	Exon	6	6	233	252	NULL	NULL	NULL	2	755	NULL	c.755_756delCA	Thr252Serfs*31	Thr	Serfs*	p.Thr252Serfs*31	Null	0000-00-00	2	details in Multiple view	NULL	NULL	0	NULL	NULL	NULL	NULL	Natural
281	Point	Missense	g08	F8	A1	Exon	6	6	233	252	ACA AAA	ACA	AAA	1	755	C>A	c.755C>A	Thr Lys	Thr	Lys	p.Thr252Lys	Null	0000-00-00	1	details in Multiple view	NULL	NULL	0	NULL	Severe	No	NULL	Natural
282	Point	Missense	g08	F8	A1	Exon	6	6	233	252	ACA ATA	ACA	ATA	1	755	C>T	c.755C>T	Thr Ile	Thr	Ile	p.Thr252Ile	Null	0000-00-00	10	details in Multiple view	NULL	NULL	0	NULL	NULL	NULL	NULL	Natural
283	Point	Missense	g08	F8	A1	Exon	6	6	234	253	GTC TTC	GTC	TTC	1	757	G>T	c.757G>T	Val Phe	Val	Phe	p.Val253Phe	Null	0000-00-00	4	details in Multiple view	NULL	NULL	0	NULL	NULL	NULL	NULL	Natural
284	Point	Missense	g08	F8	A1	Exon	6	6	235	254	AAT GAT	AAT	GAT	1	760	A>G	c.760A>G	Asn Asp	Asn	Asp	p.Asn254Asp	Null	0000-00-00	5	details in Multiple view	NULL	NULL	0	NULL	NULL	NULL	NULL	Natural
285	Point	Missense	g08	F8	A1	Exon	6	6	235	254	AAT TAT	AAT	TAT	1	760	A>T	c.760A>T	Asn Tyr	Asn	Tyr	p.Asn254Tyr	Null	0000-00-00	1	details in Multiple view	1	NULL	0	NULL	Severe	NULL	NULL	Natural
286	Point	Missense	g08	F8	A1	Exon	6	6	235	254	AAT AGT	AAT	AGT	1	761	A>G	c.761A>G	Asn Ser	Asn	Ser	p.Asn254Ser	Null	0000-00-00	2	details in Multiple view	NULL	NULL	0	NULL	NULL	NULL	NULL	Natural
287	Point	Missense	g08	F8	A1	Exon	6	6	235	254	AAT ATT	AAT	ATT	1	761	A>T	c.761A>T	Asn Ile	Asn	Ile	p.Asn254Ile	Null	0000-00-00	3	details in Multiple view	NULL	NULL	0	NULL	NULL	NULL	NULL	Natural
288	Point	Missense	g08	F8	A1	Exon	6	6	236	255	GGT AGT	GGT	AGT	1	763	G>A	c.763G>A	Gly Ser	Gly	Ser	p.Gly255Ser	Null	0000-00-00	4	details in Multiple view	NULL	NULL	0	NULL	NULL	NULL	NULL	Natural
289	Point	Missense	g08	F8	A1	Exon	6	6	236	255	GGT GAT	GGT	GAT	1	764	G>A	c.764G>A	Gly Asp	Gly	Asp	p.Gly255Asp	Null	0000-00-00	1	details in Multiple view	<1	NULL	0	NULL	Severe	No	NULL	Natural
290	Point	Missense	g08	F8	A1	Exon	6	6	236	255	GGT GCT	GGT	GCT	1	764	G>C	c.764G>C	Gly Ala	Gly	Ala	p.Gly255Ala	Null	0000-00-00	2	details in Multiple view	NULL	NULL	0	NULL	NULL	NULL	NULL	Natural
291	Point	Missense	g08	F8	A1	Exon	6	6	236	255	GGT GTT	GGT	GTT	1	764	G>T	c.764G>T	Gly Val	Gly	Val	p.Gly255Val	Null	0000-00-00	2	details in Multiple view	NULL	NULL	0	NULL	NULL	NULL	NULL	Natural
292	Insertion	Frameshift	g08	F8	A1	Exon	6	6	239	258	NULL	NULL	NULL	2	770	NULL	c.770_771insCC	Asn258Glnfs*7	Asn	Glnfs*7	p.Asn258Glnfs*7	Null	0000-00-00	1	Heavy chain affected	<1	NULL	0	Null	Severe	No	NULL	Natural
293	Point	Missense	g08	F8	A1	Exon	6	6	240	259	AGG TGG	AGG	TGG	1	775	A>T	c.775A>T	Arg Trp	Arg	Trp	p.Arg259Trp	Null	0000-00-00	1	Heavy chain affected	<1	NULL	0	6	Severe	No	NULL	Natural
294	Point	Missense	g08	F8	A1	Exon	6	6	240	259	AGG ACG	AGG	ACG	1	776	G>C	c.776G>C	Arg Thr	Arg	Thr	p.Arg259Thr	Null	0000-00-00	1	Heavy chain affected	14.9	NULL	0	6	Mild	No	NULL	Natural
295	Point	Missense	g08	F8	A1	Exon	6	6	241	260	TCT TGT	TCT	TGT	1	779	C>G	c.779C>G	Ser Cys	Ser	Cys	p.Ser260Cys	Null	0000-00-00	1	Heavy chain affected	<1	NULL	0	3	Severe	No	NULL	Natural
296	Point	Missense	g08	F8	A1	Exon	6	6	242	261	CTG CCG	CTG	CCG	1	782	T>C	c.782T>C	Leu Pro	Leu	Pro	p.Leu261Pro	Null	0000-00-00	1	Heavy chain affected	<1	NULL	0	3	Severe	No	NULL	Natural
297	Duplication	Frameshift	g08	F8	A1	Exon	6	6	243	262	NULL	NULL	NULL	23	763	NULL	c.763_785dup	Pro262Argfs*30	Pro	Argfs*30	p.Pro262Argfs*30	Null	0000-00-00	1	Heavy chain affected	<1	NULL	0	Null	Severe	No	NULL	Natural
298	Point	Missense	g08	F8	A1	Exon	6	6	243	262	CCA CTA	CCA	CTA	1	785	C>T	c.785C>T	Pro Leu	Pro	Leu	p.Pro262Leu	Null	0000-00-00	2	details in Multiple view	NULL	NULL	0	NULL	NULL	NULL	NULL	Natural
299	Indel	Splice	g08	F8	A1	Exon	6	6	243	262	NULL	NULL	NULL	5	786	NULL	c.786_787+3delAGgtainsTGT	Pro ?	Pro	?	p.Pro262?	Null	0000-00-00	1	donor splice site	NULL	NULL	0	NULL	Severe	NULL	NULL	Natural
300	Point	Silent	g08	F8	A1	Exon	6	6	243	262	CCA CCC	CCA	CCC	1	786	A>C	c.786A>C	Pro Pro	Pro	Pro	p.Pro262Pro	Null	0000-00-00	1	donor splice site	25	NULL	0	75	Mild	No	II	Natural
301	Point	Splice	g08	F8	Splice Site	Intron	6	6.99	0	0	NULL	NULL	NULL	1	787	G>A	c.787+1G>A	NULL	NULL	NULL	NULL	Null	0000-00-00	2	details in Multiple view	NULL	NULL	0	NULL	NULL	NULL	NULL	Natural
302	Point	Splice	g08	F8	Splice Site	Intron	6	6.99	0	0	NULL	NULL	NULL	1	787	T>C	c.787+2T>C	NULL	NULL	NULL	NULL	Null	0000-00-00	1	details in Multiple view	<1	NULL	0	NULL	Severe	No	NULL	Natural
303	Point	Splice	g08	F8	Splice Site	Intron	6	6.99	0	0	NULL	NULL	NULL	1	787	A>G	c.787+3A>G	NULL	NULL	NULL	NULL	Null	0000-00-00	13	details in Multiple view	NULL	NULL	0	NULL	NULL	NULL	NULL	Natural
304	Point	Missense	g08	F8	A1	Exon	6	6	244	263	GGT AGT	GGT	AGT	1	787	G>A	c.787G>A	Gly Ser	Gly	Ser	p.Gly263Ser	Null	0000-00-00	1	Heavy chain affected	<5	NULL	0	Null	Moderate	Not reported	NULL	Natural
305	Point	Missense	g08	F8	A1	Exon	6	6	244	263	GGT CGT	GGT	CGT	1	787	G>C	c.787G>C	Gly Arg	Gly	Arg	p.Gly263Arg	Null	0000-00-00	1	donor splice site?	<1	NULL	0	Null	Severe	No	NULL	Natural
306	Duplication	Frameshift	g08	F8	Multiple Domains	Exon	44507	7.11	0	0	NULL	NULL	NULL	222	788	NULL	c.dupexons7_11	NULL	NULL	NULL	NULL	NULL	0000-00-00	1	details in Multiple view	<1	NULL	0	NULL	Severe	No	NULL	Natural
307	Point	Splice	g08	F8	Splice Site	Intron	6	6.99	0	0	ag/ ac/	NULL	NULL	1	788	G>C	c.788-1G>C	NULL	NULL	NULL	NULL	NULL	0000-00-00	1	acceptor splice site	<1	NULL	0	NULL	Severe	No	NULL	Natural
308	Point	Splice	g08	F8	Splice Site	Intron	6	6.99	0	0	ag/ at/	NULL	NULL	1	788	G>T	c.788-1G>T	NULL	NULL	NULL	NULL	NULL	0000-00-00	1	acceptor splice site	<1	NULL	0	NULL	Severe	No	NULL	Natural
309	Point	Splice	g08	F8	Splice Site	Intron	6	6.99	0	0	NULL	NULL	NULL	1	788	A>T	c.788-2A>T	NULL	NULL	NULL	NULL	NULL	0000-00-00	1	acceptor splice site	<1	NULL	0	NULL	Severe	No	NULL	Natural
310	Point	Splice	g08	F8	Splice Site	Intron	6	6.99	0	0	c g	NULL	NULL	1	788	C>G	c.788-8C>G	NULL	NULL	NULL	NULL	NULL	0000-00-00	1	acceptor splice site	<1	NULL	0	NULL	Mild	No	NULL	Natural
311	Point	Missense	g08	F8	A1	Exon	7	7	244	263	GGT GAT	GGT	GAT	1	788	G>A	c.788G>A	Gly Asp	Gly	Asp	p.Gly263Asp	Null	0000-00-00	1	donor splice site?	30	NULL	0	Null	Mild	No	NULL	Natural
312	Point	Nonsense	g08	F8	A1	Exon	7	7	247	266	GGA TGA	GGA	TGA	1	796	G>T	c.796G>T	Gly *	Gly	*	p.Gly266*	Null	0000-00-00	1	Heavy chain affected	<1	NULL	0	<1	Severe	No	NULL	Natural
313	Point	Missense	g08	F8	A1	Exon	7	7	247	266	GGA GAA	GGA	GAA	1	797	G>A	c.797G>A	Gly Glu	Gly	Glu	p.Gly266Glu	Null	0000-00-00	2	details in Multiple view	NULL	NULL	0	NULL	NULL	NULL	NULL	Natural
314	Point	Missense	g08	F8	A1	Exon	7	7	248	267	TGC TAC	TGC	TAC	1	800	G>A	c.800G>A	Cys Tyr	Cys	Tyr	p.Cys267Tyr	Null	0000-00-00	2	details in Multiple view	NULL	NULL	0	NULL	NULL	NULL	NULL	Natural
315	Point	Missense	g08	F8	A1	Exon	7	7	255	274	TGG CGG	TGG	CGG	1	820	T>C	c.820T>C	Trp Arg	Trp	Arg	p.Trp274Arg	Null	0000-00-00	1	Heavy chain affected	<1	NULL	0	Null	Severe	No	NULL	Natural
316	Point	Missense	g08	F8	A1	Exon	7	7	255	274	TGG TCG	TGG	TCG	1	821	G>C	c.821G>C	Trp Ser	Trp	Ser	p.Trp274Ser	Null	0000-00-00	1	heterozygote	<1	NULL	0	Null	Severe	No	NULL	Natural
317	Point	Nonsense	g08	F8	A1	Exon	7	7	255	274	TGG TGA	TGG	TGA	1	822	G>A	c.822G>A	Trp *	Trp	*	p.Trp274*	Null	0000-00-00	1	heterozygote	<1	NULL	0	Null	Severe	No	NULL	Natural
318	Point	Missense	g08	F8	A1	Exon	7	7	255	274	TGG TGC	TGG	TGC	1	822	G>C	c.822G>C	Trp Cys	Trp	Cys	p.Trp274Cys	Null	0000-00-00	4	details in Multiple view	NULL	NULL	0	NULL	NULL	NULL	NULL	Natural
319	Point	Missense	g08	F8	A1	Exon	7	7	255	274	TGG TGT	TGG	TGT	1	822	G>T	c.822G>T	Trp Cys	Trp	Cys	p.Trp274Cys	Null	0000-00-00	3	details in Multiple view	NULL	NULL	0	NULL	NULL	NULL	NULL	Natural
320	Point	Missense	g08	F8	A1	Exon	7	7	256	275	CAT CGT	CAT	CGT	1	824	A>G	c.824A>G	His Arg	His	Arg	p.His275Arg	Null	0000-00-00	1	details in Multiple view	<1	NULL	0	NULL	Severe	NULL	NULL	Natural
321	Point	Missense	g08	F8	A1	Exon	7	7	256	275	CAT CTT	CAT	CTT	1	824	A>T	c.824A>T	His Leu	His	Leu	p.His275Leu	Null	0000-00-00	1	details in Multiple view	<1	NULL	0	NULL	Mild	NULL	NULL	Natural
322	Point	Missense	g08	F8	A1	Exon	7	7	257	276	GTG ATG	GTG	ATG	1	826	G>A	c.826G>A	Val Met	Val	Met	p.Val276Met	Null	0000-00-00	1	Heavy chain affected	>5	NULL	0	Null	Mild	Not reported	NULL	Natural
323	Point	Missense	g08	F8	A1	Exon	7	7	258	277	ATT GTT	ATT	GTT	1	829	A>G	c.829A>G	Ile Val	Ile	Val	p.Ile277Val	Null	0000-00-00	1	Heavy chain affected	12	NULL	0	Null	Mild	Not reported	NULL	Natural
324	Point	Missense	g08	F8	A1	Exon	7	7	258	277	ATT TTT	ATT	TTT	1	829	A>T	c.829A>T	Ile Phe	Ile	Phe	p.Ile277Phe	Null	0000-00-00	1	heterozygote	12	NULL	0	Null	Mild	Not reported	NULL	Natural
325	Point	Missense	g08	F8	A1	Exon	7	7	259	278	GGA AGA	GGA	AGA	1	832	G>A	c.832G>A	Gly Arg	Gly	Arg	p.Gly278Arg	Null	0000-00-00	1	Heavy chain affected	<1	NULL	0	Null	Severe	No	NULL	Natural
326	Point	Missense	g08	F8	A1	Exon	7	7	261	280	GGC CGC	GGC	CGC	1	838	G>C	c.838G>C	Gly Arg	Gly	Arg	p.Gly280Arg	Null	0000-00-00	1	Heavy chain affected	7	NULL	0	Null	Mild	No	NULL	Natural
327	Point	Missense	g08	F8	A1	Exon	7	7	262	281	ACC CCC	ACC	CCC	1	841	A>C	c.841A>C	Thr Pro	Thr	Pro	p.Thr281Pro	Null	0000-00-00	1	Heavy chain affected	48	NULL	0	Null	Mild	No	NULL	Natural
328	Point	Missense	g08	F8	A1	Exon	7	7	262	281	ACC AAC	ACC	AAC	1	842	C>A	c.842C>A	Thr Asn	Thr	Asn	p.Thr281Asn	Null	0000-00-00	5	details in Multiple view	NULL	NULL	0	NULL	NULL	NULL	NULL	Natural
329	Point	Missense	g08	F8	A1	Exon	7	7	262	281	ACC ATC	ACC	ATC	1	842	C>T	c.842C>T	Thr Ile	Thr	Ile	p.Thr281Ile	Null	0000-00-00	1	details in Multiple view	28	NULL	0	17	Mild	NULL	I	Natural
330	Deletion	Frameshift	g08	F8	A1	Exon	7	7	264	283	NULL	NULL	NULL	1	849	NULL	c.849delT	Pro283Profs*15	Pro	Profs*	p.Pro283Profs*15	Null	0000-00-00	1	Heavy chain affected	<1	NULL	0	Null	Severe	No	NULL	Natural
331	Point	Missense	g08	F8	A1	Exon	7	7	265	284	GAA AAA	GAA	AAA	1	850	G>A	c.850G>A	Glu Lys	Glu	Lys	p.Glu284Lys	Null	0000-00-00	1	Heavy chain affected	5	NULL	0	Null	Moderate	No	NULL	Natural
332	Point	Nonsense	g08	F8	A1	Exon	7	7	265	284	GAA TAA	GAA	TAA	1	850	G>T	c.850G>T	Glu *	Glu	*	p.Glu284*	Null	0000-00-00	1	Heavy chain affected	<1	NULL	0	Null	Severe	No	NULL	Natural
333	Duplication	Frameshift	g08	F8	A1	Exon	7	7	267	286	NULL	NULL	NULL	1	854	NULL	c.854dupG	His286Alafs*52	His	Alafs*52	p.His286Alafs*52	Null	0000-00-00	1	Heavy chain affected	2.4	NULL	0	Null	Moderate	Not reported	NULL	Natural
334	Point	Missense	g08	F8	A1	Exon	7	7	266	285	GTG GCG	GTG	GCG	1	854	T>C	c.854T>C	Val Ala	Val	Ala	p.Val285Ala	Null	0000-00-00	2	details in Multiple view	NULL	NULL	0	NULL	NULL	NULL	NULL	Natural
335	Point	Missense	g08	F8	A1	Exon	7	7	266	285	GTG GGG	GTG	GGG	1	854	T>G	c.854T>G	Val Gly	Val	Gly	p.Val285Gly	Null	0000-00-00	2	details in Multiple view	NULL	NULL	0	NULL	NULL	NULL	NULL	Natural
336	Point	Missense	g08	F8	A1	Exon	7	7	266	285	GTG GGG	GTG	GGG	1	855	T>G	c.855T>G	Val Gly	Val	Gly	p.Val285Gly	Null	0000-00-00	1	details in Multiple view	NULL	NULL	0	NULL	Mild	NULL	NULL	Natural
337	Point	Missense	g08	F8	A1	Exon	7	7	267	286	CAC CCC	CAC	CCC	1	857	A>C	c.857A>C	His Pro	His	Pro	p.His286Pro	Null	0000-00-00	5	details in Multiple view	NULL	NULL	0	NULL	NULL	NULL	NULL	Natural
338	Duplication	Frameshift	g08	F8	A1	Exon	7	7	268	287	NULL	NULL	NULL	1	857	NULL	c.857dupA	Ser287Ilefs*51	Ser	Ilefs*51	p.Ser287Ilefs*51	Null	0000-00-00	1	Heavy chain affected	1 to	NULL	0	Null	Moderate	No	NULL	Natural
339	Point	Nonsense	g08	F8	A1	Exon	7	7	272	291	GAA TAA	GAA	TAA	1	871	G>T	c.871G>T	Glu *	Glu	*	p.Glu291*	-	0000-00-00	1	Heavy chain affected	<1	NULL	0	Null	Severe	No	NULL	Natural
340	Point	Missense	g08	F8	A1	Exon	7	7	272	291	GAA GGA	GAA	GGA	1	872	A>G	c.872A>G	Glu Gly	Glu	Gly	p.Glu291Gly	-	0000-00-00	1	Heavy chain affected	2	NULL	0	4	Moderate	No	II	Natural
341	Point	Missense	g08	F8	A1	Exon	7	7	272	291	GAA AAA	GAA	AAA	1	873	G>A	c.873G>A	Glu Lys	Glu	Lys	p.Glu291Lys	-	0000-00-00	29	details in Multiple view	NULL	NULL	0	NULL	NULL	NULL	NULL	Natural
342	Point	Missense	g08	F8	A1	Exon	7	7	274	293	CAC CTC	CAC	CTC	1	878	A>T	c.878A>T	His Leu	His	Leu	p.His293Leu	-	0000-00-00	1	Heavy chain affected	<1	NULL	0	Null	Mild	No	NULL	Natural
343	Point	Missense	g08	F8	A1	Exon	7	7	275	294	ACA ATA	ACA	ATA	1	881	C>T	c.881C>T	Thr Ile	Thr	Ile	p.Thr294Ile	-	0000-00-00	5	details in Multiple view	NULL	NULL	0	NULL	NULL	NULL	NULL	Natural
344	Point	Missense	g08	F8	A1	Exon	7	7	276	295	TTT CTT	TTT	CTT	1	883	T>C	c.883T>C	Phe Leu	Phe	Leu	p.Phe295Leu	-	0000-00-00	1	Heavy chain affected	<1	NULL	0	Null	Severe	Yes	NULL	Natural
345	Point	Missense	g08	F8	A1	Exon	7	7	277	296	CTT TTT	CTT	TTT	1	886	C>T	c.886C>T	Leu Phe	Leu	Phe	p.Leu296Phe	-	0000-00-00	1	Heavy chain affected	<1	NULL	0	Null	Severe	Yes	NULL	Natural
346	Deletion	Frameshift	g08	F8	A1	Exon	7	7	278	297	NULL	NULL	NULL	1	889	NULL	c.889delG	Val297*	Val	*	p.Val297*	-	0000-00-00	1	Heavy chain affected	<1	NULL	0	Null	Severe	No	NULL	Natural
347	Point	Missense	g08	F8	A1	Exon	7	7	278	297	GTG GCG	GTG	GCG	1	890	T>C	c.890T>C	Val Ala	Val	Ala	p.Val297Ala	-	0000-00-00	1	Heavy chain affected	15	NULL	0	108	Mild	No	II	Natural
348	Point	Missense	g08	F8	A1	Exon	7	7	280	299	AAC ATC	AAC	ATC	1	896	A>T	c.896A>T	Asn Ile	Asn	Ile	p.Asn299Ile	-	0000-00-00	1	Heavy chain affected	8 to	NULL	0	Null	Mild	No	NULL	Natural
349	Point	Missense	g08	F8	A1	Exon	7	7	281	300	CAT CCT	CAT	CCT	1	899	A>C	c.899A>C	His Pro	His	Pro	p.His300Pro	-	0000-00-00	1	Heavy chain affected	1	NULL	0	Null	Severe	No	NULL	Natural
350	Point	Missense	g08	F8	A1	Exon	7	7	281	300	CAT CTT	CAT	CTT	1	899	A>T	c.899A>T	His Leu	His	Leu	p.His300Leu	-	0000-00-00	1	Heavy chain affected	<1	NULL	0	Null	Severe	No	NULL	Natural
351	Point	Missense	g08	F8	A1	Exon	7	7	282	301	CGC TGC	CGC	TGC	1	901	C>T	c.901C>T	Arg Cys	Arg	Cys	p.Arg301Cys	-	0000-00-00	14	details in Multiple view	NULL	NULL	0	NULL	NULL	NULL	NULL	Natural
352	Point	Missense	g08	F8	A1	Exon	7	7	282	301	CGC CAC	CGC	CAC	1	902	G>A	c.902G>A	Arg His	Arg	His	p.Arg301His	-	0000-00-00	28	details in Multiple view	NULL	NULL	0	NULL	NULL	NULL	NULL	Natural
353	Point	Missense	g08	F8	A1	Exon	7	7	282	301	CGC CCC	CGC	CCC	1	902	G>C	c.902G>C	Arg Pro	Arg	Pro	p.Arg301Pro	-	0000-00-00	1	details in Multiple view	NULL	NULL	0	NULL	Moderate	No	NULL	Natural
354	Point	Missense	g08	F8	A1	Exon	7	7	282	301	CGC CTC	CGC	CTC	1	902	G>T	c.902G>T	Arg Leu	Arg	Leu	p.Arg301Leu	-	0000-00-00	4	details in Multiple view	NULL	NULL	0	NULL	NULL	NULL	NULL	Natural
355	Deletion	Frameshift	g08	F8	A1	Exon	7	7	283	302	NULL	NULL	NULL	1	906	NULL	c.906delG	Gln302Glnfs*18	Gln	Glnfs*	p.Gln302Glnfs*18	-	0000-00-00	1	Heavy chain affected	<1	NULL	0	Null	Severe	Not reported	NULL	Natural
356	Point	Missense	g08	F8	A1	Exon	7	7	284	303	GCG CCG	GCG	CCG	1	907	G>C	c.907G>C	Ala Pro	Ala	Pro	p.Ala303Pro	-	0000-00-00	4	details in Multiple view	NULL	NULL	0	NULL	NULL	NULL	NULL	Natural
357	Point	Missense	g08	F8	A1	Exon	7	7	284	303	GCG GAG	GCG	GAG	1	908	C>A	c.908C>A	Ala Glu	Ala	Glu	p.Ala303Glu	-	0000-00-00	7	details in Multiple view	NULL	NULL	0	NULL	NULL	NULL	NULL	Natural
358	Point	Missense	g08	F8	A1	Exon	7	7	285	304	TCC CCC	TCC	CCC	1	910	T>C	c.910T>C	Ser Pro	Ser	Pro	p.Ser304Pro	-	0000-00-00	1	Heavy chain affected	9	NULL	0	Null	Mild	No	NULL	Natural
359	Deletion	Frameshift	g08	F8	A1	Exon	7	7	287	306	NULL	NULL	NULL	1	918	NULL	c.918delA	Glu306Glufs*4	Glu	Glufs*4	p.Glu306Glufs*4	-	0000-00-00	1	Heavy chain affected	<1	NULL	0	Null	Severe	Yes	NULL	Natural
360	Point	Missense	g08	F8	A1	Exon	7	7	288	307	ATC AGC	ATC	AGC	1	920	T>G	c.920T>G	Ile Ser	Ile	Ser	p.Ile307Ser	-	0000-00-00	1	Heavy chain affected	4	NULL	0	Null	Moderate	No	NULL	Natural
361	Point	Missense	g08	F8	A1	Exon	7	7	289	308	TCG TTG	TCG	TTG	1	923	C>T	c.923C>T	Ser Leu	Ser	Leu	p.Ser308Leu	-	0000-00-00	28	details in Multiple view	NULL	NULL	0	NULL	NULL	NULL	NULL	Natural
362	Deletion	Frameshift	g08	F8	A1	Exon	7	7	293	312	NULL	NULL	NULL	1	935	NULL	c.935delT	Phe312Serfs*8	Phe	Serfs*	p.Phe312Serfs*8	Null	0000-00-00	1	Heavy chain affected	<1	NULL	0	Null	Severe	No	NULL	Natural
363	Point	Missense	g08	F8	A1	Exon	7	7	293	312	TTC TCC	TTC	TCC	1	935	T>C	c.935T>C	Phe Ser	Phe	Ser	p.Phe312Ser	Null	0000-00-00	3	details in Multiple view	NULL	NULL	0	NULL	NULL	NULL	NULL	Natural
364	Point	Missense	g08	F8	A1	Exon	7	7	294	313	CTT CGT	CTT	CGT	1	938	T>G	c.938T>G	Leu Arg	Leu	Arg	p.Leu313Arg	-	0000-00-00	2	details in Multiple view	NULL	NULL	0	NULL	NULL	NULL	NULL	Natural
365	Point	Missense	g08	F8	A1	Exon	7	7	295	314	ACT GCT	ACT	GCT	1	940	A>G	c.940A>G	Thr Ala	Thr	Ala	p.Thr314Ala	-	0000-00-00	6	details in Multiple view	NULL	NULL	0	NULL	NULL	NULL	NULL	Natural
366	Point	Missense	g08	F8	A1	Exon	7	7	295	314	ACT ATT	ACT	ATT	1	941	C>T	c.941C>T	Thr Ile	Thr	Ile	p.Thr314Ile	-	0000-00-00	1	details in Multiple view	5	NULL	0	NULL	Moderate	No	NULL	Natural
367	Deletion	Frameshift	g08	F8	A1	Exon	7	7	296	315	NULL	NULL	NULL	1	943	NULL	c.943delG	Ala315Leufs*5	Ala	Leufs*	p.Ala315Leufs*5	-	0000-00-00	1	Heavy chain affected	>5	NULL	0	Null	Severe	No	NULL	Natural
368	Point	Missense	g08	F8	A1	Exon	7	7	296	315	GCT ACT	GCT	ACT	1	943	G>A	c.943G>A	Ala Thr	Ala	Thr	p.Ala315Thr	-	0000-00-00	2	Heavy chain affected	NULL	NULL	0	NULL	NULL	NULL	NULL	Natural
369	Point	Missense	g08	F8	A1	Exon	7	7	296	315	GCT TCT	GCT	TCT	1	943	G>T	c.943G>T	Ala Ser	Ala	Ser	p.Ala315Ser	-	0000-00-00	2	details in Multiple view	NULL	NULL	0	NULL	NULL	NULL	NULL	Natural
370	Point	Missense	g08	F8	A1	Exon	7	7	296	315	GCT GTT	GCT	GTT	1	944	C>T	c.944C>T	Ala Val	Ala	Val	p.Ala315Val	-	0000-00-00	1	details in Multiple view	27	NULL	0	NULL	Mild	No	NULL	Natural
371	Deletion	Frameshift	g08	F8	A1	Exon	7	7	297	316	NULL	NULL	NULL	4	948	NULL	c.948_951delAACA	Gln316Hisfs*3	Gln	Hisfs*	p.Gln316Hisfs*3	-	0000-00-00	1	Heavy chain affected	<1	NULL	0	Null	Severe	No	NULL	Natural
372	Deletion	Frameshift	g08	F8	A1	Exon	7	7	299	318	NULL	NULL	NULL	2	952	NULL	c.952_953delCT	Leu318Leufs*19	Leu	Leufs*	p.Leu318Leufs*19	-	0000-00-00	2	details in Multiple view	NULL	NULL	0	NULL	NULL	NULL	NULL	Natural
373	Deletion	Frameshift	g08	F8	A1	Exon	7	7	299	318	NULL	NULL	NULL	1	953	NULL	c.953delT	Leu318Profs*2	Leu	Profs*	p.Leu318Profs*2	-	0000-00-00	2	details in Multiple view	NULL	NULL	0	NULL	NULL	NULL	NULL	Natural
374	Point	Missense	g08	F8	A1	Exon	7	7	299	318	CTC CCC	CTC	CCC	1	953	T>C	c.953T>C	Leu Pro	Leu	Pro	p.Leu318Pro	-	0000-00-00	2	details in Multiple view	NULL	NULL	0	NULL	NULL	NULL	NULL	Natural
375	Duplication	Frameshift	g08	F8	B	Exon	14	14	1099	1118	NULL	NULL	NULL	1	3353	NULL	c.3353dupT	Met1118Ilefs*48	Met	Ilefs*48	p.Met1118Ilefs*48	Null	0000-00-00	2	details in Multiple view	NULL	NULL	0	NULL	NULL	NULL	NULL	Natural
376	Deletion	In-frame	g08	F8	A1	Exon	7	7	301	320	NULL	NULL	NULL	3	958	NULL	c.958_960delATG	Met320del	Met	del	p.Met320del	-	0000-00-00	1	details in Multiple view	NULL	NULL	0	NULL	NULL	NULL	NULL	Natural
377	Point	Missense	g08	F8	A1	Exon	7	7	304	323	GGA AGA	GGA	AGA	1	967	G>A	c.967G>A	Gly Arg	Gly	Arg	p.Gly323Arg	-	0000-00-00	1	Heavy chain affected	<1	NULL	0	Null	Severe	No	NULL	Natural
378	Point	Missense	g08	F8	A1	Exon	7	7	304	323	GGA GAA	GGA	GAA	1	968	G>A	c.968G>A	Gly Glu	Gly	Glu	p.Gly323Glu	-	0000-00-00	2	details in Multiple view	NULL	NULL	0	NULL	NULL	NULL	NULL	Natural
379	Deletion	Frameshift	g08	F8	A1	Exon	7	7	306	325	NULL	NULL	NULL	2	974	NULL	c.974_975delTT	Phe325Serfs*12	Phe	Serfs*	p.Phe325Serfs*12	-	0000-00-00	1	Heavy chain affected	<1	NULL	0	Null	Severe	No	NULL	Natural
380	Point	Missense	g08	F8	A1	Exon	7	7	307	326	CTA CCA	CTA	CCA	1	977	T>C	c.977T>C	Leu Pro	Leu	Pro	p.Leu326Pro	-	0000-00-00	5	details in Multiple view	NULL	NULL	0	NULL	NULL	NULL	NULL	Natural
381	Point	Missense	g08	F8	A1	Exon	7	7	308	327	CTG GTG	CTG	GTG	1	979	C>G	c.979C>G	Leu Val	Leu	Val	p.Leu327Val	-	0000-00-00	4	details in Multiple view	NULL	NULL	0	NULL	NULL	NULL	NULL	Natural
382	Point	Missense	g08	F8	A1	Exon	7	7	308	327	CTG CCG	CTG	CCG	1	980	T>C	c.980T>C	Leu Pro	Leu	Pro	p.Leu327Pro	-	0000-00-00	2	details in Multiple view	NULL	NULL	0	NULL	NULL	NULL	NULL	Natural
383	Point	Missense	g08	F8	A1	Exon	7	7	309	328	TTT TTG	TTT	TTG	1	982	T>G	c.982T>G	Phe Leu	Phe	Leu	p.Phe328Leu	-	0000-00-00	3	details in Multiple view	NULL	NULL	0	NULL	NULL	NULL	NULL	Natural
384	Deletion	Frameshift	g08	F8	A1	Exon	7	7	309	328	NULL	NULL	NULL	1	984	NULL	c.984delT	Phe328Phefs*18	Phe	Phefs*	p.Phe328Phefs*18	-	0000-00-00	1	details in Multiple view	<1	NULL	0	NULL	Severe	NULL	NULL	Natural
385	Duplication	Frameshift	g08	F8	A1	Exon	7	7	310	329	NULL	NULL	NULL	1	985	NULL	c.985dupT	Cys329Leufs*9	Cys	Leufs*9	p.Cys329Leufs*9	-	0000-00-00	1	Heavy chain affected	<1	NULL	0	Null	Severe	No	NULL	Natural
386	Point	Missense	g08	F8	A1	Exon	7	7	310	329	TGT AGT	TGT	AGT	1	985	T>A	c.985T>A	Cys Ser	Cys	Ser	p.Cys329Ser	-	0000-00-00	1	heterozygote	<1	NULL	0	Null	Severe	No	NULL	Natural
387	Point	Missense	g08	F8	A1	Exon	7	7	310	329	TGT TAT	TGT	TAT	1	986	G>A	c.986G>A	Cys Tyr	Cys	Tyr	p.Cys329Tyr	-	0000-00-00	1	heterozygote	<1	NULL	0	Null	Severe	Yes	NULL	Natural
388	Point	Missense	g08	F8	A1	Exon	7	7	310	329	TGT TCT	TGT	TCT	1	986	G>C	c.986G>C	Cys Ser	Cys	Ser	p.Cys329Ser	-	0000-00-00	1	different variant	<1	NULL	0	Null	Moderate	Yes	NULL	Natural
389	Point	Missense	g08	F8	A1	Exon	7	7	310	329	TGT TTT	TGT	TTT	1	986	G>T	c.986G>T	Cys Phe	Cys	Phe	p.Cys329Phe	-	0000-00-00	1	different variant	<1	NULL	0	Null	Severe	Yes	NULL	Natural
390	Point	Missense	g08	F8	A1	Exon	7	7	311	330	CAT CGT	CAT	CGT	1	989	A>G	c.989A>G	His Arg	His	Arg	p.His330Arg	-	0000-00-00	2	details in Multiple view	NULL	NULL	0	NULL	NULL	NULL	NULL	Natural
391	Deletion	Frameshift	g08	F8	A1	Exon	7	7	312	331	NULL	NULL	NULL	2	991	NULL	c.991_992delAT	Ile331Leufs*6	Ile	Leufs*	p.Ile331Leufs*6	-	0000-00-00	2	details in Multiple view	NULL	NULL	0	NULL	NULL	NULL	NULL	Natural
392	Point	Missense	g08	F8	A1	Exon	7	7	312	331	ATC ACC	ATC	ACC	1	992	T>C	c.992T>C	Ile Thr	Ile	Thr	p.Ile331Thr	-	0000-00-00	1	details in Multiple view	NULL	NULL	0	NULL	Mild	No	NULL	Natural
393	Point	Missense	g08	F8	A1	Exon	7	7	312	331	ATC AGC	ATC	AGC	1	992	T>G	c.992T>G	Ile Ser	Ile	Ser	p.Ile331Ser	-	0000-00-00	2	details in Multiple view	NULL	NULL	0	NULL	NULL	NULL	NULL	Natural
394	Point	Nonsense	g08	F8	A1	Exon	7	7	316	335	CAA TAA	CAA	TAA	1	1003	C>T	c.1003C>T	Gln *	Gln	*	p.Gln335*	-	0000-00-00	2	details in Multiple view	NULL	NULL	0	NULL	NULL	NULL	NULL	Natural
395	Point	Splice	g08	F8	Splice Site	Intron	7	7.99	0	0	NULL	NULL	NULL	1	1009	G>A	c.1009+1G>A	NULL	NULL	NULL	NULL	NULL	0000-00-00	2	details in Multiple view	NULL	NULL	0	NULL	NULL	NULL	NULL	Natural
396	Point	Splice	g08	F8	Splice Site	Intron	7	7.99	0	0	NULL	NULL	NULL	1	1009	A>C	c.1009+3A>C	NULL	NULL	NULL	NULL	NULL	0000-00-00	1	details in Multiple view	2	NULL	0	NULL	Mild	NULL	NULL	Natural
397	Point	Missense	g08	F8	A1	Exon	7	7	318	337	GAT TAT	GAT	TAT	1	1009	G>T	c.1009G>T	Asp Tyr	Asp	Tyr	p.Asp337Tyr	Null	0000-00-00	1	splice error?	<1	NULL	0	Null	Mild	No	NULL	Natural
398	Point	Splice	g08	F8	Splice Site	Intron	7	7.99	0	0	NULL	NULL	NULL	1	1010	G>A	c.1010-23G>A	NULL	NULL	NULL	NULL	NULL	0000-00-00	1	(-23) G>A polymorphism?	<1	NULL	0	NULL	Severe	No	NULL	Natural
399	Point	Splice	g08	F8	Splice Site	Intron	7	7.99	0	0	ag/ cg/	NULL	NULL	1	1010	A>C	c.1010-2A>C	NULL	NULL	NULL	NULL	NULL	0000-00-00	1	acceptor splice site	<1	NULL	0	NULL	Severe	No	NULL	Natural
401	Point	Missense	g08	F8	A1	Exon	8	8	320	339	ATG ACG	ATG	ACG	1	1016	T>C	c.1016T>C	Met Thr	Met	Thr	p.Met339Thr	Null	0000-00-00	1	Heavy chain affected	<1	NULL	0	Null	Severe	No	NULL	Natural
402	Point	Missense	g08	F8	A1	Exon	8	8	321	340	GAA AAA	GAA	AAA	1	1018	G>A	c.1018G>A	Glu Lys	Glu	Lys	p.Glu340Lys	Null	0000-00-00	6	details in Multiple view	NULL	NULL	0	NULL	NULL	NULL	NULL	Natural
403	Point	Missense	g08	F8	A1	Exon	8	8	321	340	GAA GAC	GAA	GAC	1	1020	A>C	c.1020A>C	Glu Asp	Glu	Asp	p.Glu340Asp	Null	0000-00-00	3	details in Multiple view	NULL	NULL	0	NULL	NULL	NULL	NULL	Natural
404	Deletion	Frameshift	g08	F8	A1	Exon	8	8	322	341	NULL	NULL	NULL	1	1023	NULL	c.1029delT	Ala341Alafs*5	Ala	Alafs*	p.Ala341Alafs*5	Null	0000-00-00	1	details in Multiple view	<1	NULL	0	NULL	Severe	NULL	NULL	Natural
405	Point	Missense	g08	F8	A1	Exon	8	8	323	342	TAT TGT	TAT	TGT	1	1025	A>G	c.1025A>G	Tyr Cys	Tyr	Cys	p.Tyr342Cys	Null	0000-00-00	2	details in Multiple view	NULL	NULL	0	NULL	NULL	NULL	NULL	Natural
406	Point	Nonsense	g08	F8	A1	Exon	8	8	323	342	TAT TAA	TAT	TAA	1	1026	T>A	c.1026T>A	Tyr *	Tyr	*	p.Tyr342*	Null	0000-00-00	2	details in Multiple view	NULL	NULL	0	NULL	NULL	NULL	NULL	Natural
407	Point	Nonsense	g08	F8	A1	Exon	8	8	325	344	AAA TAA	AAA	TAA	1	1030	A>T	c.1030A>T	Lys *	Lys	*	p.Lys344*	Null	0000-00-00	1	details in Multiple view	<1	NULL	0	NULL	Severe	No	NULL	Natural
408	Point	Missense	g08	F8	A1	Exon	8	8	326	345	GTA CTA	GTA	CTA	1	1033	G>C	c.1033G>C	Val Leu	Val	Leu	p.Val345Leu	Null	0000-00-00	2	details in Multiple view	NULL	NULL	0	NULL	NULL	NULL	NULL	Natural
409	Point	Missense	g08	F8	A1	Exon	8	8	326	345	GTA TTA	GTA	TTA	1	1033	G>T	c.1033G>T	Val Leu	Val	Leu	p.Val345Leu	Null	0000-00-00	1	details in Multiple view	<1	NULL	0	NULL	Severe	NULL	NULL	Natural
410	Point	Missense	g08	F8	A1	Exon	8	8	326	345	GTA GCA	GTA	GCA	1	1034	T>C	c.1034T>C	Val Ala	Val	Ala	p.Val345Ala	Null	0000-00-00	1	details in Multiple view	<1	NULL	0	NULL	Severe	NULL	NULL	Natural
411	Point	Missense	g08	F8	A1	Exon	8	8	329	348	TGT CGT	TGT	CGT	1	1042	T>C	c.1042T>C	Cys Arg	Cys	Arg	p.Cys348Arg	Null	0000-00-00	1	Heavy chain affected	<1	NULL	0	Null	Severe	No	NULL	Natural
412	Point	Missense	g08	F8	A1	Exon	8	8	329	348	TGT TAT	TGT	TAT	1	1043	G>A	c.1043G>A	Cys Tyr	Cys	Tyr	p.Cys348Tyr	Null	0000-00-00	4	details in Multiple view	NULL	NULL	0	NULL	NULL	NULL	NULL	Natural
413	Point	Missense	g08	F8	A1	Exon	8	8	329	348	TGT TCT	TGT	TCT	1	1043	G>C	c.1043G>C	Cys Ser	Cys	Ser	p.Cys348Ser	Null	0000-00-00	2	details in Multiple view	NULL	NULL	0	NULL	NULL	NULL	NULL	Natural
414	Point	Nonsense	g08	F8	A1	Exon	8	8	336	355	CGA TGA	CGA	TGA	1	1063	C>T	c.1063C>T	Arg *	Arg	*	p.Arg355*	Null	0000-00-00	27	details in Multiple view	NULL	NULL	0	NULL	NULL	NULL	NULL	Natural
415	Deletion	In-frame	g08	F8	a1 linker	Exon	8	8	339	358	NULL	NULL	NULL	12	1072	NULL	c.1072_1083delAATAATGAAGAA	Asn358_Glu361del	Asn	del	p.Asn358_Glu361del	Null	0000-00-00	2	details in Multiple view	NULL	NULL	0	NULL	NULL	NULL	NULL	Natural
416	Duplication	Frameshift	g08	F8	a1 linker	Exon	8	8	340	359	NULL	NULL	NULL	1	1073	NULL	c.1073dupT	Asn359*	Asn	*	p.Asn359*	Null	0000-00-00	1	Heavy chain affected	<1	NULL	0	Null	Severe	Yes	NULL	Natural
417	Deletion	Frameshift	g08	F8	a1 linker	Exon	8	8	340	359	NULL	NULL	NULL	4	1075	NULL	c.1075_1078delAATG	Asn359Lysfs*39	Asn	Lysfs*	p.Asn359Lysfs*39	Null	0000-00-00	1	Heavy chain affected	<1	NULL	0	Null	Severe	No	NULL	Natural
418	Deletion	Frameshift	g08	F8	a1 linker	Exon	8	8	341	360	NULL	NULL	NULL	2	1078	NULL	c.1078_1079delGA	Glu360Argfs*6	Glu	Argfs*6	p.Glu360Argfs*6	Null	0000-00-00	1	Heavy chain affected	Not r	NULL	0	Null	Severe	No	NULL	Natural
420	Point	Missense	g08	F8	a1 linker	Exon	8	8	345	364	GAC AAC	GAC	AAC	1	1090	G>A	c.1090G>A	Asp Asn	Asp	Asn	p.Asp364Asn	Null	0000-00-00	1	probably benign poly: also has c.3637delA	1.5	NULL	0	NULL	Moderate	NULL	NULL	Natural
421	Point	Missense	g08	F8	a1 linker	Exon	8	8	346	365	TAT CAT	TAT	CAT	1	1093	T>C	c.1093T>C	Tyr His	Tyr	His	p.Tyr365His	Null	0000-00-00	1	Heavy chain affected	28	NULL	0	Null	Mild	No	NULL	Natural
422	Point	Missense	g08	F8	a1 linker	Exon	8	8	346	365	TAT TGT	TAT	TGT	1	1094	A>G	c.1094A>G	Tyr Cys	Tyr	Cys	p.Tyr365Cys	Null	0000-00-00	47	details in Multiple view	NULL	NULL	0	NULL	NULL	NULL	NULL	Natural
423	Point	Missense	g08	F8	a1 linker	Exon	8	8	357	376	GTG GGG	GTG	GGG	1	1127	T>G	c.1127T>G	Val Gly	Val	Gly	p.Val376Gly	Null	0000-00-00	1	Heavy chain affected	<1	NULL	0	Null	Mild	No	NULL	Natural
424	Point	Missense	g08	F8	a1 linker	Exon	8	8	369	388	ATC ACC	ATC	ACC	1	1163	T>C	c.1163T>C	Ile Thr	Ile	Thr	p.Ile388Thr	Null	0000-00-00	4	details in Multiple view	NULL	NULL	0	NULL	NULL	NULL	NULL	Natural
425	Deletion	Frameshift	g08	F8	a1 linker	Exon	8	8	370	389	NULL	NULL	NULL	1	1164	NULL	c.1164delC	Gln389Lysfs*29	Gln	Lysfs*	p.Gln389Lysfs*29	Null	0000-00-00	1	details in Multiple view	<1	NULL	0	NULL	Severe	NULL	NULL	Natural
426	Point	Missense	g08	F8	a1 linker	Exon	8	8	372	391	CGC TGC	CGC	TGC	1	1170	C>T	c.1170C>T	Arg Cys	Arg	Cys	p.Arg391Cys	Null	0000-00-00	1	Thrombin activation site	3	NULL	0	Null	Moderate	No	NULL	Natural
427	Point	Missense	g08	F8	a1 linker	Exon	8	8	372	391	CGC GGC	CGC	GGC	1	1171	C>G	c.1171C>G	Arg Gly	Arg	Gly	p.Arg391Gly	Null	0000-00-00	1	IIa site	6	NULL	0	Null	Mild	No	NULL	Natural
428	Point	Missense	g08	F8	a1 linker	Exon	8	8	372	391	CGC TGC	CGC	TGC	1	1171	C>T	c.1171C>T	Arg Cys	Arg	Cys	p.Arg391Cys	Null	0000-00-00	14	details in Multiple view	NULL	NULL	0	NULL	NULL	NULL	NULL	Natural
429	Point	Missense	g08	F8	a1 linker	Exon	8	8	372	391	CGC CAC	CGC	CAC	1	1172	G>A	c.1172G>A	Arg His	Arg	His	p.Arg391His	Null	0000-00-00	25	details in Multiple view	NULL	NULL	0	NULL	NULL	NULL	NULL	Natural
430	Point	Missense	g08	F8	a1 linker	Exon	8	8	372	391	CGC CCC	CGC	CCC	1	1172	G>C	c.1172G>C	Arg Pro	Arg	Pro	p.Arg391Pro	Null	0000-00-00	1	Thrombin activation site	3	NULL	0	NULL	Severe	No	NULL	Natural
431	Point	Missense	g08	F8	a1 linker	Exon	8	8	372	391	CGC CTC	CGC	CTC	1	1172	G>T	c.1172G>T	Arg Leu	Arg	Leu	p.Arg391Leu	Null	0000-00-00	1	Thrombin activation site; heterozygote	50	NULL	0	NULL	Mild	No	NULL	Natural
432	Point	Missense	g08	F8	a1 linker	Exon	8	8	373	392	TCA CCA	TCA	CCA	1	1174	T>C	c.1174T>C	Ser Pro	Ser	Pro	p.Ser392Pro	Null	0000-00-00	1	Thrombin activation site	3	NULL	0	100	Mild	No	II	Natural
433	Point	Nonsense	g08	F8	a1 linker	Exon	8	8	373	392	TCA TAA	TCA	TAA	1	1175	C>A	c.1175C>A	Ser *	Ser	*	p.Ser392*	Null	0000-00-00	1	Thrombin activation site	<1	NULL	0	<1	Severe	No	NULL	Natural
434	Point	Nonsense	g08	F8	a1 linker	Exon	8	8	373	392	TCA TGA	TCA	TGA	1	1175	C>G	c.1175C>G	Ser *	Ser	*	p.Ser392*	Null	0000-00-00	1	Thrombin activation site	<1	NULL	0	<1	Severe	No	NULL	Natural
435	Point	Missense	g08	F8	a1 linker	Exon	8	8	373	392	TCA TTA	TCA	TTA	1	1175	C>T	c.1175C>T	Ser Leu	Ser	Leu	p.Ser392Leu	Null	0000-00-00	2	details in Multiple view	NULL	NULL	0	NULL	NULL	NULL	NULL	Natural
436	Point	Missense	g08	F8	A2	Exon	8	8	376	395	AAG AGG	AAG	AGG	1	1184	A>G	c.1184A>G	Lys Arg	Lys	Arg	p.Lys395Arg	Null	0000-00-00	1	Heavy chain affected	13	NULL	0	Null	Mild	No	NULL	Natural
437	Point	Missense	g08	F8	A2	Exon	8	8	376	395	AAG AAC	AAG	AAC	1	1185	G>C	c.1185G>C	Lys Asn	Lys	Asn	p.Lys395Asn	Null	0000-00-00	1	Heavy chain affected	13	NULL	0	Null	Mild	No	NULL	Natural
438	Point	Missense	g08	F8	A2	Exon	8	8	377	396	AAG ATG	AAG	ATG	1	1187	A>T	c.1187A>T	Lys Met	Lys	Met	p.Lys396Met	Null	0000-00-00	1	also Intron 22 proximal inversion	1	NULL	0	Null	Severe	Yes	NULL	Natural
439	Insertion	Frameshift	g08	F8	A2	Exon	8	8	378	397	NULL	NULL	NULL	1	1189	NULL	c.1189_1190insC	His397Profs*3	His	Profs*3	p.His397Profs*3	Null	0000-00-00	1	Heavy chain affected	<1	NULL	0	Null	Severe	No	NULL	Natural
440	Point	Missense	g08	F8	A2	Exon	8	8	380	399	AAA GAA	AAA	GAA	1	1195	A>G	c.1195A>G	Lys Glu	Lys	Glu	p.Lys399Glu	Null	0000-00-00	4	details in Multiple view	NULL	NULL	0	NULL	NULL	NULL	NULL	Natural
441	Deletion	Frameshift	g08	F8	A2	Exon	8	8	381	400	NULL	NULL	NULL	2	1200	NULL	c.1200_1201delTT	Thr400Thrfs*8	Thr	Thrfs*	p.Thr400Thrfs*8	Null	0000-00-00	1	details in Multiple view	<1	NULL	0	NULL	Severe	No	NULL	Natural
442	Point	Missense	g08	F8	A2	Exon	8	8	382	401	TGG GGG	TGG	GGG	1	1201	T>G	c.1201T>G	Trp Gly	Trp	Gly	p.Trp401Gly	Null	0000-00-00	1	details in Multiple view	7	NULL	0	NULL	Mild	No	NULL	Natural
443	Point	Nonsense	g08	F8	A2	Exon	8	8	382	401	TGG TAG	TGG	TAG	1	1202	G>A	c.1202G>A	Trp *	Trp	*	p.Trp401*	Null	0000-00-00	1	details in Multiple view	<1	NULL	0	NULL	Severe	No	NULL	Natural
444	Point	Nonsense	g08	F8	A2	Exon	8	8	382	401	TGG TGA	TGG	TGA	1	1203	G>A	c.1203G>A	Trp *	Trp	*	p.Trp401*	Null	0000-00-00	1	details in Multiple view	<1	NULL	0	NULL	Severe	No	NULL	Natural
445	Point	Missense	g08	F8	A2	Exon	8	8	384	403	CAT GAT	CAT	GAT	1	1207	C>G	c.1207C>G	His Asp	His	Asp	p.His403Asp	Null	0000-00-00	1	Heavy chain affected	<1	NULL	0	Null	Severe	Yes	NULL	Natural
446	Point	Missense	g08	F8	A2	Exon	8	8	386	405	ATT TTT	ATT	TTT	1	1213	A>T	c.1213A>T	Ile Phe	Ile	Phe	p.Ile405Phe	Null	0000-00-00	2	details in Multiple view	NULL	NULL	0	NULL	NULL	NULL	NULL	Natural
447	Point	Missense	g08	F8	A2	Exon	8	8	386	405	ATT AGT	ATT	AGT	1	1214	T>G	c.1214T>G	Ile Ser	Ile	Ser	p.Ile405Ser	Null	0000-00-00	1	details in Multiple view	<1	NULL	0	<1	Severe	No	NULL	Natural
448	Deletion	Frameshift	g08	F8	A2	Exon	8	8	388	407	NULL	NULL	NULL	1	1220	NULL	c.1220delC	Ala407Valfs*11	Ala	Valfs*	p.Ala407Valfs*11	Null	0000-00-00	2	details in Multiple view	NULL	NULL	0	NULL	NULL	NULL	NULL	Natural
450	Point	Missense	g08	F8	A2	Exon	8	8	390	409	GAG GGG	GAG	GGG	1	1226	A>G	c.1226A>G	Glu Gly	Glu	Gly	p.Glu409Gly	Null	0000-00-00	2	details in Multiple view	NULL	NULL	0	NULL	NULL	NULL	NULL	Natural
451	Point	Missense	g08	F8	A2	Exon	8	8	392	411	GAC GGC	GAC	GGC	1	1232	A>G	c.1232A>G	Asp Gly	Asp	Gly	p.Asp411Gly	Null	0000-00-00	2	details in Multiple view	NULL	NULL	0	NULL	NULL	NULL	NULL	Natural
452	Point	Missense	g08	F8	A2	Exon	8	8	393	412	TGG CGG	TGG	CGG	1	1234	T>C	c.1234T>C	Trp Arg	Trp	Arg	p.Trp412Arg	Null	0000-00-00	1	details in Multiple view	<1	NULL	0	<1	Severe	Yes	NULL	Natural
453	Point	Missense	g08	F8	A2	Exon	8	8	393	412	TGG GGG	TGG	GGG	1	1234	T>G	c.1234T>G	Trp Gly	Trp	Gly	p.Trp412Gly	Null	0000-00-00	2	details in Multiple view	NULL	NULL	0	NULL	NULL	NULL	NULL	Natural
454	Point	Nonsense	g08	F8	A2	Exon	8	8	393	412	TGG TAG	TGG	TAG	1	1235	G>A	c.1235G>A	Trp *	Trp	*	p.Trp412*	Null	0000-00-00	2	details in Multiple view	NULL	NULL	0	NULL	NULL	NULL	NULL	Natural
455	Point	Missense	g08	F8	A2	Exon	8	8	395	414	TAT TGT	TAT	TGT	1	1241	A>G	c.1241A>G	Tyr Cys	Tyr	Cys	p.Tyr414Cys	Null	0000-00-00	3	details in Multiple view	NULL	NULL	0	NULL	NULL	NULL	NULL	Natural
456	Point	Missense	g08	F8	A2	Exon	8	8	396	415	GCT GTT	GCT	GTT	1	1244	C>T	c.1244C>T	Ala Val	Ala	Val	p.Ala415Val	Null	0000-00-00	8	details in Multiple view	NULL	NULL	0	NULL	NULL	NULL	NULL	Natural
457	Duplication	Frameshift	g08	F8	A2	Exon	8	8	403	422	NULL	NULL	NULL	1	1259	NULL	c.1259dupC	Asp422Argfs*2	Asp	Argfs*2	p.Asp422Argfs*2	Null	0000-00-00	1	Heavy chain affected	<1	NULL	0	Null	Severe	No	NULL	Natural
458	Point	Missense	g08	F8	A2	Exon	8	8	403	422	GAT CAT	GAT	CAT	1	1264	G>C	c.1264G>C	Asp His	Asp	His	p.Asp422His	Null	0000-00-00	1	Heavy chain affected	<1	NULL	0	Null	Severe	No	NULL	Natural
459	Deletion	Frameshift	g08	F8	A2	Exon	8	8	403	422	NULL	NULL	NULL	5	1266	NULL	c.1266_1270delTGACA	Asp422Glufs*4	Asp	Glufs*	p.Asp422Glufs*4	Null	0000-00-00	1	Heavy chain affected	<1	NULL	0	Null	Severe	No	NULL	Natural
460	Point	Splice	g08	F8	Splice Site	Intron	8	8.99	0	0	NULL	NULL	NULL	1	1271	G>A	c.1271+1G>A	NULL	NULL	NULL	NULL	NULL	0000-00-00	2	details in Multiple view	NULL	NULL	0	NULL	NULL	NULL	NULL	Natural
461	Point	Missense	g08	F8	A2	Exon	9	9	405	424	AGA AGC	AGA	AGC	1	1272	A>C	c.1272A>C	Arg Ser	Arg	Ser	p.Arg424Ser	Null	0000-00-00	1	also has p.Trp604* on same allele	1	NULL	0	Null	Severe	Yes	NULL	Natural
462	Point	Missense	g08	F8	A2	Exon	9	9	408	427	AAA ATA	AAA	ATA	1	1280	A>T	c.1280A>T	Lys Ile	Lys	Ile	p.Lys427Ile	Null	0000-00-00	1	double mutation with p.Arg437Trp	7	NULL	0	14	Mild	No	II	Natural
463	Point	Nonsense	g08	F8	A2	Exon	9	9	410	429	CAA TAA	CAA	TAA	1	1285	C>T	c.1285C>T	Gln *	Gln	*	p.Gln429*	Null	0000-00-00	1	Heavy chain affected	Not r	NULL	0	Null	Not reported	Not reported	NULL	Natural
464	Point	Missense	g08	F8	A2	Exon	9	9	412	431	TTG TCG	TTG	TCG	1	1292	T>C	c.1292T>C	Leu Ser	Leu	Ser	p.Leu431Ser	Null	0000-00-00	6	details in Multiple view	NULL	NULL	0	NULL	NULL	NULL	NULL	Natural
465	Deletion	Frameshift	g08	F8	A2	Exon	9	9	412	431	NULL	NULL	NULL	1	1293	NULL	c.1293delG	Leu431Leufs*25	Leu	Leufs*	p.Leu431Leufs*25	Null	0000-00-00	1	details in Multiple view	<1	NULL	0	NULL	Severe	No	NULL	Natural
466	Point	Missense	g08	F8	A2	Exon	9	9	412	431	TTG TTT	TTG	TTT	1	1293	G>T	c.1293G>T	Leu Phe	Leu	Phe	p.Leu431Phe	Null	0000-00-00	5	details in Multiple view	NULL	NULL	0	NULL	NULL	NULL	NULL	Natural
467	Point	Missense	g08	F8	A2	Exon	9	9	415	434	GGC GAC	GGC	GAC	1	1301	G>A	c.1301G>A	Gly Asp	Gly	Asp	p.Gly434Asp	Null	0000-00-00	1	details in Multiple view	<1	NULL	0	NULL	Severe	NULL	NULL	Natural
468	Point	Missense	g08	F8	A2	Exon	9	9	418	437	CGG TGG	CGG	TGG	1	1309	C>T	c.1309C>T	Arg Trp	Arg	Trp	p.Arg437Trp	Null	0000-00-00	1	double mutation with p.Lys427Ile	7	NULL	0	14	Mild	No	II	Natural
469	Deletion	Frameshift	g08	F8	A2	Exon	9	9	418	437	NULL	NULL	NULL	1	1310	NULL	c.1310delG	Arg437Argfs*19	Arg	Argfs*	p.Arg437Argfs*19	Null	0000-00-00	1	double mutation with p.Lys427Ile	<1	NULL	0	14	Severe	Yes	NULL	Natural
470	Point	Missense	g08	F8	A2	Exon	9	9	418	437	CGG CCG	CGG	CCG	1	1310	G>C	c.1310G>C	Arg Pro	Arg	Pro	p.Arg437Pro	Null	0000-00-00	2	details in Multiple view	NULL	NULL	0	NULL	NULL	NULL	NULL	Natural
471	Point	Missense	g08	F8	A2	Exon	9	9	419	438	ATT TTT	ATT	TTT	1	1312	A>T	c.1312A>T	Ile Phe	Ile	Phe	p.Ile438Phe	Null	0000-00-00	1	carrier	>5	NULL	0	Null	Moderate	No	NULL	Natural
472	Point	Missense	g08	F8	A2	Exon	9	9	419	438	ATT ACT	ATT	ACT	1	1313	T>C	c.1313T>C	Ile Thr	Ile	Thr	p.Ile438Thr	Null	0000-00-00	2	details in Multiple view	NULL	NULL	0	NULL	NULL	NULL	NULL	Natural
473	Point	Missense	g08	F8	A2	Exon	9	9	420	439	GGT AGT	GGT	AGT	1	1315	G>A	c.1315G>A	Gly Ser	Gly	Ser	p.Gly439Ser	Null	0000-00-00	6	details in Multiple view	NULL	NULL	0	NULL	NULL	NULL	NULL	Natural
474	Point	Missense	g08	F8	A2	Exon	9	9	420	439	GGT GAT	GGT	GAT	1	1316	G>A	c.1316G>A	Gly Asp	Gly	Asp	p.Gly439Asp	Null	0000-00-00	1	details in Multiple view	<1	NULL	0	NULL	Severe	No	NULL	Natural
475	Point	Missense	g08	F8	A2	Exon	9	9	420	439	GGT GTT	GGT	GTT	1	1316	G>T	c.1316G>T	Gly Val	Gly	Val	p.Gly439Val	Null	0000-00-00	4	details in Multiple view	NULL	NULL	0	NULL	NULL	NULL	NULL	Natural
476	Point	Missense	g08	F8	A2	Exon	9	9	423	442	TAC AAC	TAC	AAC	1	1324	T>A	c.1324T>A	Tyr Asn	Tyr	Asn	p.Tyr442Asn	Null	0000-00-00	1	Heavy chain affected	<1	NULL	0	Null	Severe	Not reported	NULL	Natural
477	Point	Missense	g08	F8	A2	Exon	9	9	423	442	TAC CAC	TAC	CAC	1	1324	T>C	c.1324T>C	Tyr His	Tyr	His	p.Tyr442His	Null	0000-00-00	1	Heavy chain affected	<2	NULL	0	Null	Moderate	Not reported	NULL	Natural
478	Point	Missense	g08	F8	A2	Exon	9	9	423	442	TAC TGC	TAC	TGC	1	1325	A>G	c.1325A>G	Tyr Cys	Tyr	Cys	p.Tyr442Cys	Null	0000-00-00	1	Heavy chain affected	<1	NULL	0	Null	Severe	Not reported	NULL	Natural
479	Deletion	Frameshift	g08	F8	A2	Exon	9	9	423	442	NULL	NULL	NULL	1	1326	NULL	c.1326delC	Tyr442fs*	Tyr	fs*	p.Tyr442fs*	Null	0000-00-00	2	details in Multiple view	NULL	NULL	0	NULL	NULL	NULL	NULL	Natural
480	Deletion	Frameshift	g08	F8	A2	Exon	9	9	425	444	NULL	NULL	NULL	2	1331	NULL	c.1331_1332delAA	Lys444Serfs*9	Lys	Serfs*	p.Lys444Serfs*9	Null	0000-00-00	1	Heavy chain affected	<1	NULL	0	Null	Severe	Yes	NULL	Natural
481	Indel	Frameshift	g08	F8	A2	Exon	9	9	425	444	NULL	NULL	NULL	2	1331	NULL	c.1331_1332delAAinsT	Lys444Metfs*37	Lys	Metfs*37	p.Lys444Metfs*37	Null	0000-00-00	2	Heavy chain affected	<1	NULL	0	NULL	Severe	Yes	NULL	Natural
482	Point	Missense	g08	F8	A2	Exon	9	9	425	444	AAA ACA	AAA	ACA	1	1331	A>C	c.1331A>C	Lys Thr	Lys	Thr	p.Lys444Thr	Null	0000-00-00	1	Heavy chain affected	<1	NULL	0	NULL	Severe	No	NULL	Natural
483	Point	Missense	g08	F8	A2	Exon	9	9	425	444	AAA AGA	AAA	AGA	1	1331	A>G	c.1331A>G	Lys Arg	Lys	Arg	p.Lys444Arg	Null	0000-00-00	2	details in Multiple view	NULL	NULL	0	NULL	NULL	NULL	NULL	Natural
484	Point	Missense	g08	F8	A2	Exon	9	9	425	444	AAA AAT	AAA	AAT	1	1332	A>T	c.1332A>T	Lys Asn	Lys	Asn	p.Lys444Asn	Null	0000-00-00	4	details in Multiple view	NULL	NULL	0	NULL	NULL	NULL	NULL	Natural
485	Deletion	Frameshift	g08	F8	A2	Exon	9	9	426	445	NULL	NULL	NULL	1	1332	NULL	c.1332delA	Val445Serfs*8	Val	Serfs*	p.Val445Serfs*8	Null	0000-00-00	4	details in Multiple view	NULL	NULL	0	NULL	NULL	NULL	NULL	Natural
486	Duplication	Frameshift	g08	F8	A2	Exon	9	9	427	446	NULL	NULL	NULL	1	1335	NULL	c.1335dupC	Arg446Profs*8	Arg	Profs*8	p.Arg446Profs*8	Null	0000-00-00	1	Hevay chain affected	<1	NULL	0	Null	Severe	No	NULL	Natural
487	Point	Nonsense	g08	F8	A2	Exon	9	9	427	446	CGA TGA	CGA	TGA	1	1336	C>T	c.1336C>T	Arg *	Arg	*	p.Arg446*	Null	0000-00-00	22	details in Multiple view	NULL	NULL	0	NULL	NULL	NULL	NULL	Natural
488	Point	Missense	g08	F8	A2	Exon	9	9	427	446	CGA CAA	CGA	CAA	1	1337	G>A	c.1337G>A	Arg Gln	Arg	Gln	p.Arg446Gln	Null	0000-00-00	1	details in Multiple view	<1	NULL	0	NULL	Severe	No	NULL	Natural
489	Point	Missense	g08	F8	A2	Exon	9	9	427	446	CGA CCA	CGA	CCA	1	1337	G>C	c.1337G>C	Arg Pro	Arg	Pro	p.Arg446Pro	Null	0000-00-00	1	details in Multiple view	<1	NULL	0	NULL	Severe	No	NULL	Natural
490	Deletion	Frameshift	g08	F8	A2	Exon	9	9	428	447	NULL	NULL	NULL	1	1338	NULL	c.1338delA	Phe447Leufs*35	Phe	Leufs*	p.Phe447Leufs*35	Null	0000-00-00	1	Heavy chain affected	<1	NULL	0	<1	Severe	Yes	NULL	Natural
491	Point	Missense	g08	F8	A2	Exon	9	9	431	450	TAC AAC	TAC	AAC	1	1348	T>A	c.1348T>A	Tyr Asn	Tyr	Asn	p.Tyr450Asn	Null	0000-00-00	2	details in Multiple view	NULL	NULL	0	NULL	NULL	NULL	NULL	Natural
492	Point	Missense	g08	F8	A2	Exon	9	9	431	450	TAC GAC	TAC	GAC	1	1348	T>G	c.1348T>G	Tyr Asp	Tyr	Asp	p.Tyr450Asp	Null	0000-00-00	1	details in Multiple view	NULL	NULL	0	NULL	Severe	No	NULL	Natural
493	Point	Missense	g08	F8	A2	Exon	9	9	431	450	TAC TGC	TAC	TGC	1	1349	A>G	c.1349A>G	Tyr Cys	Tyr	Cys	p.Tyr450Cys	Null	0000-00-00	5	details in Multiple view	NULL	NULL	0	NULL	NULL	NULL	NULL	Natural
494	Point	Nonsense	g08	F8	A2	Exon	9	9	434	453	GAA TAA	GAA	TAA	1	1357	G>T	c.1357G>T	Glu *	Glu	*	p.Glu453*	Null	0000-00-00	1	Heavy chain affected	<1	NULL	0	<1	Severe	No	NULL	Natural
495	Point	Missense	g08	F8	A2	Exon	9	9	435	454	ACC ATC	ACC	ATC	1	1361	C>T	c.1361C>T	Thr Ile	Thr	Ile	p.Thr454Ile	Null	0000-00-00	1	Heavy chain affected	10	NULL	0	24	Mild	No	II	Natural
496	Point	Missense	g08	F8	A2	Exon	9	9	436	455	TTT TGT	TTT	TGT	1	1364	T>G	c.1364T>G	Phe Cys	Phe	Cys	p.Phe455Cys	Null	0000-00-00	3	details in Multiple view	NULL	NULL	0	NULL	NULL	NULL	NULL	Natural
497	Point	Missense	g08	F8	A2	Exon	9	9	439	458	CGT TGT	CGT	TGT	1	1372	C>T	c.1372C>T	Arg Cys	Arg	Cys	p.Arg458Cys	Null	0000-00-00	2	details in Multiple view	NULL	NULL	0	NULL	NULL	NULL	NULL	Natural
498	Deletion	Frameshift	g08	F8	A2	Exon	9	9	441	460	NULL	NULL	NULL	1	1378	NULL	c.1378delG	Ala460Leufs*22	Ala	Leufs*	p.Ala460Leufs*22	Null	0000-00-00	1	Heterozygote	38 to	NULL	0	Null	Mild	Not reported	NULL	Natural
499	Point	Nonsense	g08	F8	A2	Exon	9	9	445	464	GAA TAA	GAA	TAA	1	1390	G>T	c.1390G>T	Glu *	Glu	*	p.Glu464*	Null	0000-00-00	1	Heavy chian affected	<1	NULL	0	Null	Severe	Not reported	NULL	Natural
500	Point	Nonsense	g08	F8	A2	Exon	9	9	446	465	TCA TGA	TCA	TGA	1	1394	C>G	c.1394C>G	Ser *	Ser	*	p.Ser465*	Null	0000-00-00	1	Heavy chain affected	<1	NULL	0	Null	Severe	No	NULL	Natural
501	Point	Missense	g08	F8	A2	Exon	9	9	447	466	GGA GAA	GGA	GAA	1	1397	G>A	c.1397G>A	Gly Glu	Gly	Glu	p.Gly466Glu	Null	0000-00-00	1	Heavy chain affected	<1	NULL	0	Null	Severe	No	NULL	Natural
502	Point	Missense	g08	F8	A2	Exon	9	9	448	467	ATC AGC	ATC	AGC	1	1400	T>G	c.1400T>G	Ile Ser	Ile	Ser	p.Ile467Ser	Null	0000-00-00	1	Heavy chain affected	<1	NULL	0	Null	Severe	Not reported	NULL	Natural
503	Point	Missense	g08	F8	A2	Exon	9	9	450	469	GGA GCA	GGA	GCA	1	1406	G>C	c.1406G>C	Gly Ala	Gly	Ala	p.Gly469Ala	Null	0000-00-00	1	Heavy chain affected	2	NULL	0	Null	Moderate	No	NULL	Natural
504	Point	Missense	g08	F8	A2	Exon	9	9	451	470	CCT ACT	CCT	ACT	1	1408	C>A	c.1408C>A	Pro Thr	Pro	Thr	p.Pro470Thr	Null	0000-00-00	7	details in Multiple view	NULL	NULL	0	NULL	NULL	NULL	NULL	Natural
505	Point	Missense	g08	F8	A2	Exon	9	9	451	470	CCT CGT	CCT	CGT	1	1409	C>G	c.1409C>G	Pro Arg	Pro	Arg	p.Pro470Arg	Null	0000-00-00	1	details in Multiple view	18	NULL	0	NULL	Mild	Yes	NULL	Natural
506	Point	Missense	g08	F8	A2	Exon	9	9	451	470	CCT CTT	CCT	CTT	1	1409	C>T	c.1409C>T	Pro Leu	Pro	Leu	p.Pro470Leu	Null	0000-00-00	2	details in Multiple view	NULL	NULL	0	NULL	NULL	NULL	NULL	Natural
507	Deletion	Frameshift	g08	F8	A2	Exon	9	9	451	470	NULL	NULL	NULL	1	1409	NULL	c.1409delC	Pro470Leufs*12	Pro	Leufs*	p.Pro470Leufs*12	Null	0000-00-00	2	details in Multiple view	NULL	NULL	0	NULL	NULL	NULL	NULL	Natural
508	Deletion	Frameshift	g08	F8	A2	Exon	9	9	452	471	NULL	NULL	NULL	4	1410	NULL	c.1410_1413delTTTA	Leu471Phefs*10	Leu	Phefs*	p.Leu471Phefs*10	Null	0000-00-00	1	Heavy chain affected	<1	NULL	0	Null	Severe	No	NULL	Natural
509	Duplication	Frameshift	g08	F8	A2	Exon	9	9	453	472	NULL	NULL	NULL	1	1413	NULL	c.1413dupC	Leu472Profs*14	Leu	Profs*14	p.Leu472Profs*14	Null	0000-00-00	1	Heavy chain affected	>5	NULL	0	Null	Severe	Not reported	NULL	Natural
510	Deletion	Frameshift	g08	F8	A2	Exon	9	9	453	472	NULL	NULL	NULL	5	1414	NULL	c.1414_1418delCTTTA	Leu472Trpfs*12	Leu	Trpfs*	p.Leu472Trpfs*12	Null	0000-00-00	2	details in Multiple view	NULL	NULL	0	NULL	NULL	NULL	NULL	Natural
511	Point	Missense	g08	F8	A2	Exon	9	9	455	474	GGG AGG	GGG	AGG	1	1420	G>A	c.1420G>A	Gly Arg	Gly	Arg	p.Gly474Arg	Null	0000-00-00	2	details in Multiple view	NULL	NULL	0	NULL	NULL	NULL	NULL	Natural
512	Point	Missense	g08	F8	A2	Exon	9	9	455	474	GGG TGG	GGG	TGG	1	1420	G>T	c.1420G>T	Gly Trp	Gly	Trp	p.Gly474Trp	Null	0000-00-00	1	details in Multiple view	<1	NULL	0	NULL	Severe	No	NULL	Natural
513	Point	Missense	g08	F8	A2	Exon	9	9	455	474	GGG GAG	GGG	GAG	1	1421	G>A	c.1421G>A	Gly Glu	Gly	Glu	p.Gly474Glu	Null	0000-00-00	3	details in Multiple view	NULL	NULL	0	NULL	NULL	NULL	NULL	Natural
514	Point	Missense	g08	F8	A2	Exon	9	9	456	475	GAA AAA	GAA	AAA	1	1423	G>A	c.1423G>A	Glu Lys	Glu	Lys	p.Glu475Lys	Null	0000-00-00	2	details in Multiple view	NULL	NULL	0	NULL	NULL	NULL	NULL	Natural
515	Point	Missense	g08	F8	A2	Exon	9	9	458	477	GGA GTA	GGA	GTA	1	1430	G>T	c.1430G>T	Gly Val	Gly	Val	p.Gly477Val	Null	0000-00-00	7	details in Multiple view	NULL	NULL	0	NULL	NULL	NULL	NULL	Natural
516	Point	Missense	g08	F8	A2	Exon	9	9	459	478	GAC AAC	GAC	AAC	1	1432	G>A	c.1432G>A	Asp Asn	Asp	Asn	p.Asp478Asn	Null	0000-00-00	1	details in Multiple view	2	NULL	0	NULL	Severe	No	NULL	Natural
517	Point	Missense	g08	F8	A2	Exon	9	9	459	478	GAC GGC	GAC	GGC	1	1433	A>G	c.1433A>G	Asp Ala	Asp	Ala	p.Asp478Ala	Null	0000-00-00	1	details in Multiple view	14	NULL	0	NULL	Mild	No	NULL	Natural
518	Deletion	Frameshift	g08	F8	A2	Exon	9	9	461	480	NULL	NULL	NULL	2	1438	NULL	c.1438_1439delCT	Leu480fs*2	Leu	fs*	p.Leu480fs*2	Null	0000-00-00	1	Heavy chain affected	<1	NULL	0	<1	Severe	No	NULL	Natural
519	Duplication	Frameshift	g08	F8	A2	Exon	9	9	429	448	NULL	NULL	NULL	1	1342	NULL	c.1342dupA	Met448Asnfs*6	Met	Asnfs*6	p.Met448Asnfs*6	Null	0000-00-00	2	details in Multiple view	NULL	NULL	0	NULL	NULL	NULL	NULL	Natural
520	Point	Splice	g08	F8	Splice Site	Intron	1	1.99	0	0	NULL	NULL	NULL	1	144	T>G	c.144-11T>G	NULL	NULL	NULL	NULL	NULL	0000-00-00	1	details in Multiple view	3 to	NULL	0	NULL	Moderate	No	NULL	Natural
521	Duplication	Frameshift	g08	F8	A2	Exon	9	9	463	482	NULL	NULL	NULL	2	1442	NULL	c.1442_1443dupTG	Ile482*	Ile	*	p.Ile482*	Null	0000-00-00	1	Heavy chain affecected	<1	NULL	0	Null	Severe	Yes	NULL	Natural
522	Point	Splice	g08	F8	Splice Site	Intron	9	9.99	0	0	NULL	NULL	NULL	1	1443	T>G	c.1443+18T>G	NULL	NULL	NULL	NULL	NULL	0000-00-00	1	details in Multiple view	1	NULL	0	NULL	Moderate	No	NULL	Natural
523	Point	Splice	g08	F8	Splice Site	Intron	9	9.99	0	0	gta ata	NULL	NULL	1	1443	G>A	c.1443+1G>A	NULL	NULL	NULL	NULL	NULL	0000-00-00	1	details in Multiple view	3	NULL	0	NULL	Moderate	No	NULL	Natural
524	Point	Splice	g08	F8	Splice Site	Intron	9	9.99	0	0	NULL	NULL	NULL	1	1443	G>C	c.1443+1G>C	NULL	NULL	NULL	NULL	NULL	0000-00-00	6	details in Multiple view	NULL	NULL	0	NULL	NULL	NULL	NULL	Natural
525	Point	Splice	g08	F8	Splice Site	Intron	9	9.99	0	0	NULL	NULL	NULL	1	1443	T>C	c.1443+2T>C	NULL	NULL	NULL	NULL	NULL	0000-00-00	1	details in Multiple view	<1	NULL	0	NULL	Severe	Yes	NULL	Natural
526	Point	Splice	g08	F8	Splice Site	Intron	9	9.99	0	0	NULL	NULL	NULL	1	1443	A>G	c.1443+326A>G	NULL	NULL	NULL	NULL	NULL	0000-00-00	1	cryptic splice	5	NULL	0	NULL	Moderate	No	NULL	Natural
527	Point	Splice	g08	F8	Splice Site	Intron	9	9.99	0	0	gta gtc	NULL	NULL	1	1443	A>C	c.1443+3A>C	NULL	NULL	NULL	NULL	NULL	0000-00-00	1	cryptic splice	<1	NULL	0	NULL	Severe	No	NULL	Natural
528	Point	Splice	g08	F8	Splice Site	Intron	9	9.99	0	0	NULL	NULL	NULL	1	1443	G>C	c.1443+5G>C	NULL	NULL	NULL	NULL	NULL	0000-00-00	1	cryptic splice	1	NULL	0	NULL	Moderate	No	NULL	Natural
529	Point	Silent	g08	F8	A2	Exon	9	9	462	481	NULL	NULL	NULL	1	1443	G>A	c.1443G>A	Leu Leu	Leu	Leu	p.Leu481Leu	Null	0000-00-00	2	details in Multiple view	NULL	NULL	0	NULL	NULL	NULL	NULL	Natural
530	Point	Splice	g08	F8	Splice Site	Intron	9	9.99	0	0	NULL	NULL	NULL	1	1444	C>A	c.1444-15C>A	NULL	NULL	NULL	NULL	NULL	0000-00-00	1	cryptic splice	23	NULL	0	NULL	Mild	No	NULL	Natural
531	Point	Splice	g08	F8	Splice Site	Intron	9	9.99	0	0	NULL	NULL	NULL	1	1444	A>C	c.1444-2A>C	NULL	NULL	NULL	NULL	NULL	0000-00-00	2	details in Multiple view	NULL	NULL	0	NULL	NULL	NULL	NULL	Natural
532	Point	Splice	g08	F8	Splice Site	Intron	9	9	0	0	NULL	NULL	NULL	1	1444	C>G	c.1444-3C>G	NULL	NULL	NULL	NULL	NULL	0000-00-00	1	deletes exon 10	NULL	NULL	0	NULL	Severe	No	NULL	Natural
533	Point	Splice	g08	F8	Splice Site	Intron	9	9.99	0	0	NULL	NULL	NULL	1	1444	T>C	c.1444-5T>C	NULL	NULL	NULL	NULL	NULL	0000-00-00	1	deletes exon 10	5	NULL	0	NULL	Moderate	No	NULL	Natural
534	Point	Missense	g08	F8	A2	Exon	10	10.1	463	482	ATT TTT	ATT	TTT	1	1444	A>T	c.1444A>T	Ile Phe	Ile	Phe	p.Ile482Phe	Null	0000-00-00	1	Heavy chain affecected	<1	NULL	0	Null	Severe	Yes	NULL	Natural
535	Point	Missense	g08	F8	A2	Exon	10	10.1	463	482	ATT AGT	ATT	AGT	1	1445	T>G	c.1445T>G	Ile Ser	Ile	Ser	p.Ile482Ser	Null	0000-00-00	1	Heavy chain affecected	<1	NULL	0	Null	Severe	No	NULL	Natural
536	Point	Splice	g08	F8	Splice Site	Intron	1	1.99	0	0	NULL	NULL	NULL	1	144	A>T	c.144-26A>T	NULL	NULL	NULL	NULL	NULL	0000-00-00	1	deletes exon 10	<1	NULL	0	NULL	Severe	No	NULL	Natural
537	Point	Missense	g08	F8	A2	Exon	10	10.1	465	484	TTT TGT	TTT	TGT	1	1451	T>G	c.1451T>G	Phe Cys	Phe	Cys	p.Phe484Cys	Null	0000-00-00	1	Heavy chain affecected	7	NULL	0	Null	Moderate	No	NULL	Natural
538	Point	Missense	g08	F8	A2	Exon	10	10.1	466	485	AAG ACG	AAG	ACG	1	1454	A>C	c.1454A>C	Lys Thr	Lys	Thr	p.Lys485Thr	Null	0000-00-00	1	details in Multiple view	27	NULL	0	NULL	Mild	NULL	NULL	Natural
539	Point	Missense	g08	F8	A2	Exon	10	10.1	467	486	AAT AGT	AAT	AGT	1	1457	A>G	c.1457A>G	Asn Ser	Asn	Ser	p.Asn486Ser	Null	0000-00-00	3	details in Multiple view	NULL	NULL	0	NULL	NULL	NULL	NULL	Natural
540	Point	Missense	g08	F8	A2	Exon	10	10.1	469	488	GCA ACA	GCA	ACA	1	1462	G>A	c.1462G>A	Ala Thr	Ala	Thr	p.Ala488Thr	Null	0000-00-00	1	carrier	>5	NULL	0	Null	Mild	No	NULL	Natural
541	Point	Missense	g08	F8	A2	Exon	10	10.1	469	488	GCA CCA	GCA	CCA	1	1462	G>C	c.1462G>C	Ala Pro	Ala	Pro	p.Ala488Pro	Null	0000-00-00	1	carrier	<1	NULL	0	Null	Severe	No	NULL	Natural
542	Point	Missense	g08	F8	A2	Exon	10	10.1	469	488	GCA GAA	GCA	GAA	1	1463	C>A	c.1463C>A	Ala Glu	Ala	Glu	p.Ala488Glu	Null	0000-00-00	2	details in Multiple view	NULL	NULL	0	NULL	NULL	NULL	NULL	Natural
543	Point	Missense	g08	F8	A2	Exon	10	10.1	469	488	GCA GGA	GCA	GGA	1	1463	C>G	c.1463C>G	Ala Gly	Ala	Gly	p.Ala488Gly	Null	0000-00-00	1	double mutant with p.TyrY492Cys	2	NULL	0	45	Moderate	No	II	Natural
544	Point	Missense	g08	F8	A2	Exon	10	10.1	469	488	GCA GTA	GCA	GTA	1	1463	C>T	c.1463C>T	Ala Val	Ala	Val	p.Ala488Val	Null	0000-00-00	1	double mutant with p.TyrY492Cys	1	NULL	0	45	Moderate	No	NULL	Natural
545	Duplication	In-frame	g08	F8	A2	Exon	10	10.1	472	491	NULL	NULL	NULL	6	1467	NULL	c.1467_1472dupCAGACC	Arg490_Pro491dup	Arg	insProArg	p.Arg490_Pro491dup	Null	0000-00-00	1	Heavy chain affected	<1	NULL	0	Null	Severe	No	NULL	Natural
546	Point	Missense	g08	F8	A2	Exon	10	10.1	471	490	AGA GGA	AGA	GGA	1	1468	A>G	c.1468A>G	Arg Gly	Arg	Gly	p.Arg490Gly	Null	0000-00-00	3	details in Multiple view	NULL	NULL	0	NULL	NULL	NULL	NULL	Natural
547	Point	Missense	g08	F8	A2	Exon	10	10.1	473	492	TAT CAT	TAT	CAT	1	1474	T>C	c.1474T>C	Tyr His	Tyr	His	p.Tyr492His	Null	0000-00-00	1	Heavy chain affected	<1	NULL	0	Null	Mild	No	NULL	Natural
548	Point	Missense	g08	F8	A2	Exon	10	10.1	473	492	TAT TGT	TAT	TGT	1	1475	A>G	c.1475A>G	Tyr Cys	Tyr	Cys	p.Tyr492Cys	Null	0000-00-00	7	details in Multiple view	NULL	NULL	0	NULL	NULL	NULL	NULL	Natural
550	Deletion	Frameshift	g08	F8	A2	Exon	10	10.1	474	493	NULL	NULL	NULL	1	1478	NULL	c.1478delA	Asn493Thrfs*22	Asn	Thrfs*	p.Asn493Thrfs*22	Null	0000-00-00	2	details in Multiple view	NULL	NULL	0	NULL	NULL	NULL	NULL	Natural
551	Point	Missense	g08	F8	A2	Exon	10	10.1	475	494	ATC ACC	ATC	ACC	1	1481	T>C	c.1481T>C	Ile Thr	Ile	Thr	p.Ile494Thr	Null	0000-00-00	3	details in Multiple view	NULL	NULL	0	NULL	NULL	NULL	NULL	Natural
552	Point	Nonsense	g08	F8	A2	Exon	10	10.1	476	495	TAC TAG	TAC	TAG	1	1485	C>G	c.1485C>G	Tyr *	Tyr	*	p.Tyr495*	Null	0000-00-00	2	details in Multiple view	NULL	NULL	0	NULL	NULL	NULL	NULL	Natural
553	Deletion	Frameshift	g08	F8	A2	Exon	10	10.1	477	496	NULL	NULL	NULL	1	1485	NULL	c.1485delC	Pro496Leufs*19	Pro	Leufs*	p.Pro496Leufs*19	Null	0000-00-00	3	details in Multiple view	NULL	NULL	0	NULL	NULL	NULL	NULL	Natural
554	Point	Missense	g08	F8	A2	Exon	10	10.1	477	496	CCT CGT	CCT	CGT	1	1487	C>G	c.1487C>G	Pro Arg	Pro	Arg	p.Pro496Arg	Null	0000-00-00	2	details in Multiple view	NULL	NULL	0	NULL	NULL	NULL	NULL	Natural
555	Point	Missense	g08	F8	A2	Exon	10	10.1	479	498	GGA AGA	GGA	AGA	1	1492	G>A	c.1492G>A	Gly Arg	Gly	Arg	p.Gly498Arg	Null	0000-00-00	31	details in Multiple view	NULL	NULL	0	NULL	NULL	NULL	NULL	Natural
556	Deletion	Frameshift	g08	F8	A2	Exon	10	10.1	481	500	NULL	NULL	NULL	1	1498	NULL	c.1498delA	Thr500Leufs*15	Thr	Leufs*	p.Thr500Leufs*15	Null	0000-00-00	2	details in Multiple view	NULL	NULL	0	NULL	NULL	NULL	NULL	Natural
557	Insertion	In-frame	g08	F8	A2	Exon	10	10.1	482	501	NULL	NULL	NULL	9	1503	NULL	c.1503_1504insATCATCGAT	Asp501_Val502insIleIleAsp	Asp	insIleIleA	p.Asp501_Val502insIleIleAsp	Null	0000-00-00	1	details in Multiple view	20	NULL	0	NULL	Mild	No	NULL	Natural
558	Point	Missense	g08	F8	A2	Exon	10	10.1	483	502	GTC GAC	GTC	GAC	1	1505	T>A	c.1505T>A	Val Asp	Val	Asp	p.Val502Asp	Null	0000-00-00	3	details in Multiple view	NULL	NULL	0	NULL	NULL	NULL	NULL	Natural
559	Point	Missense	g08	F8	A2	Exon	10	10.1	483	502	GTC GGC	GTC	GGC	1	1505	T>G	c.1505T>G	Val Gly	Val	Gly	p.Val502Gly	Null	0000-00-00	1	details in Multiple view	NULL	NULL	0	NULL	NULL	NULL	NULL	Natural
560	Deletion	Frameshift	g08	F8	A2	Exon	10	10.1	483	502	NULL	NULL	NULL	11	1505	NULL	c.1506_1516delCCGTCCTTTGT	Val502Valfs*10	Val	Valfs*	p.Val502Valfs*10	Null	0000-00-00	1	details in Multiple view	<1	NULL	0	NULL	Severe	No	NULL	Natural
561	Point	Nonsense	g08	F8	A2	Exon	10	10.1	488	507	TCA TGA	TCA	TGA	1	1520	C>G	c.1520C>G	Ser *	Ser	*	p.Ser507*	Null	0000-00-00	2	details in Multiple view	NULL	NULL	0	NULL	NULL	NULL	NULL	Natural
562	Deletion	Frameshift	g08	F8	A2	Exon	10	10.1	489	508	NULL	NULL	NULL	1	1522	NULL	c.1522delA	Arg508Glyfs*7	Arg	Glyfs*	p.Arg508Glyfs*7	Null	0000-00-00	1	Heavy chain affected	<1	NULL	0	Null	Severe	No	NULL	Natural
563	Point	Nonsense	g08	F8	A2	Exon	10	10.1	490	509	AGA TGA	AGA	TGA	1	1525	A>T	c.1525A>T	Arg *	Arg	*	p.Arg509*	Null	0000-00-00	1	heterozygote	10	NULL	0	Null	Mild	No	NULL	Natural
564	Point	Nonsense	g08	F8	A2	Exon	10	10.1	491	510	TTA TAA	TTA	TAA	1	1529	T>A	c.1529T>A	Leu *	Leu	*	p.Leu510*	Null	0000-00-00	1	heterozygote	<1	NULL	0	Null	Severe	No	NULL	Natural
565	Point	Splice	g08	F8	Splice Site	Intron	10	10.99	0	0	c g	NULL	NULL	1	1537	C>G	c.1537+10C>G	NULL	NULL	NULL	NULL	NULL	0000-00-00	1	carrier	<1	NULL	0	NULL	Moderate	No	NULL	Natural
566	Point	Splice	g08	F8	Splice Site	Intron	10	10.99	0	0	NULL	NULL	NULL	1	1537	G>C	c.1537+1G>C	NULL	NULL	NULL	NULL	NULL	0000-00-00	1	carrier	<1	NULL	0	NULL	Severe	Yes	NULL	Natural
567	Point	Splice	g08	F8	Splice Site	Intron	10	10.99	0	0	gt tt	NULL	NULL	1	1537	G>T	c.1537+1G>T	NULL	NULL	NULL	NULL	NULL	0000-00-00	1	carrier	<1	NULL	0	NULL	Severe	No	NULL	Natural
568	Point	Missense	g08	F8	A2	Exon	10	10.1	494	513	GGT AGT	GGT	AGT	1	1537	G>A	c.1537G>A	Gly Ser	Gly	Ser	p.Gly513Ser	Null	0000-00-00	2	details in Multiple view	NULL	NULL	0	NULL	NULL	NULL	NULL	Natural
569	Insertion	Splice	g08	F8	Splice Site	Intron	10	10.99	0	0	NULL	NULL	NULL	1	1538	NULL	c.1538-16insA	NULL	NULL	NULL	NULL	NULL	0000-00-00	1	carrier	<1	NULL	0	NULL	Severe	No	NULL	Natural
570	Point	Splice	g08	F8	Splice Site	Intron	10	10.99	0	0	NULL	NULL	NULL	1	1538	G>A	c.1538-18G>A	NULL	NULL	NULL	NULL	NULL	0000-00-00	4	details in Multiple view	NULL	NULL	0	NULL	NULL	NULL	NULL	Natural
571	Point	Splice	g08	F8	Splice Site	Intron	10	10.99	0	0	ag/ at/	NULL	NULL	1	1538	G>T	c.1538-1G>T	NULL	NULL	NULL	NULL	NULL	0000-00-00	1	acceptor site lost	<1	NULL	0	NULL	Severe	No	NULL	Natural
572	Point	Splice	g08	F8	Splice Site	Intron	10	10.99	0	0	NULL	NULL	NULL	1	1538	A>G	c.1538-2A>G	NULL	NULL	NULL	NULL	NULL	0000-00-00	2	details in Multiple view	NULL	NULL	0	NULL	NULL	NULL	NULL	Natural
573	Point	Splice	g08	F8	Splice Site	Intron	10	10.99	0	0	NULL	NULL	NULL	1	1538	A>T	c.1538-2A>T	Gly532_543del12	NULL	NULL	p.Gly532_543del12	NULL	0000-00-00	1	details in Multiple view	<1	NULL	0	NULL	Severe	NULL	NULL	Natural
574	Deletion	Frameshift	g08	F8	A2	Exon	11	11	502	521	NULL	NULL	NULL	1	1560	NULL	c.1560delT	Pro521Glnfs*14	Pro	Glnfs*	p.Pro521Glnfs*14	Null	0000-00-00	1	Heavy chain affected	<1	NULL	0	Null	Severe	Yes	NULL	Natural
575	Point	Silent	g08	F8	A2	Exon	11	11	504	523	CTG CTT	CTG	CTT	1	1569	G>T	c.1569G>T	Leu Leu	Leu	Leu	p.Leu523Leu	Null	0000-00-00	19	details in Multiple view	NULL	NULL	0	NULL	NULL	NULL	NULL	Natural
576	Deletion	Frameshift	g08	F8	A2	Exon	11	11	508	527	NULL	NULL	NULL	23	1579	NULL	c.1579_1601del	Ile527Aspfs*8	Ile	Aspfs*	p.Ile527Aspfs*8	Null	0000-00-00	1	Heavy chain affected	<1	NULL	0	<1	Severe	No	NULL	Natural
577	Point	Missense	g08	F8	A2	Exon	11	11	510	529	AAA GAA	AAA	GAA	1	1585	A>G	c.1585A>G	Lys Glu	Lys	Glu	p.Lys529Glu	Null	0000-00-00	1	Heavy chain affected	2	NULL	0	Null	Moderate	Not reported	NULL	Natural
578	Point	Missense	g08	F8	A2	Exon	11	11	511	530	TAT TGT	TAT	TGT	1	1589	A>G	c.1589A>G	Tyr Cys	Tyr	Cys	p.Tyr530Cys	Null	0000-00-00	9	details in Multiple view	NULL	NULL	0	NULL	NULL	NULL	NULL	Natural
579	Point	Missense	g08	F8	A2	Exon	11	11	513	532	TGG GGG	TGG	GGG	1	1594	T>G	c.1594T>G	Trp Gly	Trp	Gly	p.Trp532Gly	Null	0000-00-00	1	Heavy chain affected	<1	NULL	0	Null	Severe	Not reported	NULL	Natural
580	Point	Nonsense	g08	F8	A2	Exon	11	11	513	532	TGG TAG	TGG	TAG	1	1595	G>A	c.1595G>A	Trp *	Trp	*	p.Trp532*	Null	0000-00-00	1	Heavy chain affected	<1	NULL	0	Null	Severe	No	NULL	Natural
581	Duplication	Frameshift	g08	F8	A2	Exon	11	11	514	533	NULL	NULL	NULL	1	1596	NULL	c.1596dupG	Thr533Aspfs*10	Thr	Aspfs*10	p.Thr533Aspfs*10	Null	0000-00-00	1	Heavy chain affected	<1	NULL	0	Null	Severe	Not reported	NULL	Natural
582	Point	Nonsense	g08	F8	A2	Exon	11	11	513	532	TGG TGA	TGG	TGA	1	1596	G>A	c.1596G>A	Trp *	Trp	*	p.Trp532*	Null	0000-00-00	1	Heavy chain affected	1	NULL	0	Null	Severe	No	NULL	Natural
583	Point	Missense	g08	F8	A2	Exon	11	11	515	534	GTG GGG	GTG	GGG	1	1601	T>G	c.1601T>G	Val Gly	Val	Gly	p.Val534Gly	Null	0000-00-00	1	Heavy chain affected	<1	NULL	0	Null	Mild	No	NULL	Natural
584	Point	Missense	g08	F8	A2	Exon	11	11	520	539	GGG GAG	GGG	GAG	1	1616	G>A	c.1616A>G	Gly Glu	Gly	Glu	p.Gly539Glu	Null	0000-00-00	2	details in Multiple view	NULL	NULL	0	NULL	NULL	NULL	NULL	Natural
585	Point	Missense	g08	F8	A2	Exon	11	11	521	540	CCA ACA	CCA	ACA	1	1618	C>A	c.1618C>A	Pro Thr	Pro	Thr	p.Pro540Thr	Null	0000-00-00	1	Heavy chain affected	2 to	NULL	0	35	Moderate	No	II	Natural
586	Point	Missense	g08	F8	A2	Exon	11	11	521	540	CCA CGA	CCA	CGA	1	1619	C>G	c.1619C>G	Pro Arg	Pro	Arg	p.Pro540Arg	Null	0000-00-00	1	Heavy chain affected	2 to	NULL	0	35	Not reported	No	NULL	Natural
587	Point	Missense	g08	F8	A2	Exon	11	11	522	541	ACT TCT	ACT	TCT	1	1621	A>T	c.1621A>T	Thr Ser	Thr	Ser	p.Thr541Ser	Null	0000-00-00	9	details in Multiple view	NULL	NULL	0	NULL	NULL	NULL	NULL	Natural
588	Deletion	Frameshift	g08	F8	A2	Exon	11	11	525	544	NULL	NULL	NULL	4	1630	NULL	c.1630_1633delGATC	Asp544Leufs*4	Asp	Leufs*	p.Asp544Leufs*4	Null	0000-00-00	1	Heavy chain affected	<1	NULL	0	Null	Severe	No	NULL	Natural
589	Point	Missense	g08	F8	A2	Exon	11	11	525	544	GAT AAT	GAT	AAT	1	1630	G>A	c.1630G>A	Asp Asn	Asp	Asn	p.Asp544Asn	Null	0000-00-00	1	Heavy chain affected	6	NULL	0	61	Moderate	No	II	Natural
590	Deletion	Frameshift	g08	F8	A2	Exon	11	11	525	544	NULL	NULL	NULL	2	1631	NULL	c.1631delAT	Asp544Alafs*10	Asp	Alafs*	p.Asp544Alafs*10	Null	0000-00-00	1	Heavy chain affected	<1	NULL	0	61	Severe	Yes	NULL	Natural
591	Point	Missense	g08	F8	A2	Exon	11	11	525	544	GAT GAA	GAT	GAA	1	1632	T>A	c.1632T>A	Asp Glu	Asp	Glu	p.Asp544Glu	Null	0000-00-00	1	details in Multiple view	NULL	NULL	0	NULL	NULL	NULL	NULL	Natural
593	Point	Missense	g08	F8	A2	Exon	11	11	526	545	CCT CAT	CCT	CAT	1	1634	C>A	c.1634C>A	Pro His	Pro	His	p.Pro545His	Null	0000-00-00	1	Heavy chain affected	1--5	NULL	0	Null	Mild	No	NULL	Natural
594	Point	Missense	g08	F8	A2	Exon	11	11	527	546	CGG TGG	CGG	TGG	1	1636	C>T	c.1636C>T	Arg Trp	Arg	Trp	p.Arg546Trp	Null	0000-00-00	45	details in Multiple view	NULL	NULL	0	NULL	NULL	NULL	NULL	Natural
595	Point	Missense	g08	F8	A2	Exon	11	11	528	547	TGC CGC	TGC	CGC	1	1639	T>C	c.1639T>C	Cys Arg	Cys	Arg	p.Cys547Arg	Null	0000-00-00	1	details in Multiple view	<1	NULL	0	4.9	Severe	No	NULL	Natural
596	Point	Missense	g08	F8	A2	Exon	11	11	528	547	TGC TAC	TGC	TAC	1	1640	G>A	c.1640G>A	Cys Tyr	Cys	Tyr	p.Cys547Tyr	Null	0000-00-00	1	details in Multiple view	<1	NULL	0	4.9	Severe	No	NULL	Natural
597	Point	Missense	g08	F8	A2	Exon	11	11	528	547	TGC TGG	TGC	TGG	1	1641	C>G	c.1641C>G	Cys Trp	Cys	Trp	p.Cys547Trp	Null	0000-00-00	2	details in Multiple view	NULL	NULL	0	NULL	NULL	NULL	NULL	Natural
598	Point	Missense	g08	F8	A2	Exon	11	11	531	550	CGC GGC	CGC	GGC	1	1648	C>G	c.1648C>G	Arg Gly	Arg	Gly	p.Arg550Gly	Null	0000-00-00	2	details in Multiple view	NULL	NULL	0	NULL	NULL	NULL	NULL	Natural
599	Point	Missense	g08	F8	A2	Exon	11	11	531	550	CGC TGC	CGC	TGC	1	1648	C>T	c.1648C>T	Arg Cys	Arg	Cys	p.Arg550Cys	Null	0000-00-00	58	details in Multiple view	NULL	NULL	0	NULL	NULL	NULL	NULL	Natural
600	Point	Missense	g08	F8	A2	Exon	11	11	531	550	CGC CAC	CGC	CAC	1	1649	G>A	c.1649G>A	Arg His	Arg	His	p.Arg550His	Null	0000-00-00	44	details in Multiple view	NULL	NULL	0	NULL	NULL	NULL	NULL	Natural
601	Point	Missense	g08	F8	A2	Exon	11	11	532	551	TAT TGT	TAT	TGT	1	1652	A>G	c.1652A>G	Tyr Cys	Tyr	Cys	p.Tyr551Cys	Null	0000-00-00	2	details in Multiple view	NULL	NULL	0	NULL	NULL	NULL	NULL	Natural
602	Point	Nonsense	g08	F8	A2	Exon	11	11	532	551	TAT TAG	TAT	TAG	1	1653	T>G	c.1653T>G	Tyr *	Tyr	*	p.Tyr551*	Null	0000-00-00	1	details in Multiple view	<1	NULL	0	NULL	Severe	No	NULL	Natural
603	Point	Missense	g08	F8	A2	Exon	11	11	533	552	TAC CAC	TAC	CAC	1	1654	T>C	c.1654T>C	Tyr His	Tyr	His	p.Tyr552His	Null	0000-00-00	3	details in Multiple view	NULL	NULL	0	NULL	NULL	NULL	NULL	Natural
604	Point	Nonsense	g08	F8	A2	Exon	11	11	533	552	TAC TAA	TAC	TAA	1	1656	C>A	c.1656C>A	Tyr *	Tyr	*	p.Tyr552*	Null	0000-00-00	2	details in Multiple view	NULL	NULL	0	NULL	NULL	NULL	NULL	Natural
605	Point	Missense	g08	F8	A2	Exon	11	11	534	553	TCT CCT	TCT	CCT	1	1657	T>C	c.1657T>C	Ser Pro	Ser	Pro	p.Ser553Pro	Null	0000-00-00	3	details in Multiple view	NULL	NULL	0	NULL	NULL	NULL	NULL	Natural
606	Point	Missense	g08	F8	A2	Exon	11	11	534	553	TCT TGT	TCT	TGT	1	1658	C>G	c.1658C>G	Ser Cys	Ser	Cys	p.Ser553Cys	Null	0000-00-00	2	details in Multiple view	NULL	NULL	0	NULL	NULL	NULL	NULL	Natural
607	Point	Missense	g08	F8	A2	Exon	11	11	535	554	AGT GGT	AGT	GGT	1	1660	A>G	c.1660A>G	Ser Gly	Ser	Gly	p.Ser554Gly	Null	0000-00-00	7	details in Multiple view	NULL	NULL	0	NULL	NULL	NULL	NULL	Natural
608	Point	Missense	g08	F8	A2	Exon	11	11	535	554	AGT TGT	AGT	TGT	1	1660	A>T	c.1660A>T	Ser Cys	Ser	Cys	p.Ser554Cys	Null	0000-00-00	2	details in Multiple view	NULL	NULL	0	NULL	NULL	NULL	NULL	Natural
609	Point	Missense	g08	F8	A2	Exon	11	11	535	554	AGT AAT	AGT	AAT	1	1661	G>A	c.1661G>A	Ser Asn	Ser	Asn	p.Ser554Asn	Null	0000-00-00	1	details in Multiple view	NULL	NULL	0	NULL	Severe	No	NULL	Natural
610	Point	Missense	g08	F8	A2	Exon	11	11	537	556	GTT GAT	GTT	GAT	1	1667	T>A	c.1667T>A	Val Asp	Val	Asp	p.Val556Asp	Null	0000-00-00	1	Heavy chain affected	3	NULL	0	Null	Moderate	Not reported	NULL	Natural
611	Point	Missense	g08	F8	A2	Exon	11	11	541	560	AGA GGA	AGA	GGA	1	1678	A>G	c.1678A>G	Arg Gly	Arg	Gly	p.Arg560Gly	Null	0000-00-00	1	Heavy chain affected	11	NULL	0	Null	Mild	Not reported	NULL	Natural
612	Point	Missense	g08	F8	A2	Exon	11	11	541	560	AGA ACA	AGA	ACA	1	1679	G>C	c.1679G>C	Arg Thr	Arg	Thr	p.Arg560Thr	Null	0000-00-00	2	details in Multiple view	NULL	NULL	0	NULL	NULL	NULL	NULL	Natural
613	Point	Missense	g08	F8	A2	Exon	11	11	542	561	GAT AAT	GAT	AAT	1	1681	G>A	c.1681G>A	Asp Asn	Asp	Asn	p.Asp561Asn	Null	0000-00-00	1	details in Multiple view	<1	NULL	0	NULL	Severe	NULL	NULL	Natural
614	Point	Missense	g08	F8	A2	Exon	11	11	542	561	GAT CAT	GAT	CAT	1	1681	G>C	c.1681G>C	Asp His	Asp	His	p.Asp561His	Null	0000-00-00	2	details in Multiple view	NULL	NULL	0	NULL	NULL	NULL	NULL	Natural
615	Point	Missense	g08	F8	A2	Exon	11	11	542	561	GAT TAT	GAT	TAT	1	1681	G>T	c.1681G>T	Asp Tyr	Asp	Tyr	p.Asp561Tyr	Null	0000-00-00	2	details in Multiple view	NULL	NULL	0	NULL	NULL	NULL	NULL	Natural
616	Point	Missense	g08	F8	A2	Exon	11	11	542	561	GAT GCT	GAT	GCT	1	1682	A>C	c.1682A>C	Asp Ala	Asp	Ala	p.Asp561Ala	Null	0000-00-00	1	details in Multiple view	<1	NULL	0	NULL	Severe	No	NULL	Natural
617	Point	Missense	g08	F8	A2	Exon	11	11	542	561	GAT GGT	GAT	GGT	1	1682	A>G	c.1682A>G	Asp Gly	Asp	Gly	p.Asp561Gly	Null	0000-00-00	3	details in Multiple view	NULL	NULL	0	NULL	NULL	NULL	NULL	Natural
618	Point	Missense	g08	F8	A2	Exon	11	11	543	562	CTA CCA	CTA	CCA	1	1685	T>C	c.1685T>C	Leu Pro	Leu	Pro	p.Leu562Pro	Null	0000-00-00	1	Heavy chain affected	24	NULL	0	19	Mild	No	I	Natural
619	Point	Missense	g08	F8	A2	Exon	11	11	544	563	GCT GGT	GCT	GGT	1	1688	C>G	c.1688C>G	Ala Gly	Ala	Gly	p.Ala563Gly	Null	0000-00-00	1	Heavy chain affected	4	NULL	0	19	Moderate	No	NULL	Natural
620	Point	Missense	g08	F8	A2	Exon	11	11	546	565	GGA AGA	GGA	AGA	1	1693	G>A	c.1693G>A	Gly Arg	Gly	Arg	p.Gly565Arg	Null	0000-00-00	1	Heavy chain affected	4	NULL	0	Null	Mild	No	NULL	Natural
621	Point	Missense	g08	F8	A2	Exon	11	11	547	566	CTC GTC	CTC	GTC	1	1696	C>G	c.1696C>G	Leu Val	Leu	Val	p.Leu566Val	Null	0000-00-00	1	Heavy chain affected	<1	NULL	0	Null	Mild	No	NULL	Natural
622	Point	Missense	g08	F8	A2	Exon	11	11	547	566	CTC TTC	CTC	TTC	1	1696	C>T	c.1696C>T	Leu Phe	Leu	Phe	p.Leu566Phe	Null	0000-00-00	10	details in Multiple view	NULL	NULL	0	NULL	NULL	NULL	NULL	Natural
623	Point	Missense	g08	F8	A2	Exon	11	11	548	567	ATT TTT	ATT	TTT	1	1699	A>T	c.1699A>T	Ile Phe	Ile	Phe	p.Ile567Phe	Null	0000-00-00	1	Heavy chain affected	17	NULL	0	Null	Mild	No	NULL	Natural
624	Point	Missense	g08	F8	A2	Exon	11	11	548	567	ATT ACT	ATT	ACT	1	1700	T>C	c.1700T>C	Ile Thr	Ile	Thr	p.Ile567Thr	Null	0000-00-00	3	details in Multiple view	NULL	NULL	0	NULL	NULL	NULL	NULL	Natural
625	Point	Missense	g08	F8	A2	Exon	11	11	549	568	GGC AGC	GGC	AGC	1	1702	G>A	c.1702G>A	Gly Ser	Gly	Ser	p.Gly568Ser	Null	0000-00-00	2	details in Multiple view	NULL	NULL	0	NULL	NULL	NULL	NULL	Natural
626	Point	Missense	g08	F8	A2	Exon	11	11	549	568	GGC GTC	GGC	GTC	1	1703	G>T	c.1703G>T	Gly Val	Gly	Val	p.Gly568Val	Null	0000-00-00	1	details in Multiple view	<1	NULL	0	NULL	Severe	NULL	NULL	Natural
627	Point	Missense	g08	F8	A2	Exon	11	11	553	572	ATC TTC	ATC	TTC	1	1714	A>T	c.1714A>T	Ile Phe	Ile	Phe	p.Ile572Phe	Null	0000-00-00	3	details in Multiple view	NULL	NULL	0	NULL	NULL	NULL	NULL	Natural
628	Point	Missense	g08	F8	A2	Exon	11	11	557	576	GAA AAA	GAA	AAA	1	1726	G>A	c.1726G>A	Glu Lys	Glu	Lys	p.Glu576Lys	Null	0000-00-00	1	Heavy chain affected	16	NULL	0	Null	Mild	No	NULL	Natural
629	Point	Nonsense	g08	F8	A2	Exon	11	11	557	576	GAA TAA	GAA	TAA	1	1726	G>T	c.1726G>T	Glu *	Glu	*	p.Glu576*	Null	0000-00-00	1	Heavy chain affected	<1	NULL	0	Null	Moderate	No	NULL	Natural
630	Point	Missense	g08	F8	A2	Exon	11	11	558	577	TCT TTT	TCT	TTT	1	1730	C>T	c.1730C>T	Ser Phe	Ser	Phe	p.Ser577Phe	Null	0000-00-00	1	Heavy chain affected	21	NULL	0	175	Mild	No	II	Natural
631	Point	Missense	g08	F8	A2	Exon	11	11	559	578	GTA GCA	GTA	GCA	1	1733	T>C	c.1733T>C	Val Ala	Val	Ala	p.Val578Ala	Null	0000-00-00	1	Heavy chain affected	10	NULL	0	125	Mild	No	II	Natural
632	Point	Missense	g08	F8	A2	Exon	11	11	560	579	GAT CAT	GAT	CAT	1	1735	G>C	c.1735G>C	Asp His	Asp	His	p.Asp579His	Null	0000-00-00	1	Heavy chain affected	10	NULL	0	125	Mild	No	NULL	Natural
633	Point	Missense	g08	F8	A2	Exon	11	11	560	579	GAT GCT	GAT	GCT	1	1736	A>C	c.1736A>C	Asp Ala	Asp	Ala	p.Asp579Ala	Null	0000-00-00	1	Heavy chain affected	7	NULL	0	125	Mild	No	NULL	Natural
634	Point	Missense	g08	F8	A2	Exon	11	11	560	579	GAT GTT	GAT	GTT	1	1736	A>T	c.1736A>T	Asp Val	Asp	Val	p.Asp579Val	Null	0000-00-00	1	Heavy chain affected	4	NULL	0	125	Moderate	No	NULL	Natural
635	Point	Nonsense	g08	F8	A2	Exon	11	11	561	580	CAA TAA	CAA	TAA	1	1738	C>T	c.1738C>T	Gln *	Gln	*	p.Gln580*	Null	0000-00-00	2	details in Multiple view	NULL	NULL	0	NULL	NULL	NULL	NULL	Natural
636	Point	Missense	g08	F8	A2	Exon	11	11	563	582	GGA GCA	GGA	GCA	1	1745	G>C	c.1745G>C	Gly Ala	Gly	Ala	p.Gly582Ala	Null	0000-00-00	1	details in Multiple view	NULL	NULL	0	NULL	Mild	No	NULL	Natural
637	Point	Missense	g08	F8	A2	Exon	11	11	564	583	AAC AGC	AAC	AGC	1	1748	A>G	c.1748A>G	Asn Ser	Asn	Ser	p.Asn583Ser	Null	0000-00-00	1	Heavy chain	19	NULL	0	Null	Mild	No	NULL	Natural
638	Point	Missense	g08	F8	A2	Exon	11	11	565	584	CAG AAG	CAG	AAG	1	1750	C>A	c.1750C>A	Gln Lys	Gln	Lys	p.Gln584Lys	Null	0000-00-00	5	details in Multiple view	NULL	NULL	0	NULL	NULL	NULL	NULL	Natural
639	Deletion	Frameshift	g08	F8	A2	Exon	11	11	565	584	NULL	NULL	NULL	1	1750	NULL	c.1750delC	Gln584Argfs*2	Gln	Argfs*	p.Gln584Argfs*2	Null	0000-00-00	2	details in Multiple view	NULL	NULL	0	NULL	NULL	NULL	NULL	Natural
640	Point	Missense	g08	F8	A2	Exon	11	11	565	584	CAG CGG	CAG	CGG	1	1751	A>G	c.1751A>G	Gln Arg	Gln	Arg	p.Gln584Arg	Null	0000-00-00	2	details in Multiple view	NULL	NULL	0	NULL	NULL	NULL	NULL	Natural
641	Point	Splice	g08	F8	Splice Site	Intron	11	11.99	0	0	g a	NULL	NULL	1	1752	G>A	c.1752+1G>A	NULL	NULL	NULL	NULL	NULL	0000-00-00	3	details in Multiple view	NULL	NULL	0	NULL	NULL	NULL	NULL	Natural
642	Point	Splice	g08	F8	Splice Site	Intron	11	11.99	0	0	NULL	NULL	NULL	1	1752	G>A	c.1752+5G>A	NULL	NULL	NULL	NULL	NULL	0000-00-00	5	details in Multiple view	NULL	NULL	0	NULL	NULL	NULL	NULL	Natural
643	Point	Splice	g08	F8	Splice Site	Intron	11	11.99	0	0	NULL	NULL	NULL	1	1752	G>C	c.1752+5G>C	NULL	NULL	NULL	NULL	NULL	0000-00-00	1	details in Multiple view	2	NULL	0	NULL	Moderate	NULL	NULL	Natural
644	Point	Splice	g08	F8	Splice Site	Intron	11	11.99	0	0	NULL	NULL	NULL	1	1752	G>T	c.1752+5G>T	NULL	NULL	NULL	NULL	NULL	0000-00-00	1	details in Multiple view	2	NULL	0	NULL	Moderate	NULL	NULL	Natural
645	Point	Missense	g08	F8	A2	Exon	11	11	565	584	CAG CAT	CAG	CAT	1	1752	G>T	c.1752G>T	Gln His	Gln	His	p.Gln584His	Null	0000-00-00	1	details in Multiple view	6	NULL	0	NULL	Mild	No	NULL	Natural
646	Point	Splice	g08	F8	Splice Site	Intron	11	11.99	0	0	NULL	NULL	NULL	1	1753	G>A	c.1753-1G>A	NULL	NULL	NULL	NULL	NULL	0000-00-00	3	details in Multiple view	NULL	NULL	0	NULL	NULL	NULL	NULL	Natural
647	Point	Missense	g08	F8	A2	Exon	12	12	566	585	ATA ACA	ATA	ACA	1	1754	T>C	c.1754T>C	Ile Thr	Ile	Thr	p.Ile585Thr	Null	0000-00-00	8	details in Multiple view	NULL	NULL	0	NULL	NULL	NULL	NULL	Natural
648	Point	Missense	g08	F8	A2	Exon	12	12	566	585	ATA AGA	ATA	AGA	1	1754	T>G	c.1754T>G	Ile Arg	Ile	Arg	p.Ile585Arg	Null	0000-00-00	1	details in Multiple view	2	NULL	0	NULL	Severe	No	NULL	Natural
649	Point	Missense	g08	F8	A2	Exon	12	12	567	586	ATG GTG	ATG	GTG	1	1756	A>G	c.1756A>G	Met Val	Met	Val	p.Met586Val	Null	0000-00-00	1	Heavy chain affected	17	NULL	0	104	Mild	No	II	Natural
650	Point	Nonsense	g08	F8	A2	Exon	12	12	568	587	TCA TAA	TCA	TAA	1	1760	C>A	c.1760C>A	Ser *	Ser	*	p.Ser587*	Null	0000-00-00	1	Heavy chain affected	1--5	NULL	0	Null	Severe	Not reported	NULL	Natural
651	Point	Missense	g08	F8	A2	Exon	12	12	569	588	GAC TAC	GAC	TAC	1	1762	G>T	c.1762G>T	Asp Tyr	Asp	Tyr	p.Asp588Tyr	Null	0000-00-00	1	Heavy chain affected	1--5	NULL	0	Null	Severe	Not reported	NULL	Natural
652	Point	Missense	g08	F8	A2	Exon	12	12	569	588	GAC GGC	GAC	GGC	1	1763	A>G	c.1763A>G	Asp Gly	Asp	Gly	p.Asp588Gly	Null	0000-00-00	2	details in Multiple view	NULL	NULL	0	NULL	NULL	NULL	NULL	Natural
653	Point	Missense	g08	F8	A2	Exon	12	12	569	588	GAC GAA	GAC	GAA	1	1764	C>A	c.1764C>A	Asp Glu	Asp	Glu	p.Asp588Glu	Null	0000-00-00	1	details in Multiple view	17	NULL	0	NULL	Mild	No	NULL	Natural
654	Point	Missense	g08	F8	A2	Exon	12	12	575	594	CTG CAG	CTG	CAG	1	1781	T>A	c.1781T>A	Leu Gln	Leu	Gln	p.Leu594Gln	Null	0000-00-00	1	Heavy chain affected	8	NULL	0	52	Mild	No	II	Natural
655	Deletion	Frameshift	g08	F8	A2	Exon	12	12	576	595	NULL	NULL	NULL	8	1783	NULL	c.1783_1790delTTTTCTGT	Phe595Ilefs*2	Phe	Ilefs*	p.Phe595Ilefs*2	Null	0000-00-00	1	Heavy chain affected	<1	NULL	0	Null	Severe	Yes	NULL	Natural
656	Point	Missense	g08	F8	A2	Exon	12	12	576	595	TTT TCT	TTT	TCT	1	1784	T>C	c.1784T>C	Phe Ser	Phe	Ser	p.Phe595Ser	Null	0000-00-00	1	Heavy chain affected	<1	NULL	0	3.9	Severe	No	NULL	Natural
657	Point	Missense	g08	F8	A2	Exon	12	12	577	596	TCT CCT	TCT	CCT	1	1786	T>C	c.1786T>C	Ser Pro	Ser	Pro	p.Ser596Pro	Null	0000-00-00	1	Heavy chain affected	>5	NULL	0	Null	Mild	Yes	NULL	Natural
658	Point	Missense	g08	F8	A2	Exon	12	12	577	596	TCT TTT	TCT	TTT	1	1787	C>T	c.1787C>T	Ser Phe	Ser	Phe	p.Ser596Phe	Null	0000-00-00	1	Heavy chain affected	1	NULL	0	Null	Severe	Yes	NULL	Natural
659	Point	Missense	g08	F8	A2	Exon	12	12	580	599	GAT CAT	GAT	CAT	1	1795	G>C	c.1795G>C	Asp His	Asp	His	p.Asp599His	Null	0000-00-00	1	Heavy chain affected	<1	NULL	0	Null	Severe	No	NULL	Natural
660	Point	Nonsense	g08	F8	A2	Exon	12	12	581	600	GAG TAG	GAG	TAG	1	1798	G>T	c.1798G>T	Glu *	Glu	*	p.Glu600*	Null	0000-00-00	1	Heavy chain affected	<1	NULL	0	Null	Severe	No	NULL	Natural
661	Point	Missense	g08	F8	A2	Exon	12	12	582	601	AAC GAC	AAC	GAC	1	1801	A>G	c.1801A>G	Asn Asp	Asn	Asp	p.Asn601Asp	Null	0000-00-00	1	Heavy chain affected	<1	NULL	0	Null	Severe	Not reported	NULL	Natural
662	Point	Missense	g08	F8	A2	Exon	12	12	582	601	AAC AAG	AAC	AAG	1	1803	C>G	c.1803C>G	Asn Lys	Asn	Lys	p.Asn601Lys	Null	0000-00-00	2	details in Multiple view	NULL	NULL	0	NULL	NULL	NULL	NULL	Natural
663	Point	Missense	g08	F8	A2	Exon	12	12	583	602	CGA GGA	CGA	GGA	1	1804	C>G	c.1804C>G	Arg Gly	Arg	Gly	p.Arg602Gly	Null	0000-00-00	29	details in Multiple view	NULL	NULL	0	NULL	NULL	NULL	NULL	Natural
664	Point	Nonsense	g08	F8	A2	Exon	12	12	583	602	CGA TGA	CGA	TGA	1	1804	C>T	c.1804C>T	Arg *	Arg	*	p.Arg602*	Null	0000-00-00	20	details in Multiple view	NULL	NULL	0	NULL	NULL	NULL	NULL	Natural
665	Point	Missense	g08	F8	A2	Exon	12	12	584	603	AGC GGC	AGC	GGC	1	1807	A>G	c.1807A>G	Ser Gly	Ser	Gly	p.Ser603Gly	Null	0000-00-00	1	Loss N-glycosylation site	10	NULL	0	NULL	Mild	No	NULL	Natural
666	Point	Missense	g08	F8	A2	Exon	12	12	584	603	AGC ACC	AGC	ACC	1	1808	G>C	c.1808G>C	Ser Thr	Ser	Thr	p.Ser603Thr	Null	0000-00-00	1	Loss N-glycosylation site	<1	NULL	0	NULL	Severe	No	NULL	Natural
667	Point	Missense	g08	F8	A2	Exon	12	12	584	603	AGC ATC	AGC	ATC	1	1808	G>T	c.1808G>T	Ser Ile	Ser	Ile	p.Ser603Ile	Null	0000-00-00	1	Loss N-glycosylation site N582	<1	NULL	0	NULL	Severe	No	NULL	Natural
668	Point	Missense	g08	F8	A2	Exon	12	12	584	603	AGC AGG	AGC	AGG	1	1809	C>G	c.1809C>G	Ser Arg	Ser	Arg	p.Ser603Arg	Null	0000-00-00	3	details in Multiple view	NULL	NULL	0	NULL	NULL	NULL	NULL	Natural
669	Point	Nonsense	g08	F8	A2	Exon	12	12	585	604	TGG TAG	TGG	TAG	1	1811	G>A	c.1811G>A	Trp *	Trp	*	p.Trp604*	Null	0000-00-00	2	details in Multiple view	NULL	NULL	0	NULL	NULL	NULL	NULL	Natural
670	Point	Missense	g08	F8	A2	Exon	12	12	585	604	TGG TGC	TGG	TGC	1	1812	G>C	c.1812G>C	Trp Cys	Trp	Cys	p.Trp604Cys	Null	0000-00-00	1	details in Multiple view	<1	NULL	0	NULL	Severe	No	NULL	Natural
671	Point	Missense	g08	F8	A2	Exon	12	12	586	605	TAC CAC	TAC	CAC	1	1813	T>C	c.1813T>C	Tyr His	Tyr	His	p.Tyr605His	Null	0000-00-00	1	Heavy chain affected	8	NULL	0	Null	Moderate	No	NULL	Natural
672	Point	Missense	g08	F8	A2	Exon	12	12	586	605	TAC TCC	TAC	TCC	1	1814	A>C	c.1814A>C	Tyr Ser	Tyr	Ser	p.Tyr605Ser	Null	0000-00-00	1	Heavy chain affected	<1	NULL	0	Null	Severe	No	NULL	Natural
673	Point	Missense	g08	F8	A2	Exon	12	12	586	605	TAC TGC	TAC	TGC	1	1814	A>G	c.1814A>G	Tyr Cys	Tyr	Cys	p.Tyr605Cys	Null	0000-00-00	1	Heavy chain affected	<1	NULL	0	Null	Severe	No	NULL	Natural
674	Point	Nonsense	g08	F8	A2	Exon	12	12	586	605	TAC TAA	TAC	TAA	1	1815	C>A	c.1815C>A	Tyr *	Tyr	*	p.Tyr605*	Null	0000-00-00	1	Heavy chain affected	<1	NULL	0	Null	Severe	No	NULL	Natural
675	Deletion	Frameshift	g08	F8	A2	Exon	12	12	588	607	NULL	NULL	NULL	2	1820	NULL	c.1820_1821delCA	Thr607Argfs*16	Thr	Argfs*	p.Thr607Argfs*16	Null	0000-00-00	1	Heavy chain affected	<1	NULL	0	Null	Severe	No	NULL	Natural
676	Point	Missense	g08	F8	A2	Exon	12	12	590	609	AAT ATT	AAT	ATT	1	1826	A>T	c.1826A>T	Asn Ile	Asn	Ile	p.Asn609Ile	Null	0000-00-00	2	details in Multiple view	NULL	NULL	0	NULL	NULL	NULL	NULL	Natural
677	Point	Nonsense	g08	F8	A2	Exon	12	12	592	611	CAA TAA	CAA	TAA	1	1831	C>T	c.1831C>T	Gln *	Gln	*	p.Gln611*	Null	0000-00-00	5	details in Multiple view	NULL	NULL	0	NULL	NULL	NULL	NULL	Natural
678	Point	Missense	g08	F8	A2	Exon	12	12	593	612	CGC TGC	CGC	TGC	1	1834	C>T	c.1834C>T	Arg Cys	Arg	Cys	p.Arg612Cys	Null	0000-00-00	137	details in Multiple view	NULL	NULL	0	NULL	NULL	NULL	NULL	Natural
679	Point	Missense	g08	F8	A2	Exon	12	12	593	612	CGC CCC	CGC	CCC	1	1835	G>C	c.1835G>C	Arg Pro	Arg	Pro	p.Arg612Pro	Null	0000-00-00	3	details in Multiple view	NULL	NULL	0	NULL	NULL	NULL	NULL	Natural
680	Deletion	Frameshift	g08	F8	A2	Exon	12	12	596	615	NULL	NULL	NULL	1	1845	NULL	c.1845delC	Pro615fs*45	Pro	fs*	p.Pro615fs*45	Null	0000-00-00	1	Heavy chain affected	>5	NULL	0	Null	Mild	Not reported	NULL	Natural
681	Point	Missense	g08	F8	A2	Exon	12	12	601	620	GTG ATG	GTG	ATG	1	1858	G>A	c.1858G>A	Val Met	Val	Met	p.Val620Met	Null	0000-00-00	1	Heavy chain affected	24	NULL	0	22	Mild	No	I	Natural
682	Point	Nonsense	g08	F8	A2	Exon	12	12	602	621	CAG TAG	CAG	TAG	1	1861	C>T	c.1861C>T	Gln *	Gln	*	p.Gln621*	Null	0000-00-00	2	details in Multiple view	NULL	NULL	0	NULL	NULL	NULL	NULL	Natural
683	Deletion	Frameshift	g08	F8	A2	Exon	12	12	602	621	NULL	NULL	NULL	1	1861	NULL	c.1861delC	Gln621Serfs*39	Gln	Serfs*	p.Gln621Serfs*39	Null	0000-00-00	1	details in Multiple view	<1	NULL	0	<1	Severe	No	NULL	Natural
684	Point	Nonsense	g08	F8	A2	Exon	12	12	609	628	CAA TAA	CAA	TAA	1	1882	C>T	c.1882C>T	Gln *	Gln	*	p.Gln628*	Null	0000-00-00	1	Heavy chain affected	Not r	NULL	0	Null	Severe	No	NULL	Natural
685	Point	Missense	g08	F8	A2	Exon	12	12	612	631	AAC GAC	AAC	GAC	1	1891	A>G	c.1891A>G	Asn Asp	Asn	Asp	p.Asn631Asp	Null	0000-00-00	1	Heavy chain affected	<1	NULL	0	Null	Severe	No	NULL	Natural
686	Point	Missense	g08	F8	A2	Exon	12	12	612	631	AAC AGC	AAC	AGC	1	1892	A>G	c.1892A>G	Asn Ser	Asn	Ser	p.Asn631Ser	Null	0000-00-00	3	details in Multiple view	NULL	NULL	0	NULL	NULL	NULL	NULL	Natural
687	Point	Missense	g08	F8	A2	Exon	12	12	612	631	AAC ATC	AAC	ATC	1	1892	A>T	c.1892A>T	Asn Ile	Asn	Ile	p.Asn631Ile	Null	0000-00-00	1	details in Multiple view	<1	NULL	0	NULL	Severe	NULL	NULL	Natural
688	Duplication	In-frame	g08	F8	A2	Exon	12	12	613	632	NULL	NULL	NULL	3	1894	NULL	c.1894_1896dupATC	Ile632dup	Ile	dup	p.Ile632dup	Null	0000-00-00	1	details in Multiple view	<1	NULL	0	NULL	Severe	No	NULL	Natural
689	Point	Missense	g08	F8	A2	Exon	12	12	612	631	AAC AAA	AAC	AAA	1	1893	C>A	c.1893C>A	Asn Lys	Asn	Lys	p.Asn631Lys	Null	0000-00-00	1	details in Multiple view	<1	NULL	0	NULL	Severe	NULL	NULL	Natural
690	Point	Missense	g08	F8	A2	Exon	12	12	614	633	ATG ATT	ATG	ATT	1	1899	G>T	c.1899G>T	Met Ile	Met	Ile	p.Met633Ile	Null	0000-00-00	3	details in Multiple view	NULL	NULL	0	NULL	NULL	NULL	NULL	Natural
691	Point	Splice	g08	F8	Splice Site	Intron	12	12.99	0	0	Agt Aat	NULL	NULL	1	1903	G>A	c.1903+1G>A	NULL	NULL	NULL	NULL	NULL	0000-00-00	1	details in Multiple view	NULL	NULL	0	NULL	Severe	NULL	NULL	Natural
692	Deletion	Splice	g08	F8	Splice Site	Intron	12	12.99	0	0	NULL	NULL	NULL	1	1903	NULL	c.1903+3delG	NULL	NULL	NULL	NULL	NULL	0000-00-00	5	details in Multiple view	NULL	NULL	0	NULL	NULL	NULL	NULL	Natural
693	Point	Splice	g08	F8	Splice Site	Intron	12	12.99	0	0	NULL	NULL	NULL	1	1903	G>A	c.1903+5G>A	NULL	NULL	NULL	NULL	NULL	0000-00-00	2	details in Multiple view	NULL	NULL	0	NULL	NULL	NULL	NULL	Natural
694	Point	Splice	g08	F8	Splice Site	Intron	12	12.99	0	0	NULL	NULL	NULL	1	1903	G>T	c.1903+5G>T	NULL	NULL	NULL	NULL	NULL	0000-00-00	2	details in Multiple view	NULL	NULL	0	NULL	NULL	NULL	NULL	Natural
695	Point	Splice	g08	F8	Splice Site	Intron	12	12.99	0	0	NULL	NULL	NULL	1	1904	G>A	c.1904-1G>A	NULL	NULL	NULL	NULL	NULL	0000-00-00	1	details in Multiple view	<1	NULL	0	NULL	Severe	NULL	NULL	Natural
696	Point	Splice	g08	F8	Splice Site	Intron	12	12.99	0	0	g a	NULL	NULL	1	1904	G>A	c.1904-37G>A	NULL	NULL	NULL	NULL	NULL	0000-00-00	1	details in Multiple view	<1	NULL	0	NULL	Moderate	NULL	NULL	Natural
697	Point	Missense	g08	F8	A2	Exon	13	13	616	635	AGC AAC	AGC	AAC	1	1904	G>A	c.1904G>A	Ser Asn	Ser	Asn	p.Ser635Asn	Null	0000-00-00	2	details in Multiple view	NULL	NULL	0	NULL	NULL	NULL	NULL	Natural
698	Point	Missense	g08	F8	A2	Exon	13	13	618	637	AAT GAT	AAT	GAT	1	1909	A>G	c.1909A>G	Asn Asp	Asn	Asp	p.Asn637Asp	Null	0000-00-00	3	details in Multiple view	NULL	NULL	0	NULL	NULL	NULL	NULL	Natural
699	Point	Missense	g08	F8	A2	Exon	13	13	618	637	AAT AGT	AAT	AGT	1	1910	A>G	c.1910A>G	Asn Ser	Asn	Ser	p.Asn637Ser	Null	0000-00-00	6	details in Multiple view	NULL	NULL	0	NULL	NULL	NULL	NULL	Natural
700	Point	Missense	g08	F8	A2	Exon	13	13	619	638	GGC AGC	GGC	AGC	1	1912	G>A	c.1912G>A	Gly Ser	Gly	Ser	p.Gly638Ser	Null	0000-00-00	1	Heavy chain affected	<1	NULL	0	Null	Severe	No	NULL	Natural
701	Point	Missense	g08	F8	A2	Exon	13	13	619	638	GGC GAC	GGC	GAC	1	1913	G>A	c.1913G>A	Gly Asp	Gly	Asp	p.Gly638Asp	Null	0000-00-00	1	Heavy chain affected	<1	NULL	0	2.1	Severe	No	NULL	Natural
702	Point	Missense	g08	F8	A2	Exon	13	13	619	638	GGC GTC	GGC	GTC	1	1913	G>T	c.1913G>T	Gly Val	Gly	Val	p.Gly638Val	Null	0000-00-00	1	Heavy chain affected	<1	NULL	0	2.1	Severe	No	NULL	Natural
703	Deletion	Frameshift	g08	F8	A2	Exon	13	13	620	639	NULL	NULL	NULL	2	1915	NULL	c.1915_1916delTA	Tyr639Cysfs*3	Tyr	Cysfs*	p.Tyr639Cysfs*3	Null	0000-00-00	2	details in Multiple view	NULL	NULL	0	NULL	NULL	NULL	NULL	Natural
704	Point	Missense	g08	F8	A2	Exon	13	13	620	639	TAT TGT	TAT	TGT	1	1916	A>G	c.1916A>G	Tyr Cys	Tyr	Cys	p.Tyr639Cys	Null	0000-00-00	2	details in Multiple view	NULL	NULL	0	NULL	NULL	NULL	NULL	Natural
705	Point	Missense	g08	F8	A2	Exon	13	13	621	640	GTT TTT	GTT	TTT	1	1918	G>T	c.1918G>T	Val Phe	Val	Phe	p.Val640Phe	Null	0000-00-00	3	details in Multiple view	NULL	NULL	0	NULL	NULL	NULL	NULL	Natural
706	Deletion	In-frame	g08	F8	A2	Exon	13	13	622	641	NULL	NULL	NULL	24	1922	NULL	c.1922_1946del	Asp642_Cys649del	Asp	del	p.Asp642_Cys649del	Null	0000-00-00	1	Heavy chain affected	<1	NULL	0	Null	Severe	No	NULL	Natural
707	Point	Missense	g08	F8	A2	Exon	13	13	622	641	TTT TCT	TTT	TCT	1	1922	T>C	c.1922T>C	Phe Ser	Phe	Ser	p.Phe641Ser	Null	0000-00-00	1	Heavy chain affected	7	NULL	0	Null	Mild	No	NULL	Natural
708	Indel	Frameshift	g08	F8	A2	Exon	13	13	622	641	NULL	NULL	NULL	2	1923	NULL	c.1923_1924delTCinsA	Phe641Leufs*18	Phe	Leufs*18	p.Phe641Leufs*18	Null	0000-00-00	2	Heavy chain affected	<1	NULL	0	Null	Severe	No	NULL	Natural
709	Deletion	Frameshift	g08	F8	A2	Exon	13	13	623	642	NULL	NULL	NULL	4	1924	NULL	c.1924_1927delGATA	Asp642Valfs*17	Asp	Valfs*	p.Asp642Valfs*17	Null	0000-00-00	1	Heavy chain affected	<1	NULL	0	Null	Severe	Yes	NULL	Natural
710	Point	Missense	g08	F8	A2	Exon	13	13	625	644	TTG GTG	TTG	GTG	1	1930	T>G	c.1930T>G	Leu Val	Leu	Val	p.Leu644Val	Null	0000-00-00	4	details in Multiple view	NULL	NULL	0	NULL	NULL	NULL	NULL	Natural
711	Point	Nonsense	g08	F8	A2	Exon	13	13	626	645	CAG TAG	CAG	TAG	1	1933	C>T	c.1933C>T	Gln *	Gln	*	p.Gln645*	Null	0000-00-00	4	details in Multiple view	NULL	NULL	0	NULL	NULL	NULL	NULL	Natural
712	Point	Missense	g08	F8	A2	Exon	13	13	626	645	CAG CCG	CAG	CCG	1	1934	A>C	c.1934A>C	Gln Pro	Gln	Pro	p.Gln645Pro	Null	0000-00-00	1	details in Multiple view	4	NULL	0	NULL	Moderate	No	NULL	Natural
713	Deletion	Frameshift	g08	F8	A2	Exon	13	13	628	647	NULL	NULL	NULL	4	1941	NULL	c.1941_1944delAGTT	Ser647fs*12	Ser	fs*	p.Ser647fs*12	Null	0000-00-00	1	details in Multiple view	4	NULL	0	NULL	Severe	No	NULL	Natural
714	Deletion	Frameshift	g08	F8	A2	Exon	13	13	629	648	NULL	NULL	NULL	4	1943	NULL	c.1943_1946delTTTG	Cys649fs*10	Cys	fs*	p.Cys649fs*10	Null	0000-00-00	1	details in Multiple view	<1	NULL	0	NULL	Severe	No	NULL	Natural
715	Point	Missense	g08	F8	A2	Exon	13	13	630	649	TGT AGT	TGT	AGT	1	1945	T>A	c.1945T>A	Cys Ser	Cys	Ser	p.Cys649Ser	Null	0000-00-00	1	details in Multiple view	<1	NULL	0	NULL	Severe	No	NULL	Natural
716	Point	Missense	g08	F8	A2	Exon	13	13	630	649	TGT CGT	TGT	CGT	1	1945	T>C	c.1945T>C	Cys Arg	Cys	Arg	p.Cys649Arg	Null	0000-00-00	1	details in Multiple view	24	NULL	0	NULL	Mild	No	NULL	Natural
717	Point	Missense	g08	F8	A2	Exon	13	13	631	650	TTG TTC	TTG	TTC	1	1950	G>C	c.1950G>C	Leu Pro	Leu	Pro	p.Leu650Pro	Null	0000-00-00	1	Heavy chain affected	22	NULL	0	Null	Mild	No	NULL	Natural
718	Point	Missense	g08	F8	A2	Exon	13	13	631	650	TTG TTT	TTG	TTT	1	1950	G>T	c.1950G>T	Leu Phe	Leu	Phe	p.Leu650Phe	Null	0000-00-00	1	Heavy chain affected	20	NULL	0	Null	Mild	No	NULL	Natural
719	Point	Missense	g08	F8	A2	Exon	13	13	632	651	CAT CCT	CAT	CCT	1	1952	A>C	c.1952A>C	His Pro	His	Pro	p.His651Pro	Null	0000-00-00	1	Heavy chain affected	1	NULL	0	Null	Moderate	No	NULL	Natural
720	Point	Missense	g08	F8	A2	Exon	13	13	634	653	GTG ATG	GTG	ATG	1	1957	G>A	c.1957G>A	Val Met	Val	Met	p.Val653Met	Null	0000-00-00	2	details in Multiple view	NULL	NULL	0	NULL	NULL	NULL	NULL	Natural
721	Point	Missense	g08	F8	A2	Exon	13	13	634	653	GTG GCG	GTG	GCG	1	1958	T>C	c.1958T>C	Val Ala	Val	Ala	p.Val653Ala	Null	0000-00-00	2	details in Multiple view	NULL	NULL	0	NULL	NULL	NULL	NULL	Natural
722	Point	Missense	g08	F8	A2	Exon	13	13	636	655	TAC TGC	TAC	TGC	1	1964	A>G	c.1964A>G	Tyr Cys	Tyr	Cys	p.Tyr655Cys	Null	0000-00-00	2	details in Multiple view	NULL	NULL	0	NULL	NULL	NULL	NULL	Natural
723	Point	Nonsense	g08	F8	A2	Exon	13	13	636	655	TAC TAG	TAC	TAG	1	1965	C>G	c.1965C>G	Tyr *	Tyr	*	p.Tyr655*	Null	0000-00-00	3	details in Multiple view	NULL	NULL	0	NULL	NULL	NULL	NULL	Natural
724	Point	Missense	g08	F8	A2	Exon	13	13	637	656	TGG CGG	TGG	CGG	1	1966	T>C	c.1966T>C	Trp Arg	Trp	Arg	p.Trp656Arg	Null	0000-00-00	2	details in Multiple view	NULL	NULL	0	NULL	NULL	NULL	NULL	Natural
725	Point	Nonsense	g08	F8	A2	Exon	13	13	637	656	TGG TAG	TGG	TAG	1	1967	G>A	c.1967G>A	Trp *	Trp	*	p.Trp656*	Null	0000-00-00	2	details in Multiple view	NULL	NULL	0	NULL	NULL	NULL	NULL	Natural
726	Point	Missense	g08	F8	A2	Exon	13	13	640	659	CTA CCA	CTA	CCA	1	1976	T>C	c.1976T>C	Leu Pro	Leu	Pro	p.Leu659Pro	Null	0000-00-00	2	details in Multiple view	NULL	NULL	0	NULL	NULL	NULL	NULL	Natural
727	Point	Missense	g08	F8	A2	Exon	13	13	643	662	GGA GCA	GGA	GCA	1	1985	G>C	c.1985G>C	Gly Ala	Gly	Ala	p.Gly662Ala	Null	0000-00-00	1	Heavy chain affected	<1	NULL	0	Null	Severe	No	NULL	Natural
728	Point	Missense	g08	F8	A2	Exon	13	13	644	663	GCA GTA	GCA	GTA	1	1988	C>T	c.1988C>T	Ala Val	Ala	Val	p.Ala663Val	Null	0000-00-00	1	Heavy chain affected	14	NULL	0	25	Mild	No	II	Natural
729	Deletion	Frameshift	g08	F8	A2	Exon	13	13	645	664	NULL	NULL	NULL	2	1990	NULL	c.1990_1991delCA	Gln664Aspfs*2	Gln	Aspfs*	p.Gln664Aspfs*2	Null	0000-00-00	1	Heavy chain affected	<1	NULL	0	25	Severe	No	NULL	Natural
730	Duplication	Frameshift	g08	F8	A2	Exon	13	13	648	667	NULL	NULL	NULL	4	1992	NULL	c.1992_1995dupGACT	Phe667*	Phe	*	p.Phe667*	Null	0000-00-00	1	Heavy chain affected	<1	NULL	0	Null	Severe	No	NULL	Natural
731	Point	Missense	g08	F8	A2	Exon	13	13	645	664	CAG CCG	CAG	CCG	1	1991	A>C	c.1991A>C	Gln Pro	Gln	Pro	p.Gln664Pro	Null	0000-00-00	1	Heavy chain affected	<1	NULL	0	25	Severe	No	NULL	Natural
732	Deletion	Frameshift	g08	F8	A2	Exon	13	13	647	666	NULL	NULL	NULL	4	1996	NULL	c.1996_1999delGACT	Asp666Serfs*55	Asp	Serfs*	p.Asp666Serfs*55	Null	0000-00-00	1	Heavy chain affected	<1	NULL	0	Null	Severe	Not reported	NULL	Natural
733	Deletion	Frameshift	g08	F8	A2	Exon	13	13	648	667	NULL	NULL	NULL	1	1999	NULL	c.1999delT	Phe667Serfs*55	Phe	Serfs*	p.Phe667Serfs*55	Null	0000-00-00	1	Heavy chain affected	<1	NULL	0	<1	Severe	No	NULL	Natural
734	Deletion	Frameshift	g08	F8	A2	Exon	13	13	649	668	NULL	NULL	NULL	1	2003	NULL	c.2003delT	Leu668fs*54	Leu	fs*	p.Leu668fs*54	Null	0000-00-00	1	Heavy chain affected	20	NULL	0	Null	Mild	No	NULL	Natural
735	Point	Missense	g08	F8	A2	Exon	13	13	651	670	GTC CTC	GTC	CTC	1	2008	G>C	c.2008G>C	Val Leu	Val	Leu	p.Val670Leu	Null	0000-00-00	1	Heavy chain affected	47	NULL	0	Null	Mild	No	NULL	Natural
736	Deletion	In-frame	g08	F8	A2	Exon	13	13	651	670	NULL	NULL	NULL	3	2009	NULL	c.2009_2011delTCT	Val670del	Val	del	p.Val670del	Null	0000-00-00	1	NULL	5	NULL	0	Null	Moderate	No	NULL	Natural
737	Point	Missense	g08	F8	A2	Exon	13	13	652	671	TTC TTG	TTC	TTG	1	2013	C>G	c.2013C>G	Phe Leu	Phe	Leu	p.Phe671Leu	Null	0000-00-00	1	Heavy chain affected	16	NULL	0	Null	Mild	No	NULL	Natural
738	Deletion	In-frame	g08	F8	A2	Exon	13	13	653	672	NULL	NULL	NULL	3	2014	NULL	c.2014_2016delTTC	Phe672del	Phe	del	p.Phe672del	Null	0000-00-00	4	details in Multiple view	NULL	NULL	0	NULL	NULL	NULL	NULL	Natural
739	Point	Nonsense	g08	F8	A2	Exon	13	13	655	674	GGA TGA	GGA	TGA	1	2020	G>T	c.2020G>T	Gly *	Gly	*	p.Gly674*	Null	0000-00-00	2	details in Multiple view	NULL	NULL	0	NULL	NULL	NULL	NULL	Natural
740	Point	Missense	g08	F8	A2	Exon	13	13	657	676	ACC TCC	ACC	TCC	1	2026	A>T	c.2026A>T	Thr Ser	Thr	Ser	p.Thr676Ser	Null	0000-00-00	2	details in Multiple view	NULL	NULL	0	NULL	NULL	NULL	NULL	Natural
741	Point	Missense	g08	F8	A2	Exon	13	13	658	677	TTC CTC	TTC	CTC	1	2029	T>C	c.2029T>C	Phe Leu	Phe	Leu	p.Phe677Leu	Null	0000-00-00	1	Heavy chain affected	5	NULL	0	51	Mild	No	II	Natural
742	Point	Nonsense	g08	F8	A2	Exon	13	13	659	678	AAA TAA	AAA	TAA	1	2032	A>T	c.2032A>T	Lys *	Lys	*	p.Lys678*	Null	0000-00-00	1	Heavy chain affected	<1	NULL	0	Null	Severe	No	NULL	Natural
743	Point	Missense	g08	F8	A2	Exon	13	13	660	679	CAC CAA	CAC	CAA	1	2037	C>A	c.2037C>A	His Gln	His	Gln	p.His679Gln	Null	0000-00-00	1	Heavy chain affected	20	NULL	0	Null	Mild	No	NULL	Natural
744	Deletion	Frameshift	g08	F8	A2	Exon	13	13	661	680	NULL	NULL	NULL	4	2040	NULL	c.2040_2043delAATG	Lys680Lysfs*22	Lys	Lysfs*	p.Lys680Lysfs*22	Null	0000-00-00	2	details in Multiple view	NULL	NULL	0	NULL	NULL	NULL	NULL	Natural
745	Point	Missense	g08	F8	A2	Exon	13	13	662	681	ATG ATA	ATG	ATA	1	2043	G>A	c.2043G>A	Met Ile	Met	Ile	p.Met681Ile	Null	0000-00-00	1	details in Multiple view	NULL	NULL	0	NULL	Mild	No	NULL	Natural
746	Point	Missense	g08	F8	A2	Exon	13	13	662	681	ATG ATC	ATG	ATC	1	2043	G>C	c.2043G>C	Met Ile	Met	Ile	p.Met681Ile	Null	0000-00-00	4	details in Multiple view	NULL	NULL	0	NULL	NULL	NULL	NULL	Natural
747	Point	Missense	g08	F8	A2	Exon	13	13	663	682	GTC TTC	GTC	TTC	1	2044	G>T	c.2044G>T	Val Phe	Val	Phe	p.Val682Phe	Null	0000-00-00	2	details in Multiple view	NULL	NULL	0	NULL	NULL	NULL	NULL	Natural
748	Point	Missense	g08	F8	A2	Exon	13	13	663	682	GTC GCC	GTC	GCC	1	2045	T>C	c.2045T>C	Val Ala	Val	Ala	p.Val682Ala	Null	0000-00-00	1	details in Multiple view	29	NULL	0	NULL	Mild	No	NULL	Natural
749	Point	Missense	g08	F8	A2	Exon	13	13	664	683	TAT AAT	TAT	AAT	1	2047	T>A	c.2047T>A	Tyr Asn	Tyr	Asn	p.Tyr683Asn	Null	0000-00-00	1	Heavy chain affected	28	NULL	0	102	Mild	No	II	Natural
750	Point	Missense	g08	F8	A2	Exon	13	13	664	683	TAT TGT	TAT	TGT	1	2048	A>G	c.2048A>G	Tyr Cys	Tyr	Cys	p.Tyr683Cys	Null	0000-00-00	5	details in Multiple view	NULL	NULL	0	NULL	NULL	NULL	NULL	Natural
751	Deletion	Frameshift	g08	F8	A2	Exon	13	13	668	687	NULL	NULL	NULL	4	2057	NULL	c.2057_2060delCACT	Leu687Profs*34	Leu	Profs*	p.Leu687Profs*34	Null	0000-00-00	4	details in Multiple view	NULL	NULL	0	NULL	NULL	NULL	NULL	Natural
752	Point	Missense	g08	F8	A2	Exon	13	13	667	686	ACA AGA	ACA	AGA	1	2057	C>G	c.2057C>G	Thr Arg	Thr	Arg	p.Thr686Arg	Null	0000-00-00	1	Heavy chain affected	3	NULL	0	98	Moderate	No	II	Natural
753	Deletion	Frameshift	g08	F8	A2	Exon	13	13	668	687	NULL	NULL	NULL	2	2058	NULL	c.2058_2059delAC	Leu687Hisfs*42	Leu	Hisfs*	p.Leu687Hisfs*42	Null	0000-00-00	1	details in Multiple view	<1	NULL	0	NULL	Severe	No	NULL	Natural
754	Point	Missense	g08	F8	A2	Exon	13	13	668	687	CTC TTC	CTC	TTC	1	2059	C>T	c.2059C>T	Leu Phe	Leu	Phe	p.Leu687Phe	Null	0000-00-00	1	details in Multiple view	6	NULL	0	NULL	Mild	No	NULL	Natural
755	Duplication	Frameshift	g08	F8	A2	Exon	13	13	669	688	NULL	NULL	NULL	1	2062	NULL	c.2062dupA	Thr688Asnfs*42	Thr	Asnfs*42	p.Thr688Asnfs*42	Null	0000-00-00	5	details in Multiple view	NULL	NULL	0	NULL	NULL	NULL	NULL	Natural
756	Point	Missense	g08	F8	A2	Exon	13	13	669	688	ACC AGC	ACC	AGC	1	2063	C>G	c.2063C>G	Thr Ser	Thr	Ser	p.Thr688Ser	Null	0000-00-00	1	details in Multiple view	NULL	NULL	0	NULL	NULL	NULL	NULL	Natural
757	Point	Missense	g08	F8	A2	Exon	13	13	670	689	CTA CGA	CTA	CGA	1	2066	T>G	c.2066T>G	Leu Arg	Leu	Arg	p.Leu689Arg	Null	0000-00-00	1	Heavy chain affected	1	NULL	0	Null	Severe	No	NULL	Natural
758	Deletion	Frameshift	g08	F8	A2	Exon	13	13	670	689	NULL	NULL	NULL	22	2067	NULL	c.2067_2088del	Leu689Leufs*26	Leu	Leufs*	p.Leu689Leufs*26	Null	0000-00-00	1	Heavy chain affected	<1	NULL	0	Null	Severe	No	NULL	Natural
759	Point	Missense	g08	F8	A2	Exon	13	13	672	691	CCA ACA	CCA	ACA	1	2071	C>A	c.2071C>A	Pro Thr	Pro	Thr	p.Pro691Thr	Null	0000-00-00	1	Heavy chain affected	<1	NULL	0	Null	Severe	Not reported	NULL	Natural
760	Point	Missense	g08	F8	A2	Exon	13	13	672	691	CCA CTA	CCA	CTA	1	2072	C>T	c.2072C>T	Pro Leu	Pro	Leu	p.Pro691Leu	Null	0000-00-00	1	double mutant with p.Arg1715Gln	<1	NULL	0	Null	Severe	Not reported	NULL	Natural
761	Point	Missense	g08	F8	A2	Exon	13	13	677	696	ACT AAT	ACT	AAT	1	2087	C>A	c.2087C>A	Thr Asn	Thr	Asn	p.Thr696Asn	Null	0000-00-00	1	Heavy chain affected	6	NULL	0	Null	Mild	No	NULL	Natural
762	Deletion	Frameshift	g08	F8	A2	Exon	13	13	678	697	NULL	NULL	NULL	2	2088	NULL	c.2088_2089delTG	Val697Leufs*33	Val	Leufs*	p.Val697Leufs*33	Null	0000-00-00	1	Heavy chain affected	<1	NULL	0	Null	Severe	No	NULL	Natural
763	Point	Missense	g08	F8	A2	Exon	13	13	678	697	GTC GAC	GTC	GAC	1	2090	T>A	c.2090T>A	Val Asp	Val	Asp	p.Val697Asp	Null	0000-00-00	1	Heavy chain affected	<1	NULL	0	5	Severe	No	NULL	Natural
764	Point	Missense	g08	F8	A2	Exon	13	13	678	697	GTC GCC	GTC	GCC	1	2090	T>C	c.2090T>C	Val Ala	Val	Ala	p.Val697Ala	Null	0000-00-00	3	details in Multiple view	NULL	NULL	0	NULL	NULL	NULL	NULL	Natural
765	Point	Missense	g08	F8	A2	Exon	13	13	680	699	ATG CTG	ATG	CTG	1	2095	A>C	c.2095A>C	Met Leu	Met	Leu	p.Met699Leu	Null	0000-00-00	1	Heavy chain affected	1	NULL	0	Null	Moderate	No	NULL	Natural
766	Point	Missense	g08	F8	A2	Exon	13	13	680	699	ATG GTG	ATG	GTG	1	2095	A>G	c.2095A>G	Met Val	Met	Val	p.Met699Val	Null	0000-00-00	1	Heavy chain affected	<1	NULL	0	Null	Severe	No	NULL	Natural
767	Point	Missense	g08	F8	A2	Exon	13	13	680	699	ATG TTG	ATG	TTG	1	2095	A>T	c.2095A>T	Met Leu	Met	Leu	p.Met699Leu	Null	0000-00-00	1	Heavy chain affected	4	NULL	0	Null	Moderate	No	NULL	Natural
768	Point	Missense	g08	F8	A2	Exon	13	13	680	699	ATG AAG	ATG	AAG	1	2096	T>A	c.2096T>A	Met Lys	Met	Lys	p.Met699Lys	Null	0000-00-00	1	Heavy chain affected	3	NULL	0	Null	Moderate	No	NULL	Natural
769	Point	Missense	g08	F8	A2	Exon	13	13	680	699	ATG ACG	ATG	ACG	1	2096	T>C	c.2096T>C	Met Thr	Met	Thr	p.Met699Thr	Null	0000-00-00	1	Heavy chain affected	10	NULL	0	Null	Mild	No	NULL	Natural
770	Point	Missense	g08	F8	A2	Exon	13	13	680	699	ATG ATA	ATG	ATA	1	2097	G>A	c.2097G>A	Met Ile	Met	Ile	p.Met699Ile	Null	0000-00-00	1	Heavy chain affected	4.8	NULL	0	Null	Moderate	No	NULL	Natural
771	Point	Nonsense	g08	F8	A2	Exon	13	13	681	700	TCG TAG	TCG	TAG	1	2099	C>A	c.2099C>A	Ser *	Ser	*	p.Ser700*	Null	0000-00-00	2	details in Multiple view	NULL	NULL	0	NULL	NULL	NULL	NULL	Natural
772	Deletion	Frameshift	g08	F8	A2	Exon	13	13	682	701	NULL	NULL	NULL	5	2101	NULL	c.2101_2105delATGGA	Met701Lysfs*26	Met	Lysfs*	p.Met701Lysfs*26	Null	0000-00-00	1	Heavy chain affected	<1	NULL	0	Null	Severe	No	NULL	Natural
773	Point	Missense	g08	F8	A2	Exon	13	13	682	701	ATG GTG	ATG	GTG	1	2101	A>G	c.2101A>G	Met Val	Met	Val	p.Met701Val	Null	0000-00-00	1	Heavy chain affected	15	NULL	0	Null	Mild	No	NULL	Natural
774	Point	Missense	g08	F8	A2	Exon	13	13	682	701	ATG ACG	ATG	ACG	1	2102	T>C	c.2102T>C	Met Thr	Met	Thr	p.Met701Thr	Null	0000-00-00	1	Heavy chain affected	11	NULL	0	83	Mild	No	II	Natural
775	Point	Missense	g08	F8	A2	Exon	13	13	682	701	ATG ATA	ATG	ATA	1	2103	G>A	c.2103G>A	Met Ile	Met	Ile	p.Met701Ile	Null	0000-00-00	1	Heavy chain affected	5	NULL	0	26	Mild	No	II	Natural
776	Point	Missense	g08	F8	A2	Exon	13	13	684	703	AAC GAC	AAC	GAC	1	2107	A>G	c.2107A>G	Asn Asp	Asn	Asp	p.Asn703Asp	Null	0000-00-00	4	details in Multiple view	NULL	NULL	0	NULL	NULL	NULL	NULL	Natural
777	Point	Missense	g08	F8	A2	Exon	13	13	684	703	AAC AGC	AAC	AGC	1	2108	A>G	c.2108A>G	Asn Ser	Asn	Ser	p.Asn703Ser	Null	0000-00-00	1	details in Multiple view	8	NULL	0	NULL	Mild	NULL	NULL	Natural
778	Point	Missense	g08	F8	A2	Exon	13	13	685	704	CCA TCA	CCA	TCA	1	2110	C>T	c.2110C>T	Pro Ser	Pro	Ser	p.Pro704Ser	Null	0000-00-00	2	details in Multiple view	NULL	NULL	0	NULL	NULL	NULL	NULL	Natural
779	Duplication	In-frame	g08	F8	A2	Exon	13	13	0	0	NULL	NULL	NULL	210	2113	NULL	c.dupexon13	NULL	NULL	NULL	InFrame dup exon 13	NULL	0000-00-00	1	details in Multiple view	<1	NULL	0	NULL	Moderate	NULL	NULL	Natural
780	Point	Splice	g08	F8	Splice Site	Intron	13	13.99	0	0	NULL	NULL	NULL	1	2113	T>A	c.2113+12T>A	NULL	NULL	NULL	NULL	NULL	0000-00-00	2	details in Multiple view	NULL	NULL	0	NULL	NULL	NULL	NULL	Natural
781	Point	Splice	g08	F8	Splice Site	Intron	13	13.99	0	0	G/g G/a	NULL	NULL	1	2113	G>A	c.2113+1G>A	NULL	NULL	NULL	NULL	NULL	0000-00-00	1	details in Multiple view	<1	NULL	0	<1	Severe	No	NULL	Natural
782	Point	Splice	g08	F8	Splice Site	Intron	13	13.99	0	0	Ggt Gtt	NULL	NULL	1	2113	G>T	c.2113+1G>T	NULL	NULL	NULL	NULL	NULL	0000-00-00	1	heterozygote	10 to	NULL	0	<1	Mild	No	NULL	Natural
783	Point	Splice	g08	F8	Splice Site	Intron	13	13.99	0	0	NULL	NULL	NULL	1	2113	T>C	c.2113+2T>C	NULL	NULL	NULL	NULL	NULL	0000-00-00	1	heterozygote	10 to	NULL	0	<1	Mild	No	NULL	Natural
784	Point	Missense	g08	F8	A2	Exon	13	13	686	705	GGT AGT	GGT	AGT	1	2113	G>A	c.2113G>A	Gly Ser	Gly	Ser	p.Gly705Ser	Null	0000-00-00	3	details in Multiple view	NULL	NULL	0	NULL	NULL	NULL	NULL	Natural
785	Point	Missense	g08	F8	A2	Exon	13	13	686	705	GGT CGT	GGT	CGT	1	2113	G>C	c.2113G>C	Gly Arg	Gly	Arg	p.Gly705Arg	Null	0000-00-00	5	details in Multiple view	NULL	NULL	0	NULL	NULL	NULL	NULL	Natural
787	Deletion	Large Deletion	g08	F8	A1	Exon	2	2	0	0	NULL	NULL	NULL	?	144	NULL	c.144-?_266+?del	NULL	NULL	NULL	NULL	NULL	0000-00-00	1	female	25	NULL	0	<1	Mild	No	NULL	Natural
788	Point	Splice	g08	F8	Splice Site	Intron	13	13.99	0	0	cag caa	NULL	NULL	1	2114	G>A	c.2114-1G>A	NULL	NULL	NULL	NULL	NULL	0000-00-00	1	female	<1	NULL	0	7	Severe	Yes	NULL	Natural
789	Point	Splice	g08	F8	Splice Site	Intron	13	13.99	0	0	NULL	NULL	NULL	1	2114	G>T	c.2114-1G>T	NULL	NULL	NULL	NULL	NULL	0000-00-00	1	female	<1	NULL	0	7	Severe	No	NULL	Natural
790	Point	Missense	g08	F8	A2	Exon	14	14	686	705	GGT GTT	GGT	GTT	1	2114	G>T	c.2114G>T	Gly Val	Gly	Val	p.Gly705Val	Null	0000-00-00	1	details in Multiple view	NULL	NULL	0	NULL	Moderate	No	NULL	Natural
791	Point	Missense	g08	F8	A2	Exon	14	14	688	707	TGG CGG	TGG	CGG	1	2119	T>C	c.2119T>C	Trp Arg	Trp	Arg	p.Trp707Arg	Null	0000-00-00	1	Heavy chain affected	13	NULL	0	29	Mild	No	II	Natural
792	Point	Nonsense	g08	F8	A2	Exon	14	14	688	707	TGG TAG	TGG	TAG	1	2120	G>A	c.2120G>A	Trp *	Trp	*	p.Trp707*	Null	0000-00-00	3	details in Multiple view	NULL	NULL	0	NULL	NULL	NULL	NULL	Natural
793	Point	Missense	g08	F8	A2	Exon	14	14	691	710	GGG AGG	GGG	AGG	1	2128	G>A	c.2128G>A	Gly Arg	Gly	Arg	p.Gly710Arg	Null	0000-00-00	3	details in Multiple view	NULL	NULL	0	NULL	NULL	NULL	NULL	Natural
794	Point	Missense	g08	F8	A2	Exon	14	14	691	710	GGG GTG	GGG	GTG	1	2129	G>T	c.2129G>T	Gly Val	Gly	Val	p.Gly710Val	Null	0000-00-00	1	details in Multiple view	<1	NULL	0	NULL	Severe	NULL	NULL	Natural
795	Point	Missense	g08	F8	A2	Exon	14	14	692	711	TGC CGC	TGC	CGC	1	2131	T>C	c.2131T>C	Cys Arg	Cys	Arg	p.Cys711Arg	Null	0000-00-00	1	Heavy chain affected	>5	NULL	0	Null	Mild	No	NULL	Natural
796	Point	Missense	g08	F8	A2	Exon	14	14	692	711	TGC TAC	TGC	TAC	1	2132	G>A	c.2132G>A	Cys Tyr	Cys	Tyr	p.Cys711Tyr	Null	0000-00-00	1	Heavy chain affected	<1	NULL	0	Null	Severe	No	NULL	Natural
797	Point	Missense	g08	F8	A2	Exon	14	14	692	711	TGC TTC	TGC	TTC	1	2132	G>T	c.2132G>T	Cys Phe	Cys	Phe	p.Cys711Phe	Null	0000-00-00	1	Heavy chain affected	3	NULL	0	Null	Moderate	No	NULL	Natural
798	Point	Missense	g08	F8	A2	Exon	14	14	694	713	AAC ATC	AAC	ATC	1	2138	A>T	c.2138A>T	Asn Ile	Asn	Ile	p.Asn713Ile	Null	0000-00-00	1	1-st/2-st FVIII:C discrepancy;Danish	19	9	2.11	mean	Mild	Not reported	II	Natural
799	Point	Missense	g08	F8	A2	Exon	14	14	695	714	TCA TTA	TCA	TTA	1	2141	C>T	c.2141C>T	Ser Leu	Ser	Leu	p.Ser714Leu	Null	0000-00-00	1	Heavy chain	10	NULL	0	Null	Mild	No	NULL	Natural
800	Point	Missense	g08	F8	A2	Exon	14	14	698	717	CGG TGG	CGG	TGG	1	2149	C>T	c.2149C>T	Arg Trp	Arg	Trp	p.Arg717Trp	Null	0000-00-00	43	details in Multiple view	NULL	NULL	0	NULL	NULL	NULL	NULL	Natural
801	Point	Missense	g08	F8	A2	Exon	14	14	698	717	CGG CAG	CGG	CAG	1	2150	G>A	c.2150G>A	Arg Gln	Arg	Gln	p.Arg717Gln	Null	0000-00-00	5	details in Multiple view	NULL	NULL	0	NULL	NULL	NULL	NULL	Natural
802	Point	Missense	g08	F8	A2	Exon	14	14	698	717	CGG CCG	CGG	CCG	1	2150	G>C	c.2150G>C	Arg Pro	Arg	Pro	p.Arg717Pro	Null	0000-00-00	1	details in Multiple view	NULL	NULL	0	NULL	Mild	NULL	NULL	Natural
803	Point	Missense	g08	F8	A2	Exon	14	14	698	717	CGG CTG	CGG	CTG	1	2150	G>T	c.2150G>T	Arg Leu	Arg	Leu	p.Arg717Leu	Null	0000-00-00	1	1-st/2-st FVIII:C discrepancy	30	6	5	30	Mild	No	I	Natural
804	Point	Missense	g08	F8	A2	Exon	14	14	701	720	GGC AGC	GGC	AGC	1	2158	G>A	c.2158G>A	Gly Ser	Gly	Ser	p.Gly720Ser	Null	0000-00-00	1	Heavy chain affected	<1	NULL	0	Null	Severe	No	NULL	Natural
805	Point	Missense	g08	F8	A2	Exon	14	14	701	720	GGC GAC	GGC	GAC	1	2159	G>A	c.2159G>A	Gly Asp	Gly	Asp	p.Gly720Asp	Null	0000-00-00	3	details in Multiple view	NULL	NULL	0	NULL	NULL	NULL	NULL	Natural
806	Point	Missense	g08	F8	A2	Exon	14	14	702	721	ATG CTG	ATG	CTG	1	2161	A>C	c.2161A>C	Met Leu	Met	Leu	p.Met721Leu	Null	0000-00-00	2	details in Multiple view	NULL	NULL	0	NULL	NULL	NULL	NULL	Natural
807	Point	Missense	g08	F8	A2	Exon	14	14	702	721	ATG ATC	ATG	ATC	1	2163	G>C	c.2163G>C	Met Ile	Met	Ile	p.Met721Ile	Null	0000-00-00	1	details in Multiple view	<1	NULL	0	NULL	Severe	No	NULL	Natural
808	Insertion	Frameshift	g08	F8	A2	Exon	14	14	703	722	NULL	NULL	NULL	1	2164	NULL	c.2164_2165insA	Thr722Asnfs*8	Thr	Asnfs*8	p.Thr722Asnfs*8	Null	0000-00-00	1	Heavy chain affected	<1	NULL	0	Null	Severe	No	NULL	Natural
809	Point	Missense	g08	F8	A2	Exon	14	14	704	723	GCC ACC	GCC	ACC	1	2167	G>A	c.2167G>A	Ala Thr	Ala	Thr	p.Ala723Thr	Null	0000-00-00	25	details in Multiple view	NULL	NULL	0	NULL	NULL	NULL	NULL	Natural
810	Point	Missense	g08	F8	A2	Exon	14	14	704	723	GCC GAC	GCC	GAC	1	2168	C>A	c.2168C>A	Ala Asp	Ala	Asp	p.Ala723Asp	Null	0000-00-00	1	details in Multiple view	<1	NULL	0	NULL	Severe	No	NULL	Natural
811	Point	Missense	g08	F8	A2	Exon	14	14	704	723	GCC GTC	GCC	GTC	1	2168	C>T	c.2168C>T	Ala Val	Ala	Val	p.Ala723Val	Null	0000-00-00	1	details in Multiple view	11	NULL	0	NULL	Mild	No	NULL	Natural
812	Point	Missense	g08	F8	A2	Exon	14	14	705	724	TTA TTT	TTA	TTT	1	2172	A>T	c.2172A>T	Leu Phe	Leu	Phe	p.Leu724Phe	Null	0000-00-00	1	Heavy chain affected	30	NULL	0	Null	Mild	No	NULL	Natural
813	Point	Missense	g08	F8	A2	Exon	14	14	706	725	CTG CAG	CTG	CAG	1	2174	T>A	c.2174T>A	Leu Gln	Leu	Gln	p.Leu725Gln	Null	0000-00-00	1	Heavy chain affected	<1	NULL	0	Null	Severe	No	NULL	Natural
814	Insertion	Frameshift	g08	F8	A2	Exon	14	14	708	727	NULL	NULL	NULL	5	2175	NULL	c.2175_2176insAAATG	Val727*	Val	*	p.Val727*	Null	0000-00-00	1	Heavy chain affected	<1	NULL	0	Null	Severe	No	NULL	Natural
815	Point	Missense	g08	F8	A2	Exon	14	14	708	727	GTT TTT	GTT	TTT	1	2179	G>T	c.2179G>T	Val Phe	Val	Phe	p.Val727Phe	Null	0000-00-00	2	details in Multiple view	NULL	NULL	0	NULL	NULL	NULL	NULL	Natural
816	Deletion	Frameshift	g08	F8	A2	Exon	14	14	709	728	NULL	NULL	NULL	1	2182	NULL	c.2182delT	Ser728Leufs*23	Ser	Leufs*	p.Ser728Leufs*23	Null	0000-00-00	1	Heavy chain affected	2	NULL	0	Null	Severe	Yes	NULL	Natural
817	Deletion	Frameshift	g08	F8	A2	Exon	14	14	710	729	NULL	NULL	NULL	1	2186	NULL	c.2186delG	Ser729Ilefs*22	Ser	Ilefs*	p.Ser729Ilefs*22	Null	0000-00-00	1	Heavy chain affected	1	NULL	0	Null	Moderate	No	NULL	Natural
818	Indel	Frameshift	g08	F8	A2	Exon	14	14	718	737	NULL	NULL	NULL	7	2208	NULL	c.2208_2214delTTATTACinsCTCTT	Ty737Serfs*1	Tyr	Serfs*1	p.Ty737Serfs*1	Null	0000-00-00	1	Heavy chain affected	<1	NULL	0	Null	Severe	Yes	NULL	Natural
820	Point	Missense	g08	F8	A2	Exon	14	14	719	738	TAC TGC	TAC	TGC	1	2213	A>G	c.2213A>G	Tyr Cys	Tyr	Cys	p.Tyr738Cys	Null	0000-00-00	1	Heavy chain affected	>5	NULL	0	Null	Mild	No	NULL	Natural
821	Point	Nonsense	g08	F8	A2	Exon	14	14	719	738	TAC TAG	TAC	TAG	1	2214	C>G	c.2214C>G	Tyr *	Tyr	*	p.Tyr738*	Null	0000-00-00	1	Heavy chain affected	1	NULL	0	Null	Moderate	No	NULL	Natural
822	Point	Missense	g08	F8	a2 linker	Exon	14	14	720	739	GAG AAG	GAG	AAG	1	2215	G>A	c.2215G>A	Glu Lys	Glu	Lys	p.Glu739Lys	Null	0000-00-00	5	details in Multiple view	NULL	NULL	0	NULL	NULL	NULL	NULL	Natural
823	Point	Nonsense	g08	F8	a2 linker	Exon	14	14	720	739	GAG TAG	GAG	TAG	1	2215	G>T	c.2215G>T	Glu *	Glu	*	p.Glu739*	Null	0000-00-00	1	details in Multiple view	<1	NULL	0	NULL	Severe	No	NULL	Natural
824	Point	Missense	g08	F8	a2 linker	Exon	14	14	723	742	TAT TGT	TAT	TGT	1	2219	A>G	c.2219A>G	Tyr Cys	Tyr	Cys	p.Tyr742Cys	Null	0000-00-00	1	Heavy chain affected	17	NULL	0	86	Mild	No	II	Natural
825	Deletion	Frameshift	g08	F8	a2 linker	Exon	14	14	726	745	NULL	NULL	NULL	8	2235	NULL	c.2235_2242delTTCAGCAT	Ile745Ilefs*5	Ile	Ilefs*	p.Ile745Ilefs*5	Null	0000-00-00	1	Heavy chain affected	<1	NULL	0	Null	Severe	No	NULL	Natural
826	Point	Nonsense	g08	F8	a2 linker	Exon	14	14	729	748	TAC TAA	TAC	TAA	1	2244	C>A	c.2244C>A	Tyr *	Tyr	*	p.Tyr748*	Null	0000-00-00	1	Heavy chain affected	<1	NULL	0	Null	Severe	No	NULL	Natural
827	Point	Nonsense	g08	F8	a2 linker	Exon	14	14	730	749	TTG TAG	TTG	TAG	1	2246	T>A	c.2246T>A	Leu *	Leu	*	p.Leu749*	Null	0000-00-00	1	Heavy chain affected	<1	NULL	0	<1	Severe	No	NULL	Natural
828	Point	Missense	g08	F8	a2 linker	Exon	14	14	731	750	CTG GTG	CTG	GTG	1	2248	C>G	c.2248C>G	Leu Val	Leu	Val	p.Leu750Val	Null	0000-00-00	1	Heavy chain affected	2	NULL	0	<1	Moderate	Yes	NULL	Natural
829	Point	Missense	g08	F8	B	Exon	14	14	751	770	ACT AGT	ACT	AGT	1	2309	C>G	c.2309C>G	Thr Ser	Thr	Ser	p.Thr770Ser	Null	0000-00-00	1	Heavy chain affected	Not r	NULL	0	Null	Mild	No	NULL	Natural
830	Deletion	Frameshift	g08	F8	B	Exon	14	14	754	773	NULL	NULL	NULL	2	2317	NULL	c.2317_2318delAA	Lys773Alafs*3	Lys	Alafs*	p.Lys773Alafs*3	Null	0000-00-00	1	Heavy chain affected	<1	NULL	0	Null	Severe	No	NULL	Natural
831	Point	Nonsense	g08	F8	B	Exon	14	14	753	772	CAA TAA	CAA	TAA	1	2320	C>T	c.2320C>T	Gln *	Gln	*	p.Gln772*	Null	0000-00-00	3	details in Multiple view	NULL	NULL	0	NULL	NULL	NULL	NULL	Natural
832	Deletion	Frameshift	g08	F8	B	Exon	14	14	761	780	NULL	NULL	NULL	1	2338	NULL	c.2338delA	Ile780Phefs*6	Ile	Phefs*	p.Ile780Phefs*6	Null	0000-00-00	1	Heavy chain affected	1	NULL	0	Null	Moderate	Not reported	NULL	Natural
833	Deletion	Frameshift	g08	F8	B	Exon	14	14	766	785	NULL	NULL	NULL	2	2354	NULL	c.2354_2355delTA	Ile785Argfs*3	Ile	Argfs*	p.Ile785Argfs*3	Null	0000-00-00	3	details in Multiple view	NULL	NULL	0	NULL	NULL	NULL	NULL	Natural
834	Deletion	Frameshift	g08	F8	B	Exon	14	14	768	787	NULL	NULL	NULL	1	2360	NULL	c.2360delA	Lys787Argfs*24	Lys	Argfs*	p.Lys787Argfs*24	Null	0000-00-00	1	Heavy chain affected	<1	NULL	0	<1	Severe	No	NULL	Natural
835	Duplication	Frameshift	g08	F8	B	Exon	14	14	773	792	NULL	NULL	NULL	1	2372	NULL	c.2373dupG	Phe792Valfs*9	Phe	Valfs*9	p.Phe792Valfs*9	Null	0000-00-00	1	Heavy chain affected	<1	NULL	0	<1	Severe	No	NULL	Natural
836	Point	Nonsense	g08	F8	B	Exon	14	14	772	791	TGG TGA	TGG	TGA	1	2373	G>A	c.2373G>A	Trp *	Trp	*	p.Trp791*	Null	0000-00-00	3	details in Multiple view	NULL	NULL	0	NULL	NULL	NULL	NULL	Natural
837	Deletion	Frameshift	g08	F8	B	Exon	14	14	773	792	NULL	NULL	NULL	1	2374	NULL	c.2374delT	Phe792Leufs*19	Phe	Leufs*	p.Phe792Leufs*19	Null	0000-00-00	1	Heavy chain affected	<1	NULL	0	<1	Severe	No	NULL	Natural
839	Deletion	Frameshift	g08	F8	B	Exon	14	14	776	795	NULL	NULL	NULL	5	2384	NULL	c.2384_2388delGAACA	Arg795Thrfs*4	Arg	Thrfs*	p.Arg795Thrfs*4	Null	0000-00-00	1	Heavy chain affected	<1	NULL	0	Null	Severe	No	NULL	Natural
840	Deletion	Frameshift	g08	F8	B	Exon	14	14	780	799	NULL	NULL	NULL	1	2397	NULL	c.2397delT	Pro799Profs*12	Pro	Profs*	p.Pro799Profs*12	Null	0000-00-00	1	Heavy chain affected	<1	NULL	0	Null	Severe	No	NULL	Natural
841	Point	Nonsense	g08	F8	B	Exon	14	14	783	802	CAA TAA	CAA	TAA	1	2404	C>T	c.2404C>T	Gln *	Gln	*	p.Gln802*	Null	0000-00-00	1	Heavy chain affected	<1	NULL	0	<1	Severe	No	NULL	Natural
842	Deletion	Frameshift	g08	F8	B	Exon	14	14	784	803	NULL	NULL	NULL	1	2409	NULL	c.2409delT	Asn803Lysfs*8	Asn	Lysfs*	p.Asn803Lysfs*8	Null	0000-00-00	1	Heavy chain affected	<1	NULL	0	<1	Severe	No	NULL	Natural
843	Deletion	Frameshift	g08	F8	B	Exon	14	14	785	804	NULL	NULL	NULL	10	2412	NULL	c.2412_2421delCTCCTCTAGT	Val804Valfs*4	Val	Valfs*	p.Val804Valfs*4	Null	0000-00-00	1	Heavy chain affected	2	NULL	0	Null	Severe	No	NULL	Natural
844	Deletion	Frameshift	g08	F8	B	Exon	14	14	787	806	NULL	NULL	NULL	1	2417	NULL	c.2417delC	Ser806Leufs*5	Ser	Leufs*	p.Ser806Leufs*5	Null	0000-00-00	2	details in Multiple view	NULL	NULL	0	NULL	NULL	NULL	NULL	Natural
846	Duplication	Frameshift	g08	F8	B	Exon	14	14	788	807	NULL	NULL	NULL	1	2419	NULL	c.2419dupA	Ser807Lysfs*2	Ser	Lysfs*2	p.Ser807Lysfs*2	Null	0000-00-00	1	details in Multiple view	<1	NULL	0	Null	Severe	Yes	NULL	Natural
847	Point	Nonsense	g08	F8	B	Exon	14	14	795	814	CGA TGA	CGA	TGA	1	2440	C>T	c.2440C>T	Arg *	Arg	*	p.Arg814*	Null	0000-00-00	32	details in Multiple view	NULL	NULL	0	NULL	NULL	NULL	NULL	Natural
848	Point	Nonsense	g08	F8	B	Exon	14	14	796	815	CAG TAG	CAG	TAG	1	2443	C>T	c.2443C>T	Gln *	Gln	*	p.Gln815*	Null	0000-00-00	3	details in Multiple view	NULL	NULL	0	NULL	NULL	NULL	NULL	Natural
849	Point	Nonsense	g08	F8	B	Exon	14	14	809	828	CAA TAA	CAA	TAA	1	2482	C>T	c.2482C>T	Gln *	Gln	*	p.Gln828*	Null	0000-00-00	1	Heavy chain affected	<1	NULL	0	<0.5	Severe	No	NULL	Natural
850	Deletion	Frameshift	g08	F8	B	Exon	14	14	810	829	NULL	NULL	NULL	1	2485	NULL	c.2485delG	Glu829Lysfs*16	Glu	Lysfs*16	p.Glu829Lysfs*16	Null	0000-00-00	1	Heavy chain affected	<1	NULL	0	13 (p	Severe	No	NULL	Natural
851	Point	Nonsense	g08	F8	B	Exon	14	14	810	829	GAA TAA	GAA	TAA	1	2485	G>T	c.2485G>T	Glu *	Glu	*	p.Glu829*	Null	0000-00-00	1	Heavy chain affected	<1	NULL	0	13 (p	Severe	No	NULL	Natural
852	Deletion	Frameshift	g08	F8	B	Exon	14	14	811	830	NULL	NULL	NULL	1	2490	NULL	c.2490delC	Ala830Alafs*15	Ala	Alafs*	p.Ala830Alafs*15	Null	0000-00-00	2	details in Multiple view	NULL	NULL	0	NULL	NULL	NULL	NULL	Natural
853	Deletion	Frameshift	g08	F8	B	Exon	14	14	823	842	NULL	NULL	NULL	2	2526	NULL	c.2526_2527delAG	Gly842Glyfs*5	Gly	Glyfs*	p.Gly842Glyfs*5	Null	0000-00-00	1	Heavy chain affected	<1	NULL	0	Null	Severe	No	NULL	Natural
854	Point	Missense	g08	F8	B	Exon	14	14	826	845	GAC GAA	GAC	GAA	1	2535	C>A	c.2535C>A	Asp Glu	Asp	Glu	p.Asp845Glu	Null	0000-00-00	1	Heavy chain affected	<1	NULL	0	Null	Severe	No	NULL	Natural
855	Duplication	Frameshift	g08	F8	B	Exon	14	14	836	855	NULL	NULL	NULL	13	2551	NULL	c.2551_2563dupTCTGAAATGACAC	His855Leufs*2	His	Leufs*2	p.His855Leufs*2	Null	0000-00-00	3	details in Multiple view	NULL	NULL	0	NULL	NULL	NULL	NULL	Natural
856	Indel	Frameshift	g08	F8	B	Exon	14	14	833	852	NULL	NULL	NULL	2	2554	NULL	c.2554_2555delGAinsT	Glu852*	Glu	*	p.Glu852*	Null	0000-00-00	2	Heavy chain affected	1	NULL	0	NULL	Severe	No	NULL	Natural
857	Deletion	Frameshift	g08	F8	B	Exon	14	14	846	865	NULL	NULL	NULL	1	2593	NULL	c.2593delG	Asp846fs*12	Asp	fs*	p.Asp846fs*12	Null	0000-00-00	1	Heavy chain affected	<1	NULL	0	1	Severe	Yes	NULL	Natural
858	Duplication	Frameshift	g08	F8	B	Exon	14	14	847	866	NULL	NULL	NULL	1	2597	NULL	c.2597dupT	Met866Ilefs*6	Met	Ilefs*6	p.Met866Ilefs*6	Null	0000-00-00	1	Heavy chain affected	<1	NULL	0	Null	Severe	No	NULL	Natural
859	Insertion	Frameshift	g08	F8	B	Exon	14	14	849	868	NULL	NULL	NULL	56	2602	NULL	c.2602_2603ins56	NULL	NULL	NULL	p.Phe868?fs*?	Null	0000-00-00	1	Heavy chain affected	<1	NULL	0	Null	Severe	No	NULL	Natural
860	Duplication	Frameshift	g08	F8	B	Exon	14	14	852	871	NULL	NULL	NULL	1	2606	NULL	c.2606dupC	Glu871*	Glu	*	p.Glu871*	Null	0000-00-00	1	details in Multiple view	<1	NULL	0	NULL	Severe	NULL	NULL	Natural
861	Deletion	Frameshift	g08	F8	B	Exon	14	14	851	870	NULL	NULL	NULL	2	2609	NULL	c.2609_2610delCT	Pro870Argfs*10	Pro	Argfs*	p.Pro870Argfs*10	Null	0000-00-00	2	details in Multiple view	NULL	NULL	0	NULL	NULL	NULL	NULL	Natural
862	Point	Missense	g08	F8	B	Exon	14	14	851	870	CCT CGT	CCT	CGT	1	2609	C>G	c.2609C>G	Pro Arg	Pro	Arg	p.Pro870Arg	Null	0000-00-00	1	details in Multiple view	4	NULL	0	NULL	Moderate	NULL	NULL	Natural
863	Deletion	Frameshift	g08	F8	B	Exon	14	14	851	870	NULL	NULL	NULL	1	2610	NULL	c.2610delT	Pro870Profs*7	Pro	Profs*	p.Pro870Profs*7	Null	0000-00-00	2	details in Multiple view	NULL	NULL	0	NULL	NULL	NULL	NULL	Natural
864	Duplication	Frameshift	g08	F8	B	Exon	14	14	853	872	NULL	NULL	NULL	4	2614	NULL	c.2611_2614dupGAGT	Ser872*	Ser	*	p.Ser872*	Null	0000-00-00	1	Heavy chain affected	<1	NULL	0	Null	Severe	No	NULL	Natural
865	Point	Nonsense	g08	F8	B	Exon	14	14	853	872	TCA TGA	TCA	TGA	1	2615	C>G	c.2615C>G	Ser *	Ser	*	p.Ser872*	Null	0000-00-00	2	details in Multiple view	NULL	NULL	0	NULL	NULL	NULL	NULL	Natural
866	Point	Nonsense	g08	F8	B	Exon	14	14	859	878	TTA TGA	TTA	TGA	1	2633	T>G	c.2633T>G	Leu *	Leu	*	p.Leu878*	Null	0000-00-00	1	Heavy chain affected	<1	NULL	0	Null	Severe	No	NULL	Natural
867	Point	Nonsense	g08	F8	B	Exon	14	14	861	880	CAG TAG	CAG	TAG	1	2638	C>T	c.2638C>T	Glu *	Glu	*	p.Glu880*	Null	0000-00-00	1	Heavy chain affected	<1	NULL	0	Null	Severe	No	NULL	Natural
868	Deletion	Frameshift	g08	F8	B	Exon	14	14	863	882	NULL	NULL	NULL	1	2646	NULL	c.2646delG	Leu882Leufs*9	Leu	Leufs*	p.Leu882Leufs*9	Null	0000-00-00	1	Heavy chain affected	<1	NULL	0	<1	Severe	No	NULL	Natural
869	Indel	Frameshift	g08	F8	B	Exon	14	14	864	883	NULL	NULL	NULL	9	2647	NULL	c.2647_2655delGGGACAACTinsCTGCAGTT	Gly883Leufs*7	Gly	Leufs*7	p.Gly883Leufs*7	Null	0000-00-00	2	Heavy chain affected	<1	NULL	0	<1	Severe	Yes	NULL	Natural
870	Indel	Frameshift	g08	F8	B	Exon	14	14	864	883	NULL	NULL	NULL	4	2649	NULL	c.2649_2652delGACAinsCAATTAAATGAG	Thr884Asnfs*1	Thr	Asnfs*1	p.Thr884Asnfs*1	Null	0000-00-00	2	Heavy chain affected	<1	NULL	0	NULL	Severe	No	NULL	Natural
871	Deletion	Large Deletion	g08	F8	A1	Exon	4	4	112	131	NULL	NULL	NULL	0.2kb	389	NULL	c.389-?_601+?del (0.2kb)	NULL	Ala	del	p.Ala131_Gly201del	Null	0000-00-00	1	0.2kb	<1	NULL	0	Null	Severe	No	NULL	Natural
872	Point	Nonsense	g08	F8	B	Exon	14	14	882	901	TCA TAA	TCA	TAA	1	2702	C>A	c.2702C>A	Ser *	Ser	*	p.Ser901*	Null	0000-00-00	1	Heavy chain affected	<1	NULL	0	Null	Severe	No	NULL	Natural
873	Point	Nonsense	g08	F8	B	Exon	14	14	882	901	TCA TGA	TCA	TGA	1	2702	C>G	c.2702C>G	Ser *	Ser	*	p.Ser901*	Null	0000-00-00	1	Heavy chain affected	<1	NULL	0	Null	Severe	Yes	NULL	Natural
874	Duplication	Frameshift	g08	F8	B	Exon	14	14	895	914	NULL	NULL	NULL	1	2738	NULL	c.2738dupT	Ala914Cysfs*5	Ala	Cysfs*5	p.Ala914Cysfs*5	Null	0000-00-00	1	details in Multiple view	<1	NULL	0	<1	Severe	No	NULL	Natural
875	Deletion	Frameshift	g08	F8	B	Exon	14	14	898	917	NULL	NULL	NULL	1	2751	NULL	c.2751delT	Thr917Thrfs*6	Thr	Thrfs*	p.Thr917Thrfs*6	Null	0000-00-00	1	details in Multiple view	<1	NULL	0	<1	Severe	No	NULL	Natural
876	Deletion	Frameshift	g08	F8	B	Exon	14	14	899	918	NULL	NULL	NULL	1	2754	NULL	c.2754delT	Asp918Glufs*6	Asp	Glufs*	p.Asp918Glufs*6	Null	0000-00-00	1	Heavy chain affected	<1	NULL	0	Null	Severe	No	NULL	Natural
877	Point	Nonsense	g08	F8	B	Exon	14	14	905	924	GGA TGA	GGA	TGA	1	2770	G>T	c.2770G>T	Gly *	Gly	*	p.Gly924*	Null	0000-00-00	1	Heavy chain affected	3	NULL	0	Null	Moderate	Yes	NULL	Natural
878	Deletion	Frameshift	g08	F8	B	Exon	14	14	905	924	NULL	NULL	NULL	7	2771	NULL	c.2771_2777delGACCCCC	Gly924Glufs*11	Gly	Glufs*	p.Gly924Glufs*11	Null	0000-00-00	1	Heavy chain affected	3	NULL	0	Null	Severe	Yes	NULL	Natural
879	Point	Missense	g08	F8	B	Exon	14	14	916	935	CAA GAA	CAA	GAA	1	2803	C>G	c.2803C>G	Gln Glu	Gln	Glu	p.Gln935Glu	Null	0000-00-00	1	Heavy chain affected	<1	NULL	0	Null	Severe	No	NULL	Natural
880	Duplication	Frameshift	g08	F8	B	Exon	14	14	918	937	NULL	NULL	NULL	1	2808	NULL	c.2808dupA	Asp937Argfs*14	Asp	Argfs*14	p.Asp937Argfs*14	Null	0000-00-00	1	Heavy chain affected	<1	NULL	0	Null	Severe	Not reported	NULL	Natural
881	Deletion	Frameshift	g08	F8	B	Exon	14	14	924	943	NULL	NULL	NULL	2	2830	NULL	c.2830_2831delAA	Lys943Lysfs*6	Lys	Lysfs*	p.Lys943Lysfs*6	Null	0000-00-00	3	details in Multiple view	NULL	NULL	0	NULL	NULL	NULL	NULL	Natural
882	Indel	Frameshift	g08	F8	B	Exon	14	14	927	946	NULL	NULL	NULL	8	2833	NULL	c.2833_2840delTCATCTCCinsAGTCCA	Ser946Profs*2	Ser	Profs*2	p.Ser946Profs*2	Null	0000-00-00	1	Heavy chain affected	<1	NULL	0	Null	Severe	No	NULL	Natural
883	Point	Missense	g08	F8	B	Exon	14	14	928	947	CCC CGC	CCC	CGC	1	2840	C>G	c.2840C>G	Pro Arg	Pro	Arg	p.Pro947Arg	Null	0000-00-00	1	may be poly: also Int22 Inv	2	NULL	0	Null	Moderate	Not reported	NULL	Natural
884	Deletion	Frameshift	g08	F8	B	Exon	14	14	929	948	NULL	NULL	NULL	1	2842	NULL	c.2842delC	Leu948Leufs*8	Leu	Leufs*	p.Leu948Leufs*8	Null	0000-00-00	1	may be poly: also Int22 Inv	<1	NULL	0	Null	Severe	No	NULL	Natural
885	Point	Missense	g08	F8	B	Exon	14	14	944	963	GAT AAT	GAT	AAT	1	2887	G>A	c.2887G>A	Asp Asn	Asp	Asn	p.Asp963Asn	Null	0000-00-00	1	Heavy chain affected	<1	NULL	0	Null	Mild	Not reported	NULL	Natural
886	Insertion	Frameshift	g08	F8	B	Exon	14	14	947	966	NULL	NULL	NULL	1	2893	NULL	c.2893_2894insA	Leu966Valfs*9	Leu	Valfs*9	p.Leu966Valfs*9	Null	0000-00-00	1	Heavy chain affected	<1	NULL	0	Null	Severe	No	NULL	Natural
887	Point	Nonsense	g08	F8	B	Exon	14	14	946	965	AAG TAG	AAG	TAG	1	2893	A>T	c.2893A>T	Lys *	Lys	*	p.Lys965*	Null	0000-00-00	1	Heavy chain affected	<1	NULL	0	Null	Severe	Not reported	NULL	Natural
888	Deletion	Frameshift	g08	F8	B	Exon	14	14	951	970	NULL	NULL	NULL	1	2909	NULL	c.2909delG	Gly970Valfs*2	Gly	Valfs*	p.Gly970Valfs*2	Null	0000-00-00	1	Heavy chain affected	<1	NULL	0	Null	Severe	No	NULL	Natural
889	Point	Nonsense	g08	F8	B	Exon	14	14	952	971	TTA TGA	TTA	TGA	1	2912	T>G	c.2912T>G	Leu *	Leu	*	p.Leu971*	Null	0000-00-00	1	Heavy chain affected	<1	NULL	0	Null	Severe	No	NULL	Natural
890	Deletion	Frameshift	g08	F8	B	Exon	14	14	954	973	NULL	NULL	NULL	1	2918	NULL	c.2918delA	Asn973Ilefs*31	Asn	Ilefs*	p.Asn973Ilefs*31	Null	0000-00-00	1	Heavy chain affected	<1	NULL	0	<1	Severe	No	NULL	Natural
891	Deletion	Frameshift	g08	F8	B	Exon	14	14	960	979	NULL	NULL	NULL	1	2935	NULL	c.2935delT	Trp979Glyfs*25	Trp	Glyfs*	p.Trp979Glyfs*25	Null	0000-00-00	1	Heavy chain affected	<1	NULL	0	Null	Severe	No	NULL	Natural
892	Deletion	Frameshift	g08	F8	B	Exon	14	14	960	979	NULL	NULL	NULL	1	2936	NULL	c.2936delG	Trp979Trpfs*25	Trp	Trpfs*	p.Trp979Trpfs*25	Null	0000-00-00	1	Heavy chain affected	<1	NULL	0	Null	Severe	No	NULL	Natural
893	Point	Nonsense	g08	F8	B	Exon	14	14	960	979	TGG TGA	TGG	TGA	1	2937	G>A	c.2937G>A	Trp *	Trp	*	p.Trp979*	Null	0000-00-00	2	details in Multiple view	NULL	NULL	0	NULL	NULL	NULL	NULL	Natural
894	Duplication	Frameshift	g08	F8	B	Exon	14	14	961	980	NULL	NULL	NULL	1	2939	NULL	c.2939dupG	Gly980fs*10	Gly	fs*10	p.Gly980fs*10	Null	0000-00-00	2	details in Multiple view	NULL	NULL	0	NULL	NULL	NULL	NULL	Natural
895	Duplication	Frameshift	g08	F8	B	Exon	14	14	963	982	NULL	NULL	NULL	1	2945	NULL	c.2945dupA	Asn982Lysfs*9	Asn	Lysfs*9	p.Asn982Lysfs*9	Null	0000-00-00	22	details in Multiple view	NULL	NULL	0	NULL	NULL	NULL	NULL	Natural
896	Deletion	Frameshift	g08	F8	B	Exon	14	14	966	985	NULL	NULL	NULL	1	2953	NULL	c.2953delT	Ser985Glnfs*19	Ser	Glnfs*	p.Ser985Glnfs*19	Null	0000-00-00	1	Heavy chain affected	<1	NULL	0	Null	Severe	No	NULL	Natural
897	Deletion	Frameshift	g08	F8	B	Exon	14	14	967	986	NULL	NULL	NULL	1	2958	NULL	c.2958delA	Leu986Leufs*25	Leu	Leufs*	p.Leu986Leufs*25	Null	0000-00-00	1	Heavy chain affected	<1	NULL	0	<1	Severe	Yes	NULL	Natural
898	Deletion	Frameshift	g08	F8	B	Exon	14	14	969	988	NULL	NULL	NULL	2	2962	NULL	c.2962_2963delAG	Ser988Trpfs*2	Ser	Trpfs*	p.Ser988Trpfs*2	Null	0000-00-00	1	Heavy chain affected	<1	NULL	0	Null	Severe	No	NULL	Natural
899	Point	Nonsense	g08	F8	B	Exon	14	14	974	993	AAA TAA	AAA	TAA	1	3031	A>T	c.3031A>T	Lys *	Lys	*	p.Lys993*	Null	0000-00-00	1	Heavy chain affected	<1	NULL	0	Null	Severe	No	NULL	Natural
901	Point	Missense	g08	F8	B	Exon	14	14	993	1012	GTT CTT	GTT	CTT	1	3034	G>C	c.3034G>C	Val Leu	Val	Leu	p.Val1012Leu	Null	0000-00-00	1	Heavy chain affected	Not r	NULL	0	Null	Severe	Not reported	NULL	Natural
902	Deletion	Frameshift	g08	F8	B	Exon	14	14	999	1018	NULL	NULL	NULL	1	3053	NULL	c.3053delA	Lys1018Argfs*23	Lys	Argfs*	p.Lys1018Argfs*23	Null	0000-00-00	1	Heavy chain affected	<1	NULL	0	Null	Severe	No	NULL	Natural
903	Deletion	Frameshift	g08	F8	B	Exon	14	14	1001	1020	NULL	NULL	NULL	4	3060	NULL	c.3060_3064delCAAA	Asn1020Lysfs*20	Asn	Lysfs*	p.Asn1020Lysfs*20	Null	0000-00-00	2	details in Multiple view	NULL	NULL	0	NULL	NULL	NULL	NULL	Natural
904	Deletion	Frameshift	g08	F8	B	Exon	14	14	1001	1020	NULL	NULL	NULL	1	3060	NULL	c.3060delC	Asn1020Lysfs*21	Asn	Lysfs*	p.Asn1020Lysfs*21	Null	0000-00-00	1	details in Multiple view	<1	NULL	0	<1	Severe	No	NULL	Natural
905	Deletion	Frameshift	g08	F8	B	Exon	14	14	1012	1031	NULL	NULL	NULL	4	3090	NULL	c.3090_3093delAAAG	Lys1031Leufs*9	Lys	Leufs*	p.Lys1031Leufs*9	Null	0000-00-00	5	details in Multiple view	NULL	NULL	0	NULL	NULL	NULL	NULL	Natural
906	Deletion	Frameshift	g08	F8	B	Exon	14	14	1012	1031	NULL	NULL	NULL	4	3091	NULL	c.3091_3094delAAGA	Lys1031Leufs*9	Lys	Leufs*	p.Lys1031Leufs*9	Null	0000-00-00	2	details in Multiple view	NULL	NULL	0	NULL	NULL	NULL	NULL	Natural
907	Point	Nonsense	g08	F8	B	Exon	14	14	1019	1038	TCA TGA	TCA	TGA	1	3113	C>G	c.3113C>G	Ser *	Ser	*	p.Ser1038*	Null	0000-00-00	1	Heavy chain affected	<1	NULL	0	Null	Severe	Yes	NULL	Natural
908	Point	Nonsense	g08	F8	B	Exon	14	14	1029	1048	TGG TAG	TGG	TAG	1	3143	G>A	c.3143G>A	Trp *	Trp	*	p.Trp1048*	Null	0000-00-00	2	details in Multiple view	NULL	NULL	0	NULL	NULL	NULL	NULL	Natural
909	Deletion	Frameshift	g08	F8	B	Exon	14	14	1032	1051	NULL	NULL	NULL	1	3152	NULL	c.3152delT	Ile1051Asnfs*2	Ile	Asnfs*	p.Ile1051Asnfs*2	Null	0000-00-00	1	Heavy chain affected	<1	NULL	0	Null	Severe	No	NULL	Natural
910	Deletion	Frameshift	g08	F8	B	Exon	14	14	1037	1056	NULL	NULL	NULL	20	3168	NULL	c.3168_3187delTGAGTTTAAAAAAGTGACAC	Thr1056Thrfs*5	Thr	Thrfs*	p.Thr1056Thrfs*5	Null	0000-00-00	1	fetal sample	<1	NULL	0	Null	Severe	Not reported	NULL	Natural
911	Point	Missense	g08	F8	B	Exon	14	14	1038	1057	GAG AAG	GAG	AAG	1	3169	G>A	c.3169G>A	Glu Lys	Glu	Lys	p.Glu1057Lys	Null	0000-00-00	3	details in Multiple view	NULL	NULL	0	NULL	NULL	NULL	NULL	Natural
912	Point	Nonsense	g08	F8	B	Exon	14	14	1040	1059	AAA TAA	AAA	TAA	1	3175	A>T	c.3175A>T	Lys *	Lys	*	p.Lys1059*	Null	0000-00-00	5	details in Multiple view	NULL	NULL	0	NULL	NULL	NULL	NULL	Natural
913	Point	Missense	g08	F8	B	Exon	14	14	1047	1066	CAT TAT	CAT	TAT	1	3196	C>T	c.3196C>T	His Tyr	His	Tyr	p.His1066Tyr	Null	0000-00-00	1	Heavy chain affected	<1	NULL	0	Null	Severe	Yes	NULL	Natural
914	Deletion	Frameshift	g08	F8	B	Exon	14	14	1049	1068	NULL	NULL	NULL	2	3202	NULL	c.3203_3204delAG	Arg1068Asnfs*18	Arg	Asnfs*	p.Arg1068Asnfs*18	Null	0000-00-00	1	Heavy chain affected	<1	NULL	0	Null	Severe	Yes	NULL	Natural
915	Deletion	Frameshift	g08	F8	B	Exon	14	14	1056	1075	NULL	NULL	NULL	1	3224	NULL	c.3224delC	Ala1075Valfs*3	Ala	Valfs*	p.Ala1075Valfs*3	Null	0000-00-00	1	Heavy chain affected	<1	NULL	0	Null	Severe	Not reported	NULL	Natural
916	Deletion	Frameshift	g08	F8	B	Exon	14	14	1066	1085	NULL	NULL	NULL	4	3255	NULL	c.3255_3258delTAAA	Asn1085Lysfs*52	Asn	Lysfs*	p.Asn1085Lysfs*52	Null	0000-00-00	1	Heavy chain affected	<1	NULL	0	Null	Severe	No	NULL	Natural
917	Duplication	Frameshift	g08	F8	B	Exon	14	14	1073	1092	NULL	NULL	NULL	1	3275	NULL	c.3275dupA	Asn1092Lysfs*25	Asn	Lysfs*25	p.Asn1092Lysfs*25	Null	0000-00-00	4	details in Multiple view	NULL	NULL	0	NULL	NULL	NULL	NULL	Natural
918	Point	Missense	g08	F8	B	Exon	14	14	1074	1093	ATG ATA	ATG	ATA	1	3279	G>A	c.3279G>A	Met Ile	Met	Ile	p.Met1093Ile	Null	0000-00-00	1	female	4.7	NULL	0	128	Moderate	No	II	Natural
919	Point	Nonsense	g08	F8	B	Exon	14	14	1078	1097	CAA TAA	CAA	TAA	1	3289	C>T	c.3289C>T	Gln *	Gln	*	p.Gln1097*	Null	0000-00-00	1	Heavy chain affected	<1	NULL	0	Null	Severe	Not reported	NULL	Natural
920	Point	Nonsense	g08	F8	B	Exon	14	14	1079	1098	CAG TAG	CAG	TAG	1	3292	C>T	c.3292C>T	Gln *	Gln	*	p.Gln1098*	Null	0000-00-00	3	details in Multiple view	NULL	NULL	0	NULL	NULL	NULL	NULL	Natural
921	Deletion	Frameshift	g08	F8	B	Exon	14	14	1080	1099	NULL	NULL	NULL	1	3295	NULL	c.3295delA	Lys1099Lysfs*39	Lys	Lysfs*	p.Lys1099Lysfs*39	Null	0000-00-00	1	Heavy chain affected	<1	NULL	0	Null	Severe	No	NULL	Natural
922	Point	Nonsense	g08	F8	B	Exon	14	14	1081	1100	AAA TAA	AAA	TAA	1	3298	A>T	c.3298A>T	Lys *	Lys	*	p.Lys1100*	Null	0000-00-00	1	Heavy chain affected	<1	NULL	0	Null	Severe	Yes	NULL	Natural
924	Duplication	Frameshift	g08	F8	B	Exon	14	14	1082	1101	NULL	NULL	NULL	1	3300	NULL	c.3300dupA	Glu1101Argfs*17	Glu	Argfs*17	p.Glu1101Argfs*16	Null	0000-00-00	7	details in Multiple view	NULL	NULL	0	NULL	NULL	NULL	NULL	Natural
925	Deletion	Frameshift	g08	F8	B	Exon	14	14	1082	1101	NULL	NULL	NULL	2	3302	NULL	c.3302_3303delAG	Glu1101Glyfs*15	Glu	Glyfs*15	p.Glu1101Glyfs*15	Null	0000-00-00	1	details in Multiple view	2	NULL	0	NULL	Moderate	No	NULL	Natural
926	Duplication	Frameshift	g08	F8	B	Exon	14	14	1082	1101	NULL	NULL	NULL	16	3303	NULL	c.3303_3318dupGGGCCCCATTCCACCA	Asp1107Glyfs*16	Asp	Glyfs*16	p.Asp1107Glyfs*16	Null	0000-00-00	1	details in Multiple view	<1	NULL	0	NULL	Severe	No	NULL	Natural
927	Duplication	Frameshift	g08	F8	B	Exon	14	14	1084	1103	NULL	NULL	NULL	8	3305	NULL	c.3305dupAAAGAGGG	Pro1103Lysfs*38	Pro	Lysfs*38	p.Pro1103Lysfs*38	Null	0000-00-00	1	Heavy chain affected	<1	NULL	0	Null	Severe	No	NULL	Natural
928	Point	Nonsense	g08	F8	B	Exon	14	14	1090	1109	CAA TAA	CAA	TAA	1	3325	C>T	c.3325C>T	Gln *	Gln	*	p.Gln1109*	Null	0000-00-00	4	details in Multiple view	NULL	NULL	0	NULL	NULL	NULL	NULL	Natural
929	Point	Missense	g08	F8	B	Exon	14	14	1091	1110	AAT TAT	AAT	TAT	1	3328	A>T	c.3328A>T	Asn Tyr	Asn	Tyr	p.Asn1110Tyr	Null	0000-00-00	1	details in Multiple view	32	NULL	0	NULL	Mild	NULL	NULL	Natural
930	Deletion	Frameshift	g08	F8	B	Exon	14	14	1096	1115	NULL	NULL	NULL	1	3344	NULL	c.3344delT	Phe1115Serfs*23	Phe	Serfs*	p.Phe1115Serfs*23	Null	0000-00-00	1	Heavy chain affected	>5	NULL	0	Null	Severe	No	NULL	Natural
931	Duplication	Frameshift	g08	F8	B	Exon	14	14	1101	1120	NULL	NULL	NULL	1	3356	NULL	c.3356dupT	Phe1120Ilefs*45	Phe	Ilefs*45	p.Phe1120Ilefs*45	Null	0000-00-00	2	details in Multiple view	NULL	NULL	0	NULL	NULL	NULL	NULL	Natural
932	Indel	Frameshift	g08	F8	B	Exon	14	14	1105	1124	NULL	NULL	NULL	2	3371	NULL	c.3371_3372delTCinsA	Ser1124Lysfs*13	Ser	Lysfs*13	p.Ser1124Lysfs*13	Null	0000-00-00	1	details in Multiple view	<1	NULL	0	NULL	Severe	NULL	NULL	Natural
933	Point	Nonsense	g08	F8	B	Exon	14	14	1105	1124	TCA TAA	TCA	TAA	1	3371	C>A	c.3371C>A	Ser *	Ser	*	p.Ser1124*	Null	0000-00-00	1	details in Multiple view	<1	NULL	0	NULL	Severe	Yes	NULL	Natural
934	Point	Missense	g08	F8	B	Exon	14	14	1107	1126	AGG TGG	AGG	TGG	1	3376	NULL	c.3376A>T	Arg Trp	Arg	Trp	p.Arg1126Trp	Null	0000-00-00	2	details in Multiple view	NULL	NULL	0	NULL	NULL	NULL	NULL	Natural
935	Point	Nonsense	g08	F8	B	Exon	14	14	1108	1127	TGG TGA	TGG	TGA	1	3381	G>A	c.3381G>A	Trp *	Trp	*	p.Trp1127*	Null	0000-00-00	3	details in Multiple view	NULL	NULL	0	NULL	NULL	NULL	NULL	Natural
936	Deletion	Frameshift	g08	F8	B	Exon	14	14	1110	1129	NULL	NULL	NULL	1	3385	NULL	c.3385delC	Gln1129Lysfs*9	Gln	Lysfs*	p.Gln1129Lysfs*9	Null	0000-00-00	1	Heavy chain affected	<1	NULL	0	Null	Severe	No	NULL	Natural
937	Deletion	Frameshift	g08	F8	B	Exon	14	14	1111	1130	NULL	NULL	NULL	1	3388	NULL	c.3388delA	Arg1130Glyfs*8	Arg	Glyfs*	p.Arg1130Glyfs*8	Null	0000-00-00	1	Heavy chain affected	<1	NULL	0	Null	Severe	No	NULL	Natural
938	Deletion	Frameshift	g08	F8	B	Exon	14	14	1115	1134	NULL	NULL	NULL	8	3402	NULL	c.3402delG	Lys1134Lysfs*4	Lys	Lysfs*	p.Lys1134Lysfs*4	Null	0000-00-00	1	Heavy chain affected	1	NULL	0	Null	Moderate	Not reported	NULL	Natural
939	Deletion	Frameshift	g08	F8	B	Exon	14	14	1118	1137	NULL	NULL	NULL	2	3409	NULL	c.3409_3410delCT	Leu1137Glufs*28	Leu	Glufs*	p.Leu1137Glufs*28	Null	0000-00-00	1	Heavy chain affected	1	NULL	0	Null	Severe	No	NULL	Natural
940	Deletion	Frameshift	g08	F8	B	Exon	14	14	1120	1139	NULL	NULL	NULL	2	3416	NULL	c.3416_3417delCT	Ser1139Trpfs*26	Ser	Trpfs*	p.Ser1139Trpfs*26	Null	0000-00-00	1	Heavy chain affected	<1	NULL	0	Null	Severe	Not reported	NULL	Natural
941	Duplication	Frameshift	g08	F8	B	Exon	14	14	1121	1140	NULL	NULL	NULL	1	3417	NULL	c.3417dupT	Gly1140Trpfs*26	Gly	Trpfs*26	p.Gly1140Trpfs*26	Null	0000-00-00	1	Heavy chain affected	<1	NULL	0	Null	Severe	Not reported	NULL	Natural
942	Point	Nonsense	g08	F8	B	Exon	14	14	1122	1141	CAA TAA	CAA	TAA	1	3421	C>T	c.3421C>T	Gln *	Gln	*	p.Gln1141*	Null	0000-00-00	1	Heavy chain affected	<1	NULL	0	Null	Severe	No	NULL	Natural
943	Deletion	Frameshift	g08	F8	B	Exon	14	14	1145	1164	NULL	NULL	NULL	1	3490	NULL	c.3490delT	Ser1164Leufs*7	Ser	Leufs*	p.Ser1164Leufs*7	Null	0000-00-00	1	Heavy chain affected	<1	NULL	0	Null	Severe	No	NULL	Natural
944	Point	Nonsense	g08	F8	B	Exon	14	14	1146	1165	GAG TAG	GAG	TAG	1	3493	G>T	c.3493G>T	Glu *	Glu	*	p.Glu1165*	Null	0000-00-00	1	Heavy chain affected	<1	NULL	0	Null	Severe	No	NULL	Natural
945	Point	Nonsense	g08	F8	B	Exon	14	14	1147	1166	AAA TAA	AAA	TAA	1	3496	A>T	c.3496A>T	Lys *	Lys	*	p.Lys1166*	Null	0000-00-00	1	Heavy chain affected	<1	NULL	0	Null	Severe	Yes	NULL	Natural
946	Duplication	Frameshift	g08	F8	B	Exon	14	14	1148	1167	NULL	NULL	NULL	1	3500	NULL	c.3500dupA	Asn1167Lysfs*9	Asn	Lysfs*9	p.Asn1167Lysfs*9	Null	0000-00-00	1	Heavy chain affected	<1	NULL	0	Null	Severe	Yes	NULL	Natural
947	Deletion	Frameshift	g08	F8	B	Exon	14	14	1150	1169	NULL	NULL	NULL	1	3505	NULL	c.3505delG	Val1169Trpfs*2	Val	Trpfs*	p.Val1169Trpfs*2	Null	0000-00-00	1	Heavy chain affected	<1	NULL	0	Null	Severe	No	NULL	Natural
948	Deletion	Frameshift	g08	F8	B	Exon	14	14	1161	1180	NULL	NULL	NULL	1	3540	NULL	c.3540delA	Val1180Valfs*38	Val	Valfs*	p.Val1180Valfs*38	Null	0000-00-00	1	Heavy chain affected	<1	NULL	0	Null	Severe	Yes	NULL	Natural
949	Deletion	Frameshift	g08	F8	B	Exon	14	14	1164	1183	NULL	NULL	NULL	2	3548	NULL	c.3548_3549delAA	Lys1183Argfs*14	Lys	Argfs*	p.Lys1183Argfs*14	Null	0000-00-00	1	Heavy chain affected	<1	NULL	0	Null	Severe	No	NULL	Natural
950	Duplication	Frameshift	g08	F8	B	Exon	14	14	1170	1189	NULL	NULL	NULL	1	3565	NULL	c.3565dupA	Ser1189Lysfs*9	Ser	Lysfs*9	p.Ser1189Lysfs*9	Null	0000-00-00	1	Heavy chain affected	<1	NULL	0	<1	Severe	Yes	NULL	Natural
951	Duplication	Frameshift	g08	F8	B	Exon	14	14	1174	1193	NULL	NULL	NULL	5	3577	NULL	c.3577dupAAACC	Leu1193Glnfs*27	Leu	Glnfs*27	p.Leu1193Glnfs*27	Null	0000-00-00	1	Heavy chain affected	<1	NULL	0	Null	Severe	No	NULL	Natural
952	Deletion	Frameshift	g08	F8	B	Exon	14	14	1178	1197	NULL	NULL	NULL	1	3589	NULL	c.3589delA	Asn1197Thrfs*21	Asn	Thrfs*	p.Asn1197Thrfs*21	Null	0000-00-00	4	details in Multiple view	NULL	NULL	0	NULL	NULL	NULL	NULL	Natural
953	Point	Nonsense	g08	F8	B	Exon	14	14	1184	1203	GAA TAA	GAA	TAA	1	3607	G>T	c.3607G>T	Glu *	Glu	*	p.Glu1203*	Null	0000-00-00	1	Heavy chain affected	<1	NULL	0	Null	Severe	Not reported	NULL	Natural
954	Deletion	Frameshift	g08	F8	B	Exon	14	14	1187	1206	NULL	NULL	NULL	4	3616	NULL	c.3616_3619delACAC	Thr1206Thrfs*11	Thr	Thrfs*	p.Thr1206Thrfs*11	Null	0000-00-00	3	details in Multiple view	NULL	NULL	0	NULL	NULL	NULL	NULL	Natural
955	Deletion	Frameshift	g08	F8	B	Exon	14	14	1190	1209	NULL	NULL	NULL	1	3624	NULL	c.3624delT	Gln1209Lysfs*9	Gln	Lysfs*	p.Gln1209Lysfs*9	Null	0000-00-00	1	Heavy chain affected	2	NULL	0	3	Moderate	No	II	Natural
956	Point	Nonsense	g08	F8	B	Exon	14	14	1192	1211	AAA TAA	AAA	TAA	1	3631	A>T	c.3631A>T	Lys *	Lys	*	p.Lys1211*	Null	0000-00-00	1	Heavy chain affected	<1	NULL	0	Null	Severe	Not reported	NULL	Natural
957	Deletion	Frameshift	g08	F8	B	Exon	14	14	1194	1213	NULL	NULL	NULL	1	3637	NULL	c.3637delA	Ile1213Phefs*5	Ile	Phefs*	p.Ile1213Phefs*5	Null	0000-00-00	115	details in Multiple view	NULL	NULL	0	NULL	NULL	NULL	NULL	Natural
958	Duplication	Frameshift	g08	F8	B	Exon	14	14	1194	1213	NULL	NULL	NULL	1	3637	NULL	c.3637dupA	Ile1213Asnfs*28	Ile	Asnfs*28	p.Ile1213Asnfs*28	Null	0000-00-00	31	details in Multiple view	NULL	NULL	0	NULL	NULL	NULL	NULL	Natural
959	Deletion	Frameshift	g08	F8	B	Exon	14	14	1198	1217	NULL	NULL	NULL	1	3651	NULL	c.3651delA	Ile1217Metfs*7	Ile	Metfs*	p.Ile1217Metfs*7	Null	0000-00-00	1	Heavy chain affected	<1	NULL	0	Null	Severe	Yes	NULL	Natural
960	Deletion	Frameshift	g08	F8	B	Exon	14	14	1199	1218	NULL	NULL	NULL	1	3652	NULL	c.3652delG	Glu1218Lysfs*6	Glu	Lysfs*6	p.Glu1218Lysfs*6	Null	0000-00-00	1	Heavy chain affected	<1	NULL	0	Null	Severe	No	NULL	Natural
961	Deletion	Frameshift	g08	F8	B	Exon	14	14	1212	1231	NULL	NULL	NULL	1	3691	NULL	c.3691delC	Pro1231Leufs*6	Pro	Leufs*	p.Pro1231Leufs*6	Null	0000-00-00	2	details in Multiple view	NULL	NULL	0	NULL	NULL	NULL	NULL	Natural
962	Point	Nonsense	g08	F8	B	Exon	14	14	1213	1232	CAG TAG	CAG	TAG	1	3694	C>T	c.3694C>T	Gln *	Gln	*	p.Gln1232*	Null	0000-00-00	3	details in Multiple view	NULL	NULL	0	NULL	NULL	NULL	NULL	Natural
963	Deletion	Frameshift	g08	F8	B	Exon	14	14	1215	1234	NULL	NULL	NULL	4	3702	NULL	c.3702_3705delTACA	His1234Glnfs*2fs	His	Glnfs*fs	p.His1234Glnfs*2fs	Null	0000-00-00	5	details in Multiple view	NULL	NULL	0	NULL	NULL	NULL	NULL	Natural
964	Deletion	Frameshift	g08	F8	B	Exon	14	14	1218	1237	NULL	NULL	NULL	1	3710	NULL	c.3710delC	THr1237Metfs*7	THr	Metfs*	p.THr1237Metfs*7	Null	0000-00-00	1	Heavy chain affected	<1	NULL	0	Null	Severe	Not reported	NULL	Natural
965	Indel	Frameshift	g08	F8	B	Exon	14	14	1222	1241	NULL	NULL	NULL	19	3721	NULL	c.3721_3739del19ins6	Asn1241?fs*?	Asn	?fs*?	p.Asn1241?fs*?	Null	0000-00-00	2	Heavy chain affected	<1	NULL	0	NULL	Severe	No	NULL	Natural
966	Indel	Frameshift	g08	F8	B	Exon	14	14	1226	1245	NULL	NULL	NULL	10	3735	NULL	c.3735_3744delCCTTTTCTTAinsATTTCTTTTTCTTT	Asn1245Lysfs*8	Asn	Lysfs*8	p.Asn1245Lysfs*8	Null	0000-00-00	2	Heavy chain affected	<1	NULL	0	NULL	Severe	No	NULL	Natural
967	Deletion	Frameshift	g08	F8	B	Exon	14	14	1227	1246	NULL	NULL	NULL	1	3736	NULL	c.3736delC	Leu1246Phefs*4	Leu	Phefs*	p.Leu1246Phefs*4	Null	0000-00-00	1	Heavy chain affected	<1	NULL	0	NULL	Severe	No	NULL	Natural
968	Deletion	Frameshift	g08	F8	B	Exon	14	14	1233	1252	NULL	NULL	NULL	1	3756	NULL	c.3756delG	Arg1252Serfs*4	Arg	Serfs*	p.Arg1252Serfs*4	Null	0000-00-00	1	Heavy chain affected	<1	NULL	0	Null	Severe	Yes	NULL	Natural
969	Point	Nonsense	g08	F8	B	Exon	14	14	1237	1256	GAA TAA	GAA	TAA	1	3766	G>T	c.3766G>T	Glu *	Glu	*	p.Glu1256*	Null	0000-00-00	1	Heavy chain affected	<1	NULL	0	Null	Severe	Not reported	NULL	Natural
970	Deletion	Frameshift	g08	F8	B	Exon	14	14	1238	1257	NULL	NULL	NULL	1	3771	NULL	c.3771delT	Gly1257Glyfs*17	Gly	Glyfs*	p.Gly1257Glyfs*17	Null	0000-00-00	1	Heavy chain affected	<1	NULL	0	Null	Severe	Not reported	NULL	Natural
972	Point	Nonsense	g08	F8	B	Exon	14	14	1257	1276	TCA TGA	TCA	TGA	1	3827	C>G	c.3827C>G	Ser *	Ser	*	p.Ser1276*	Null	0000-00-00	1	Heavy chain affected	<1	NULL	0	Null	Severe	No	NULL	Natural
973	Deletion	Frameshift	g08	F8	B	Exon	14	14	1258	1277	NULL	NULL	NULL	1	3830	NULL	c.3830delC	Thr1276Lysfs*31	Thr	Lysfs*	p.Thr1276Lysfs*31	Null	0000-00-00	1	Heavy chain affected	<1	NULL	0	Null	Severe	Not reported	NULL	Natural
974	Deletion	Frameshift	g08	F8	B	Exon	14	14	1259	1278	NULL	NULL	NULL	1	3833	NULL	c.3833delA	Asn1278Ilefs*30	Asn	Ilefs*	p.Asn1278Ilefs*30	Null	0000-00-00	1	Heavy chain affected	<1	NULL	0	Null	Severe	Not reported	NULL	Natural
975	Indel	Frameshift	g08	F8	B	Exon	14	14	1262	1281	NULL	NULL	NULL	3	3842	NULL	c.3842_3844delAGAinsGG	Lys1281Argfs*26	Lys	Argfs*26	p.Lys1281Argfs*26	Null	0000-00-00	1	Heavy chain affected	1 to	NULL	0	Null	Mild	No	NULL	Natural
976	Point	Nonsense	g08	F8	B	Exon	14	14	1263	1282	AAA TAA	AAA	TAA	1	3844	A>T	c.3844A>T	Lys *	Lys	*	p.Lys1282*	Null	0000-00-00	1	Heavy chain affected	<1	NULL	0	Null	Severe	No	NULL	Natural
977	Deletion	Frameshift	g08	F8	B	Exon	14	14	1264	1283	NULL	NULL	NULL	2	3847	NULL	c.3847_3848delCA	His1283Hisfs*36	His	Hisfs*	p.His1283Hisfs*36	Null	0000-00-00	1	Heavy chain affected	<1	NULL	0	Null	Severe	No	NULL	Natural
978	Deletion	Frameshift	g08	F8	B	Exon	14	14	1265	1284	NULL	NULL	NULL	2	3851	NULL	c.[3851_3852delCA;3864A>C]	[Thr1284Serfs*24;Ser1288Ser]	Thr	Serfs*;Ser	p.[Thr1284Serfs*24;Ser1288Ser]	Null	0000-00-00	1	Heavy chain affected	<1	NULL	0	Null	Severe	No	NULL	Natural
979	Deletion	Frameshift	g08	F8	B	Exon	14	14	1267	1286	NULL	NULL	NULL	1	3858	NULL	c.3858delT	His1286Hisfs*22	His	Hisfs*	p.His1286Hisfs*22	Null	0000-00-00	1	Heavy chain affected	<1	NULL	0	Null	Severe	No	NULL	Natural
980	Duplication	Frameshift	g08	F8	B	Exon	14	14	1272	1291	NULL	NULL	NULL	1	3863	NULL	c.3863dupC	Gly1291Argfs*29	Gly	Argfs*29	p.Gly1291Argfs*29	Null	0000-00-00	1	Heavy chain affected	<1	NULL	0	Null	Severe	No	NULL	Natural
981	Indel	Frameshift	g08	F8	B	Exon	14	14	1269	1288	NULL	NULL	NULL	2	3864	NULL	c.3864_3868delAAinsT	Lys1290Asnfs*18	Lys	Asnfs*18	p.Lys1290Asnfs*18	Null	0000-00-00	2	details in Multiple view	NULL	NULL	0	NULL	NULL	NULL	NULL	Natural
982	Point	Nonsense	g08	F8	B	Exon	14	14	1270	1289	AAA TAA	AAA	TAA	1	3865	A>T	c.3865A>T	Lys *	Lys	*	p.Lys1289*	Null	0000-00-00	1	c.3865A>T (assumed)	NULL	NULL	0	NULL	NULL	NULL	NULL	Natural
983	Point	Nonsense	g08	F8	B	Exon	14	14	1271	1290	AAA TAA	AAA	TAA	1	3868	A>T	c.3868A>T	Lys *	Lys	*	p.Lys1290*	Null	0000-00-00	1	c.3865A>T (assumed)	NULL	NULL	0	NULL	NULL	NULL	NULL	Natural
985	Deletion	Frameshift	g08	F8	B	Exon	14	14	1271	1290	NULL	NULL	NULL	1	3870	NULL	c.3870delA	Lys1290Lysfs*18	Lys	Lysfs*	p.Lys1290Lysfs*18	Null	0000-00-00	3	details in Multiple view	NULL	NULL	0	NULL	NULL	NULL	NULL	Natural
986	Duplication	Frameshift	g08	F8	B	Exon	14	14	1272	1291	NULL	NULL	NULL	1	3870	NULL	c.3870dupA	Gly1291Argfs*29	Gly	Argfs*29	p.Gly1291Argfs*29	Null	0000-00-00	1	details in Multiple view	<1	NULL	0	<1.5	Severe	Yes	NULL	Natural
987	Deletion	Frameshift	g08	F8	B	Exon	14	14	1277	1296	NULL	NULL	NULL	1	3886	NULL	c.3886delT	Leu1298Trpfs*12	Leu	Trpfs*	p.Leu1298Trpfs*12	Null	0000-00-00	1	Heavy chain affected	2	NULL	0	Null	Moderate	No	NULL	Natural
988	Point	Splice	g08	F8	Splice Site	Intron	3	3.99	0	0	NULL	NULL	NULL	1	389	T>G	c.389-16T>G	NULL	NULL	NULL	NULL	NULL	0000-00-00	1	female	13	NULL	0	7	Mild	No	NULL	Natural
989	Deletion	Frameshift	g08	F8	B	Exon	14	14	1282	1301	NULL	NULL	NULL	1	3902	NULL	c.3902delA	Asn1301Ilefs*7	Asn	Ilefs*	p.Asn1301Ilefs*7	Null	0000-00-00	1	Heavy chain affected	1--5	NULL	0	Null	Severe	No	NULL	Natural
990	Point	Nonsense	g08	F8	B	Exon	14	14	1286	1305	CAA TAA	CAA	TAA	1	3913	C>T	c.3913C>T	Gln *	Gln	*	p.Gln1305*	Null	0000-00-00	1	Heavy chain affected	<1	NULL	0	Null	Severe	No	NULL	Natural
991	Point	Nonsense	g08	F8	B	Exon	14	14	1289	1308	GAG TAG	GAG	TAG	1	3922	G>T	c.3922G>T	Glu *	Glu	*	p.Glu1308*	Null	0000-00-00	1	Heavy chain affected	<1	NULL	0	Null	Severe	No	NULL	Natural
992	Point	Missense	g08	F8	B	Exon	14	14	1295	1314	ACA CCA	ACA	CCA	1	3940	A>C	c.3940A>C	Thr Pro	Thr	Pro	p.Thr1314Pro	Null	0000-00-00	1	female	2	NULL	0	Null	Moderate	Not reported	NULL	Natural
993	Deletion	Frameshift	g08	F8	B	Exon	14	14	1298	1317	NULL	NULL	NULL	2	3949	NULL	c.3949_3950delTC	Ser1317Serfs*2	Ser	Serfs*	p.Ser1317Serfs*2	Null	0000-00-00	1	Heavy chain affected	<1	NULL	0	Null	Severe	No	NULL	Natural
994	Point	Nonsense	g08	F8	B	Exon	14	14	1303	1322	CAG TAG	CAG	TAG	1	3964	C>T	c.3964C>T	Gln *	Gln	*	p.Gln1322*	Null	0000-00-00	1	Heavy chain affected	<1	NULL	0	Null	Severe	No	NULL	Natural
995	Point	Nonsense	g08	F8	B	Exon	14	14	1304	1323	CAG TAG	CAG	TAG	1	3967	C>T	c.3967C>T	Gln *	Gln	*	p.Gln1323*	Null	0000-00-00	1	Heavy chain affected	<1	NULL	0	Null	Severe	No	NULL	Natural
996	Point	Nonsense	g08	F8	B	Exon	14	14	1309	1328	CAA TAA	CAA	TAA	1	3982	C>T	c.3982C>T	Gln *	Gln	*	p.Gln1328*	Null	0000-00-00	1	Heavy chain affected	<1	NULL	0	Null	Severe	No	NULL	Natural
997	Duplication	Frameshift	g08	F8	B	Exon	14	14	1310	1329	NULL	NULL	NULL	1	3984	NULL	c.3984dupA	Arg1329Thrfs*1	Arg	Thrfs*1	p.Arg1329Thrfs*1	Null	0000-00-00	1	Heavy chain affected	<1	NULL	0	Null	Severe	Yes	NULL	Natural
998	Deletion	Frameshift	g08	F8	B	Exon	14	14	1312	1331	NULL	NULL	NULL	2	3991	NULL	c.3991_3992delAA	Lys1331Glufs*16	Lys	Glufs*	p.Lys1331Glufs*16	Null	0000-00-00	1	Heavy chain affected	<1	NULL	0	Null	Severe	No	NULL	Natural
999	Deletion	Frameshift	g08	F8	B	Exon	14	14	1313	1332	NULL	NULL	NULL	4	3994	NULL	c.3994_3997delAGAG	Arg1332Leufs*2	Arg	Leufs*	p.Arg1332Leufs*2	Null	0000-00-00	1	non-HA polymorph screen	<1	NULL	0	Null	Severe	Yes	NULL	Natural
1000	Point	Nonsense	g08	F8	B	Exon	14	14	1313	1332	AGA TGA	AGA	TGA	1	3994	A>T	c.3994A>T	Arg *	Arg	*	p.Arg1332*	Null	0000-00-00	1	heterozygote	<1	NULL	0	Null	Severe	Yes	NULL	Natural
1001	Point	Missense	g08	F8	B	Exon	14	14	1317	1336	CAA AAA	CAA	AAA	1	4006	C>A	c.4006C>A	Gln Lys	Gln	Lys	p.Gln1336Lys	Null	0000-00-00	1	also p.Arg161708His (causative)	33	NULL	0	Null	Mild	No	NULL	Natural
1002	Point	Nonsense	g08	F8	B	Exon	14	14	1317	1336	CAA TAA	CAA	TAA	1	4006	C>T	c.4006C>T	Gln *	Gln	*	p.Gln1336*	Null	0000-00-00	1	also p.Arg161708His (causative)	<1	NULL	0	Null	Severe	No	NULL	Natural
1003	Duplication	Frameshift	g08	F8	B	Exon	14	14	1325	1344	NULL	NULL	NULL	2	4030	NULL	c.4030dupAA	Thr1344Lysfs*7	Thr	Lysfs*7	p.Thr1344Lysfs*7	Null	0000-00-00	1	Heavy chain affected	<1	NULL	0	Null	Severe	Not reported	NULL	Natural
1004	Deletion	Frameshift	g08	F8	B	Exon	14	14	1326	1345	NULL	NULL	NULL	1	4034	NULL	c.4034delA	Glu1345Aspfs*6	Glu	Aspfs*6	p.Glu1345Aspfs*6	Null	0000-00-00	1	Heavy chain affected	<1	NULL	0	Null	Severe	No	NULL	Natural
1005	Deletion	Frameshift	g08	F8	B	Exon	14	14	1330	1349	NULL	NULL	NULL	1	4045	NULL	c.4045delA	Arg1349Glyfs*2	Arg	Glyfs*	p.Arg1349Glyfs*2	Null	0000-00-00	1	Heavy chain affected	<1	NULL	0	Null	Severe	Not reported	NULL	Natural
1006	Point	Nonsense	g08	F8	B	Exon	14	14	1339	1358	CAG TAG	CAG	TAG	1	4072	C>T	c.4072C>T	Gln *	Gln	*	p.Gln1358*	Null	0000-00-00	1	Heavy chain affected	<1	NULL	0	Null	Severe	No	NULL	Natural
1007	Point	Nonsense	g08	F8	B	Exon	14	14	1340	1359	TGG TAG	TGG	TAG	1	4076	G>A	c.4076G>A	Trp *	Trp	*	p.Trp1359*	Null	0000-00-00	2	details in Multiple view	NULL	NULL	0	NULL	NULL	NULL	NULL	Natural
1008	Deletion	Frameshift	g08	F8	B	Exon	14	14	1346	1365	NULL	NULL	NULL	7	4093	NULL	c.4093_4099delCATTTGA	His1365Profs*8	His	Profs*	p.His1365Profs*8	Null	0000-00-00	1	Heavy chain affected	<1	NULL	0	<1	Severe	No	NULL	Natural
1009	Deletion	Frameshift	g08	F8	B	Exon	14	14	1348	1367	NULL	NULL	NULL	1	4100	NULL	c.4100delC	Thr1367Thrfs*8	Thr	Thrfs*	p.Thr1367Thrfs*8	Null	0000-00-00	1	Heavy chain affected	<1	NULL	0	Null	Severe	No	NULL	Natural
1010	Duplication	Frameshift	g08	F8	B	Exon	14	14	1367	1386	NULL	NULL	NULL	41	4113	NULL	c.4113_4153dup41	Gln1386Hisfs*3	Gln	Hisfs*3	p.Gln1386Hisfs*3	Null	0000-00-00	1	Heavy chain affected	Not r	NULL	0	Null	Severe	Yes	NULL	Natural
1011	Deletion	Frameshift	g08	F8	B	Exon	14	14	1355	1374	NULL	NULL	NULL	4	4121	NULL	c.4121_4124delTAGA	Ile1374Thrfs*49	Ile	Thrfs*	p.Ile1374Thrfs*49	Null	0000-00-00	5	details in Multiple view	NULL	NULL	0	NULL	NULL	NULL	NULL	Natural
1012	Point	Nonsense	g08	F8	B	Exon	14	14	1367	1386	CAG TAG	CAG	TAG	1	4156	C>T	c.4156C>T	Gln *	Gln	*	p.Gln1386*	Null	0000-00-00	1	Heavy chain affected	<1	NULL	0	Null	Severe	Yes	NULL	Natural
1013	Insertion	Frameshift	g08	F8	B	Exon	14	14	1372	1391	NULL	NULL	NULL	5	4169	NULL	c.[4169_4170insATCT;4172_4173insT]	Asp1391Serfs*35	Asp	Serfs*35	p.Asp1391Serfs*35	Null	0000-00-00	1	Heavy chain affected	<1	NULL	0	Null	Severe	No	NULL	Natural
1014	Deletion	Frameshift	g08	F8	B	Exon	14	14	1380	1399	NULL	NULL	NULL	1	4197	NULL	c.4197delC	Ile1399Ilefs*25	Ile	Ilefs*	p.Ile1399Ilefs*25	Null	0000-00-00	1	Heavy chain affected	3	NULL	0	Null	Moderate	No	NULL	Natural
1015	Point	Nonsense	g08	F8	B	Exon	14	14	1382	1401	CAA TAA	CAA	TAA	1	4201	C>T	c.4201C>T	Gln *	Gln	*	p.Gln1401*	Null	0000-00-00	1	Heavy chain affected	<1	NULL	0	Null	Severe	No	NULL	Natural
1016	Point	Nonsense	g08	F8	B	Exon	14	14	1395	1414	TCA TAA	TCA	TAA	1	4241	C>A	c.4241C>A	Ser *	Ser	*	p.Ser1414*	Null	0000-00-00	1	Heavy chain affected	<1	NULL	0	Null	Severe	No	NULL	Natural
1017	Duplication	Frameshift	g08	F8	B	Exon	14	14	1396	1415	NULL	NULL	NULL	1	4242	NULL	c.4242dupA	Phe1415Ilefs*4	Phe	Ilefs*4	p.Phe1415Ilefs*4	Null	0000-00-00	1	Heavy chain affected	<1	NULL	0	Null	Severe	No	NULL	Natural
1018	Deletion	Frameshift	g08	F8	B	Exon	14	14	1403	1422	NULL	NULL	NULL	2	4264	NULL	c.4264_4265delTA	Tyr1422Serfs*19	Tyr	Serfs*	p.Tyr1422Serfs*19	Null	0000-00-00	1	Heavy chain affected	<1	NULL	0	Null	Severe	No	NULL	Natural
1019	Deletion	Frameshift	g08	F8	B	Exon	14	14	1405	1424	NULL	NULL	NULL	1	4272	NULL	c.4272delC	Thr1424Thrfs*41	Thr	Thrfs*	p.Thr1424Thrfs*41	Null	0000-00-00	1	Heavy chain affected	<1	NULL	0	Null	Severe	No	NULL	Natural
1020	Deletion	Frameshift	g08	F8	B	Exon	14	14	1408	1427	NULL	NULL	NULL	1	4280	NULL	c.4280delT	Leu1427Hisfs*38	Leu	Hisfs*	p.Leu1427Hisfs*38	Null	0000-00-00	1	Heavy chain affected	<1	NULL	0	Null	Severe	No	NULL	Natural
1021	Deletion	Frameshift	g08	F8	B	Exon	14	14	1412	1431	NULL	NULL	NULL	5	4293	NULL	c.4293_4297delCTCTT	Asn1431Asnfs*9	Asn	Asnfs*	p.Asn1431Asnfs*9	Null	0000-00-00	1	Heavy chain affected	<1	NULL	0	<1	Severe	No	NULL	Natural
1022	Deletion	Frameshift	g08	F8	B	Exon	14	14	1413	1432	NULL	NULL	NULL	5	4296	NULL	c.4296_4300delTTCTC	Ser1432Serfs*8	Ser	Serfs*	p.Ser1432Serfs*8	Null	0000-00-00	1	Heavy chain affected	<1	NULL	0	<1	Severe	Yes	NULL	Natural
1023	Deletion	Frameshift	g08	F8	B	Exon	14	14	1421	1440	NULL	NULL	NULL	1	4318	NULL	c.4318delT	Tyr1440Ilefs*25	Tyr	Ilefs*	p.Tyr1440Ilefs*25	Null	0000-00-00	1	Heavy chain affected	1	NULL	0	Null	Severe	No	NULL	Natural
1024	Deletion	Frameshift	g08	F8	B	Exon	14	14	1422	1441	NULL	NULL	NULL	4	4328	NULL	c.4321_4324delAGAA	Arg1441Argfs*23	Arg	Argfs*	p.Arg1441Argfs*23	Null	0000-00-00	3	details in Multiple view	NULL	NULL	0	NULL	NULL	NULL	NULL	Natural
1025	Deletion	Frameshift	g08	F8	B	Exon	14	14	1424	1443	NULL	NULL	NULL	4	4328	NULL	c.4328_4331delAAGA	Lys1443Ilefs*21	Lys	Ilefs*	p.Lys1443Ilefs*21	Null	0000-00-00	2	details in Multiple view	NULL	NULL	0	NULL	NULL	NULL	NULL	Natural
1026	Duplication	Frameshift	g08	F8	B	Exon	14	14	1425	1444	NULL	NULL	NULL	1	4329	NULL	c.4329dupA	Asp1444Argfs*18	Asp	Argfs*18	p.Asp1444Argfs*18	Null	0000-00-00	2	details in Multiple view	NULL	NULL	0	NULL	NULL	NULL	NULL	Natural
1027	Deletion	Frameshift	g08	F8	B	Exon	14	14	1427	1446	NULL	NULL	NULL	1	4336	NULL	c.4336delG	Gly1446Glyfs*19	Gly	Glyfs*	p.Gly1446Glyfs*19	Null	0000-00-00	1	Heavy chain affected	<1	NULL	0	Null	Severe	No	NULL	Natural
1028	Duplication	Frameshift	g08	F8	B	Exon	14	14	1428	1447	NULL	NULL	NULL	1	4340	NULL	c.4339dupG	Val1447Glyfs*14	Val	Glyfs*14	p.Val1447Glyfs*14	Null	0000-00-00	1	Heavy chain affected	<1	NULL	0	Null	Severe	No	NULL	Natural
1029	Deletion	Frameshift	g08	F8	B	Exon	14	14	1430	1449	NULL	NULL	NULL	1	4345	NULL	c.4345delG	Glu1449Lysfs*16	Glu	Lysfs*16	p.Glu1449Lysfs*16	Null	0000-00-00	1	Heavy chain affected	1--5	NULL	0	Null	Severe	Not reported	NULL	Natural
1030	Point	Nonsense	g08	F8	B	Exon	14	14	1430	1449	GAA TAA	GAA	TAA	1	4345	G>T	c.4345G>T	Glu *	Glu	*	p.Glu1449*	Null	0000-00-00	1	Heavy chain affected	<1	NULL	0	Null	Severe	No	NULL	Natural
1031	Point	Nonsense	g08	F8	B	Exon	14	14	1436	1455	CAA TAA	CAA	TAA	1	4363	C>T	c.4363C>T	Gln *	Gln	*	p.Gln1455*	Null	0000-00-00	1	Heavy chain affected	<1	NULL	0	Null	Severe	No	NULL	Natural
1032	Deletion	Frameshift	g08	F8	B	Exon	14	14	1439	1458	NULL	NULL	NULL	1	4372	NULL	c.4372delA	Lys1458Lysfs*7	Lys	Lysfs*	p.Lys1458Lysfs*7	Null	0000-00-00	3	details in Multiple view	NULL	NULL	0	NULL	NULL	NULL	NULL	Natural
1033	Deletion	Frameshift	g08	F8	B	Exon	14	14	1441	1460	NULL	NULL	NULL	1	4379	NULL	c.4379delA	Asn1460Ilefs*5	Asn	Ilefs*	p.Asn1460Ilefs*5	Null	0000-00-00	1	details in Multiple view	NULL	NULL	0	NULL	NULL	NULL	NULL	Natural
1056	Duplication	Frameshift	g08	F8	B	Exon	14	14	1441	1460	NULL	NULL	NULL	1	4379	NULL	c.4379dupA	Asn1460Lysfs*1	Asn	Lysfs*1	p.Asn1460Lysfs*1	Null	0000-00-00	63	details in Multiple view	NULL	NULL	0	NULL	NULL	NULL	NULL	Natural
1057	Deletion	Frameshift	g08	F8	B	Exon	14	14	1441	1460	NULL	NULL	NULL	1	4380	NULL	c.4380delT	Asn1460Lysfs*5	Asn	Lysfs*	p.Asn1460Lysfs*5	Null	0000-00-00	5	details in Multiple view	NULL	NULL	0	NULL	NULL	NULL	NULL	Natural
1058	Deletion	Frameshift	g08	F8	B	Exon	14	14	1442	1461	NULL	NULL	NULL	2	4382	NULL	c.4382_4383delAC	Asn1461Thrfs*13	Asn	Thrfs*	p.Asn1461Thrfs*13	Null	0000-00-00	1	Heavy chain affected	1	NULL	0	Null	Moderate	Yes	NULL	Natural
1059	Deletion	Frameshift	g08	F8	B	Exon	14	14	1442	1461	NULL	NULL	NULL	2	4383	NULL	c.4383_4384delCC	Asn1461Asnfs*13	Asn	Asnfs*	p.Asn1461Asnfs*13	Null	0000-00-00	2	details in Multiple view	NULL	NULL	0	NULL	NULL	NULL	NULL	Natural
1060	Deletion	Frameshift	g08	F8	B	Exon	14	14	1443	1462	NULL	NULL	NULL	4	4384	NULL	c.4384_4387delCTTT	Leu1462Leufs*2	Leu	Leufs*	p.Leu1462Leufs*2	Null	0000-00-00	2	details in Multiple view	NULL	NULL	0	NULL	NULL	NULL	NULL	Natural
1061	Point	Missense	g08	F8	B	Exon	14	14	1450	1469	TTG TCG	TTG	TCG	1	4406	T>C	c.4406T>C	Leu Ser	Leu	Ser	p.Leu1469Ser	Null	0000-00-00	1	Heavy chain affected	Not r	NULL	0	Null	Mild	Yes	NULL	Natural
1062	Deletion	Frameshift	g08	F8	B	Exon	14	14	1451	1470	NULL	NULL	NULL	10	4409	NULL	c.4409_4418delAGATGACTGG	Glu1470Valfs*94	Glu	Valfs*94	p.Glu1470Valfs*94	Null	0000-00-00	2	details in Multiple view	NULL	NULL	0	NULL	NULL	NULL	NULL	Natural
1063	Point	Nonsense	g08	F8	B	Exon	14	14	1456	1475	CAA TAA	CAA	TAA	1	4423	C>T	c.4423C>T	Gln *	Gln	*	p.Gln1475*	Null	0000-00-00	1	Heavy chain affected	<1	NULL	0	Null	Severe	No	NULL	Natural
1064	Deletion	Frameshift	g08	F8	B	Exon	14	14	1456	1475	NULL	NULL	NULL	2	4424	NULL	c.4424_4425delAA	Gln1475Glnfs*20	Gln	Glnfs*	p.Gln1475Glnfs*20	Null	0000-00-00	1	Heavy chain affected	<1	NULL	0	Null	Severe	No	NULL	Natural
1065	Deletion	Frameshift	g08	F8	B	Exon	14	14	1458	1477	NULL	NULL	NULL	2	4426	NULL	c.4426_4427delAG	Arg1476Argfs*19	Arg	Argfs*	p.Arg1476Argfs*19	Null	0000-00-00	1	also has p.Asp1260Glu	<1	NULL	0	<1	Severe	No	NULL	Natural
1066	Deletion	Frameshift	g08	F8	B	Exon	14	14	1458	1477	NULL	NULL	NULL	2	4429	NULL	c.4429_4430delGA	Glu1477Glyfs*18	Glu	Glyfs*18	p.Glu1477Glyfs*18	Null	0000-00-00	1	also has p.Asp1260Glu	<1	NULL	0	<1	Severe	No	NULL	Natural
1067	Point	Missense	g08	F8	B	Exon	14	14	1462	1481	CTG CCG	CTG	CCG	1	4442	T>C	c.4442T>C	Leu Pro	Leu	Pro	p.Leu1481Pro	Null	0000-00-00	1	Heavy chain affected	Not r	NULL	0	Null	Not reported	Not reported	NULL	Natural
1068	Duplication	Frameshift	g08	F8	B	Exon	14	14	1464	1483	NULL	NULL	NULL	1	4446	NULL	c.4446dupG	Thr1483Aspfs*13	Thr	Aspfs*13	p.Thr1483Aspfs*13	Null	0000-00-00	1	Heavy chain affected	<1	NULL	0	Null	Severe	No	NULL	Natural
1069	Deletion	Frameshift	g08	F8	B	Exon	14	14	1465	1484	NULL	NULL	NULL	1	4450	NULL	c.4450delA	Ser1484Valfs*83	Ser	Valfs*	p.Ser1484Valfs*83	Null	0000-00-00	1	also has p.Ser1288Ser	<1	NULL	0	Null	Severe	No	NULL	Natural
1070	Deletion	Frameshift	g08	F8	B	Exon	14	14	1467	1486	NULL	NULL	NULL	1	4458	NULL	c.4458delA	Thr1486Thrfs*80	Thr	Thrfs*	p.Thr1486Thrfs*80	Null	0000-00-00	1	Heavy chain affected	<1	NULL	0	Null	Severe	No	NULL	Natural
1071	Point	Nonsense	g08	F8	B	Exon	14	14	1472	1491	TAC TAA	TAC	TAA	1	4473	C>A	c.4473C>A	Tyr *	Tyr	*	p.Tyr1491*	Null	0000-00-00	1	non-HA polymorph screen	<1	NULL	0	Null	Severe	Yes	NULL	Natural
1072	Point	Nonsense	g08	F8	B	Exon	14	14	1472	1491	TAC TAG	TAC	TAG	1	4473	C>G	c.4473C>G	Tyr *	Tyr	*	p.Tyr1491*	Null	0000-00-00	1	non-HA polymorph screen	<1	NULL	0	Null	Severe	No	NULL	Natural
1073	Point	Nonsense	g08	F8	B	Exon	14	14	1473	1492	AAG TAG	AAG	TAG	1	4474	A>T	c.4474A>T	Lys *	Lys	*	p.Lys1492*	Null	0000-00-00	1	non-HA polymorph screen	<1	NULL	0	Null	Severe	Yes	NULL	Natural
1074	Deletion	Frameshift	g08	F8	B	Exon	14	14	1476	1495	NULL	NULL	NULL	1	4483	NULL	c.4483delG	Glu1495Argfs*72	Glu	Argfs*72	p.Glu1495Argfs*72	Null	0000-00-00	1	Heavy chain affected	<1	NULL	0	Null	Severe	No	NULL	Natural
1075	Point	Nonsense	g08	F8	B	Exon	14	14	1476	1495	GAG TAG	GAG	TAG	1	4483	G>T	c.4483G>T	Glu *	Glu	*	p.Glu1495*	Null	0000-00-00	1	Heavy chain affected	<1	NULL	0	Null	Severe	Yes	NULL	Natural
1076	Deletion	Frameshift	g08	F8	B	Exon	14	14	1478	1497	NULL	NULL	NULL	2	4491	NULL	c.4491_4492delTG	Thr1497Thrfs*15	Thr	Thrfs*	p.Thr1497Thrfs*15	Null	0000-00-00	1	Heavy chain affected	<1	NULL	0	Null	Severe	No	NULL	Natural
1077	Deletion	Frameshift	g08	F8	B	Exon	14	14	1478	1497	NULL	NULL	NULL	5	4491	NULL	c.4491_4495delTGTTC	Thr1497Thrfs*14	Thr	Thrfs*	p.Thr1497Thrfs*14	Null	0000-00-00	1	Heavy chain affected	<1	NULL	0	Null	Severe	No	NULL	Natural
1078	Deletion	Frameshift	g08	F8	B	Exon	14	14	1479	1498	NULL	NULL	NULL	5	4492	NULL	c.4492_4496delGTTCT	Val1498Profs*13	Val	Profs*	p.Val1498Profs*13	Null	0000-00-00	1	Heavy chain affected	<1	NULL	0	Null	Severe	No	NULL	Natural
1079	Deletion	Frameshift	g08	F8	B	Exon	14	14	1479	1498	NULL	NULL	NULL	1	4492	NULL	c.4492delG	Val1498Phefs*69	Val	Phefs*	p.Val1498Phefs*69	Null	0000-00-00	1	Heavy chain affected	1	NULL	0	Null	Severe	No	NULL	Natural
1080	Insertion	Frameshift	g08	F8	B	Exon	14	14	1485	1504	NULL	NULL	NULL	32	4512	NULL	c.4512_4513ins32	Leu1504fs*?	Leu	fs*?	p.Leu1504fs*?	Null	0000-00-00	1	Heavy chain affected	<1	NULL	0	Null	Severe	Not reported	NULL	Natural
1081	Deletion	Frameshift	g08	F8	B	Exon	14	14	1485	1504	NULL	NULL	NULL	1	4512	NULL	c.4512delG	Leu1504Phefs*62	Leu	Phefs*	p.Leu1504Phefs*62	Null	0000-00-00	1	Heavy chain affected	<1	NULL	0	Null	Severe	No	NULL	Natural
1082	Indel	Frameshift	g08	F8	B	Exon	14	14	1486	1505	NULL	NULL	NULL	3	4513	NULL	c.4513_4515delCCCinsGCAAAGTTGGTTTGCCAAAACCATGTTGCC	Pro1505Glufs*17	Pro	Glufs*17	p.Pro1505Glufs*17	Null	0000-00-00	1	Heavy chain affected	<1	NULL	0	Null	Severe	No	NULL	Natural
1083	Deletion	Frameshift	g08	F8	B	Exon	14	14	1488	1507	NULL	NULL	NULL	1	4519	NULL	c.4519delA	Thr1507Hisfs*60	Thr	Hisfs*	p.Thr1507Hisfs*60	Null	0000-00-00	1	Heavy chain affected	<1	NULL	0	Null	Severe	No	NULL	Natural
1084	Point	Missense	g08	F8	B	Exon	14	14	1492	1511	GTT ATT	GTT	ATT	1	4531	G>A	c.4531G>A	Val Ile	Val	Ile	p.Val1511Ile	Null	0000-00-00	1	also has IVS22 inv	<1	NULL	0	Null	Severe	No	NULL	Natural
1085	Insertion	Frameshift	g08	F8	B	Exon	14	14	1496	1515	NULL	NULL	NULL	1	4542	NULL	c.4542_4543insA	Pro1515Thrfs*15	Pro	Thrfs*15	p.Pro1515Thrfs*15	Null	0000-00-00	2	details in Multiple view	NULL	NULL	0	NULL	NULL	NULL	NULL	Natural
1086	Deletion	Frameshift	g08	F8	B	Exon	14	14	1495	1514	NULL	NULL	NULL	1	4542	NULL	c.4542delT	Leu1514Leufs*53	Leu	Leufs*	p.Leu1514Leufs*53	Null	0000-00-00	1	Heavy chain affected	<1	NULL	0	<1.5	Severe	Yes	NULL	Natural
1087	Indel	Frameshift	g08	F8	B	Exon	14	14	1495	1514	NULL	NULL	NULL	2	4543	NULL	c.4543_4544delCCinsA	Pro1515Lysfs*51	Pro	Lysfs*51	p.Pro1515Lysfs*51	Null	0000-00-00	2	Heavy chain affected	<1	NULL	0	NULL	Severe	No	NULL	Natural
1088	Deletion	Frameshift	g08	F8	B	Exon	14	14	1497	1516	NULL	NULL	NULL	1	4548	NULL	c.4548delA	Lys1516Lysfs*51	Lys	Lysfs*	p.Lys1516Lysfs*51	Null	0000-00-00	2	details in Multiple view	NULL	NULL	0	NULL	NULL	NULL	NULL	Natural
1089	Deletion	Frameshift	g08	F8	B	Exon	14	14	1498	1517	NULL	NULL	NULL	2	4549	NULL	c.4549_4550delGT	Val1517Serfs*13	Val	Serfs*	p.Val1517Serfs*13	Null	0000-00-00	1	details in Multiple view	<1	NULL	0	NULL	Severe	No	NULL	Natural
1090	Point	Nonsense	g08	F8	B	Exon	14	14	1502	1521	CAG TAG	CAG	TAG	1	4561	C>T	c.4561C>T	Gln *	Gln	*	p.Gln1521*	Null	0000-00-00	1	Heavy chain affected	<1	NULL	0	Null	Severe	No	NULL	Natural
1091	Point	Missense	g08	F8	B	Exon	14	14	1511	1530	AGC ACC	AGC	ACC	1	4589	G>C	c.4589G>C	Ser Thr	Ser	Thr	p.Ser1530Thr	Null	0000-00-00	1	Heavy chain affected	24	NULL	0	Null	Mild	No	NULL	Natural
1092	Deletion	Frameshift	g08	F8	B	Exon	14	14	1521	1540	NULL	NULL	NULL	1	4619	NULL	c.4619delT	Val1540Glyfs*27	Val	Glyfs*	p.Val1540Glyfs*27	Null	0000-00-00	1	Heavy chain affected	<1	NULL	0	Null	Severe	No	NULL	Natural
1093	Insertion	Frameshift	g08	F8	B	Exon	14	14	1524	1543	NULL	NULL	NULL	1	4628	NULL	c.4628_4629insC	Ser1543Argfs*10	Ser	Argfs*10	p.Ser1543Argfs*10	Null	0000-00-00	1	Heavy chain affected	<1	NULL	0	Null	Severe	No	NULL	Natural
1094	Deletion	Frameshift	g08	F8	B	Exon	14	14	1534	1553	NULL	NULL	NULL	1	4658	NULL	c.4658delA	Lys1553Serfs*14	Lys	Serfs*	p.Lys1553Serfs*14	Null	0000-00-00	1	Heavy chain affected	<1	NULL	0	Null	Severe	Not reported	NULL	Natural
1095	Deletion	Frameshift	g08	F8	B	Exon	14	14	1535	1554	NULL	NULL	NULL	2	4662	NULL	c.4662_4663delGA	Trp1554*	Trp	*	p.Trp1554*	Null	0000-00-00	1	Heavy chain affected	<1	NULL	0	Null	Severe	Not reported	NULL	Natural
1096	Point	Nonsense	g08	F8	B	Exon	14	14	1535	1554	TGG TGA	TGG	TGA	1	4662	G>A	c.4662G>A	Trp *	Trp	*	p.Trp1554*	Null	0000-00-00	4	details in Multiple view	NULL	NULL	0	NULL	NULL	NULL	NULL	Natural
1097	Indel	Frameshift	g08	F8	B	Exon	14	14	1536	1555	NULL	NULL	NULL	24	4665	NULL	c.4665_4688del24insAAGGAA	Asn1555Lysfs*60	Asn	Lysfs*60	p.Asn1555Lysfs*60	Null	0000-00-00	2	Heavy chain affected	<1	NULL	0	NULL	Severe	Yes	NULL	Natural
1098	Deletion	Frameshift	g08	F8	B	Exon	14	14	1539	1558	NULL	NULL	NULL	4	4672	NULL	c.4672_4675delAACA	Asn1558Aspfs*8	Asn	Aspfs*	p.Asn1558Aspfs*8	Null	0000-00-00	1	Heavy chain affected	2	NULL	0	Null	Moderate	No	NULL	Natural
1099	Deletion	Frameshift	g08	F8	B	Exon	14	14	1542	1561	NULL	NULL	NULL	1	4683	NULL	c.4683delA	Gly1561Glyfs*6	Gly	Glyfs*	p.Gly1561Glyfs*6	Null	0000-00-00	1	Heavy chain affected	<1	NULL	0	Null	Severe	No	NULL	Natural
1100	Indel	Frameshift	g08	F8	B	Exon	14	14	1543	1562	NULL	NULL	NULL	2	4683	NULL	c.4683delATinsG	Lys1562?	Lys	?	p.Lys1562?	Null	0000-00-00	2	Heavy chain affected	<1	NULL	0	NULL	Severe	No	NULL	Natural
1101	Deletion	Frameshift	g08	F8	B	Exon	14	14	1544	1563	NULL	NULL	NULL	1	4687	NULL	c.4687delG	Val1563Phefs*4	Val	Phefs*	p.Val1563Phefs*4	Null	0000-00-00	1	Heavy chain affected	<1	NULL	0	Null	Severe	Yes	NULL	Natural
1102	Duplication	Frameshift	g08	F8	B	Exon	14	14	1548	1567	NULL	NULL	NULL	4	4694	NULL	c.4694_4697dupTTTC	Arg1567Serfs*21	Arg	Serfs*21	p.Arg1567Serfs*21	Null	0000-00-00	1	Heavy chain affected	<1	NULL	0	Null	Severe	No	NULL	Natural
1103	Deletion	Frameshift	g08	F8	B	Exon	14	14	1546	1565	NULL	NULL	NULL	4	4694	NULL	c.4694_4697delTTCT	Phe1565*	Phe	*	p.Phe1565*	Null	0000-00-00	1	Heavy chain affected	<1	NULL	0	<1	Severe	No	NULL	Natural
1104	Duplication	Frameshift	g08	F8	B	Exon	14	14	1550	1569	NULL	NULL	NULL	5	4697	NULL	c.4697_4701dupTGAGA	Ala1569Argfs*1	Ala	Argfs*1	p.Ala1569Argfs*1	Null	0000-00-00	1	Heavy chain affected	<1	NULL	0	Null	Severe	No	NULL	Natural
1105	Deletion	Frameshift	g08	F8	B	Exon	14	14	1551	1570	NULL	NULL	NULL	4	4710	NULL	c.4710_4713delAGAA	Thr1570Thrfs*50	Thr	Thrfs*	p.Thr1570Thrfs*50	Null	0000-00-00	1	Heavy chain affected	0.5	NULL	0	Null	Severe	No	NULL	Natural
1106	Deletion	Frameshift	g08	F8	B	Exon	14	14	1555	1574	NULL	NULL	NULL	1	4720	NULL	c.4720delG	Ala1574Glnfs*47	Ala	Glnfs*	p.Ala1574Glnfs*47	Null	0000-00-00	1	Heavy chain affected	<1	NULL	0	Null	Severe	No	NULL	Natural
1107	Point	Nonsense	g08	F8	B	Exon	14	14	1567	1586	TGG TAG	TGG	TAG	1	4757	G>A	c.4757G>A	Trp *	Trp	*	p.Trp1586*	Null	0000-00-00	2	details in Multiple view	NULL	NULL	0	NULL	NULL	NULL	NULL	Natural
1108	Point	Nonsense	g08	F8	B	Exon	14	14	1567	1586	TGG TGA	TGG	TGA	1	4758	G>A	c.4758G>A	Trp *	Trp	*	p.Trp1586*	Null	0000-00-00	2	details in Multiple view	NULL	NULL	0	NULL	NULL	NULL	NULL	Natural
1109	Point	Nonsense	g08	F8	B	Exon	14	14	1571	1590	TAT TAA	TAT	TAA	1	4770	T>A	c.4770T>A	Tyr *	Tyr	*	p.Tyr1590*	Null	0000-00-00	1	details in Multiple view	<1	NULL	0	NULL	Severe	No	NULL	Natural
1110	Deletion	Frameshift	g08	F8	B	Exon	14	14	1575	1594	NULL	NULL	NULL	7	4781	NULL	c.4781_4787del	Ile1594Lysfs*25	Ile	Lysfs*	p.Ile1594Lysfs*25	Null	0000-00-00	1	Heavy chain affected	<1	NULL	0	Null	Severe	No	NULL	Natural
1111	Point	Missense	g08	F8	B	Exon	14	14	1579	1598	GAG GAT	GAG	GAT	1	4794	G>T	c.4794G>T	Glu Asp	Glu	Asp	p.Glu1598Asp	Null	0000-00-00	1	Heavy chain affected	<1	NULL	0	Null	Severe	No	NULL	Natural
1112	Point	Nonsense	g08	F8	B	Exon	14	14	1580	1599	TGG TAG	TGG	TAG	1	4796	G>A	c.4796G>A	Trp *	Trp	*	p.Trp1599*	Null	0000-00-00	2	details in Multiple view	NULL	NULL	0	NULL	NULL	NULL	NULL	Natural
1113	Point	Nonsense	g08	F8	B	Exon	14	14	1581	1600	AAA TAA	AAA	TAA	1	4798	A>T	c.4798A>T	Lys *	Lys	*	p.Lys1600*	Null	0000-00-00	1	Heavy chain affected	<1	NULL	0	Null	Severe	No	NULL	Natural
1114	Deletion	Frameshift	g08	F8	B	Exon	14	14	1583	1602	NULL	NULL	NULL	2	4805	NULL	c.4805_4806delAA	Gln1602Argfs*10	Gln	Argfs*	p.Gln1602Argfs*10	Null	0000-00-00	1	Heavy chain affected	<1	NULL	0	Null	Severe	No	NULL	Natural
1115	Deletion	Frameshift	g08	F8	B	Exon	14	14	1583	1602	NULL	NULL	NULL	1	4805	NULL	c.4805delA	Gln1602Glnfs*19	Gln	Glnfs*	p.Gln1602Glnfs*19	Null	0000-00-00	1	Heavy chain affected	<1	NULL	0	Null	Severe	No	NULL	Natural
1116	Point	Nonsense	g08	F8	B	Exon	14	14	1586	1605	TCA TAA	TCA	TAA	1	4814	C>A	c.4814C>A	Ser *	Ser	*	p.Ser1605*	Null	0000-00-00	1	Heavy chain affected	2	NULL	0	Null	Moderate	No	NULL	Natural
1118	Deletion	Frameshift	g08	F8	B	Exon	14	14	1590	1609	NULL	NULL	NULL	1	4825	NULL	c.4825delA	Thr1609Glnfs*12	Thr	Glnfs*	p.Thr1609Glnfs*12	Null	0000-00-00	1	Heavy chain affected	<1	NULL	0	Null	Severe	No	NULL	Natural
1119	Duplication	Frameshift	g08	F8	B	Exon	14	14	1590	1609	NULL	NULL	NULL	1	4825	NULL	c.4825dupA	Thr1609Asnfs*3	Thr	Asnfs*3	p.Thr1609Asnfs*3	Null	0000-00-00	16	details in Multiple view	NULL	NULL	0	NULL	NULL	NULL	NULL	Natural
1120	Point	Missense	g08	F8	B	Exon	14	14	1591	1610	GCT TCT	GCT	TCT	1	4828	G>T	c.4828G>T	Ala Ser	Ala	Ser	p.Ala1610Ser	Null	0000-00-00	1	details in Multiple view	<1	NULL	0	NULL	Severe	NULL	NULL	Natural
1121	Deletion	Frameshift	g08	F8	B	Exon	14	14	1594	1613	NULL	NULL	NULL	1	4841	NULL	c.4841delA	Lys1614Argfs*7	Lys	Argfs*	p.Lys1614Argfs*7	Null	0000-00-00	1	Heavy chain affected	<1	NULL	0	Null	Severe	No	NULL	Natural
1122	Deletion	Frameshift	g08	F8	B	Exon	14	14	1597	1616	NULL	NULL	NULL	1	4848	NULL	c.4848delC	Thr1616Thrfs*5	Thr	Thrfs*	p.Thr1616Thrfs*5	Null	0000-00-00	1	Heavy chain affected	<1	NULL	0	Null	Severe	Yes	NULL	Natural
1123	Deletion	Frameshift	g08	F8	B	Exon	14	14	1600	1619	NULL	NULL	NULL	1	4856	NULL	c.4856delC	Ser1619Serfs*2	Ser	Serfs*	p.Ser1619Serfs*2	Null	0000-00-00	1	Heavy chain affected	<1	NULL	0	Null	Severe	Yes	NULL	Natural
1124	Deletion	Frameshift	g08	F8	B	Exon	14	14	1601	1620	NULL	NULL	NULL	1	4858	NULL	c.4858delC	Leu1620*	Leu	*	p.Leu1620*	Null	0000-00-00	1	Heavy chain affected	<1	NULL	0	Null	Severe	No	NULL	Natural
1125	Point	Missense	g08	F8	B	Exon	14	14	1603	1622	GCT ACT	GCT	ACT	1	4864	G>A	c.4864G>A	Ala Thr	Ala	Thr	p.Ala1622Thr	Null	0000-00-00	1	Heavy chain affected	<1	NULL	0	Null	Severe	No	NULL	Natural
1126	Deletion	Frameshift	g08	F8	B	Exon	14	14	1594	1613	NULL	NULL	NULL	1	4873	NULL	c.4837_4841delAAAAA	Lys1613Glyfs*10	Lys	Glyfs*	p.Lys1613Glyfs*10	Null	0000-00-00	3	details in Multiple view	NULL	NULL	0	NULL	NULL	NULL	NULL	Natural
1127	Duplication	Frameshift	g08	F8	B	Exon	14	14	1614	1633	NULL	NULL	NULL	1	4895	NULL	c.4895dupT	Asn1633Lysfs*1	Asn	Lysfs*1	p.Asn1633Lysfs*1	Null	0000-00-00	1	Heavy chain affected	<1	NULL	0	<1.5	Severe	No	NULL	Natural
1128	Deletion	Frameshift	g08	F8	B	Exon	14	14	1613	1632	NULL	NULL	NULL	1	4895	NULL	c.4895delT	Ile1632Lysfs*10	Ile	Lysfs*	p.Ile1632Lysfs*10	Null	0000-00-00	1	Heavy chain affected	<1	NULL	0	<1.5	Severe	No	NULL	Natural
1129	Deletion	Frameshift	g08	F8	B	Exon	14	14	1614	1633	NULL	NULL	NULL	1	4899	NULL	c.4899delT	Asn1633Lysfs*9	Asn	Lysfs*	p.Asn1633Lysfs*9	Null	0000-00-00	1	Heavy chain affected	<1	NULL	0	<1.5	Severe	Yes	NULL	Natural
1130	Point	Nonsense	g08	F8	B	Exon	14	14	1615	1634	GAG TAG	GAG	TAG	1	4900	G>T	c.4900G>T	Glu *	Glu	*	p.Glu1634*	Null	0000-00-00	2	details in Multiple view	NULL	NULL	0	NULL	NULL	NULL	NULL	Natural
1131	Point	Nonsense	g08	F8	B	Exon	14	14	1617	1636	CAA TAA	CAA	TAA	1	4906	C>T	c.4906C>T	Gln *	Gln	*	p.Gln1636*	Null	0000-00-00	2	details in Multiple view	NULL	NULL	0	NULL	NULL	NULL	NULL	Natural
1132	Point	Nonsense	g08	F8	B	Exon	14	14	1621	1640	GAA TAA	GAA	TAA	1	4918	G>T	c.4918G>T	Glu *	Glu	*	p.Glu1640*	Null	0000-00-00	1	Heavy chain affected	<1	NULL	0	Null	Severe	No	NULL	Natural
1133	Duplication	Frameshift	g08	F8	B	Exon	14	14	1623	1642	NULL	NULL	NULL	1	4922	NULL	c.4922dupT	Glu1642Argfs*9	Glu	Argfs*9	p.Glu1642Argfs*9	Null	0000-00-00	1	Heavy chain affected	<1	NULL	0	Null	Severe	Yes	NULL	Natural
1134	Point	Missense	g08	F8	B	Exon	14	14	1623	1642	GAA GGA	GAA	GGA	1	4925	A>G	c.4925A>G	Glu Gly	Glu	Gly	p.Glu1642Gly	Null	0000-00-00	1	Heavy chain affected	<1	NULL	0	Null	Moderate	Yes	NULL	Natural
1135	Deletion	Frameshift	g08	F8	B	Exon	14	14	1623	1642	NULL	NULL	NULL	1	4926	NULL	c.4926delA	Glu1642Glufs*21	Glu	Glufs*21	p.Glu1642Glufs*21	Null	0000-00-00	1	Heavy chain affected	<1	NULL	0	<1	Severe	No	NULL	Natural
1136	Point	Nonsense	g08	F8	B	Exon	14	14	1626	1645	TGG TAG	TGG	TAG	1	4934	G>A	c.4934G>A	Trp *	Trp	*	p.Trp1645*	Null	0000-00-00	1	Heavy chain affected	<1	NULL	0	<1	Severe	Yes	NULL	Natural
1137	Point	Nonsense	g08	F8	B	Exon	14	14	1626	1645	TGG TGA	TGG	TGA	1	4935	G>A	c.4935G>A	Trp *	Trp	*	p.Trp1645*	Null	0000-00-00	1	Heavy chain affected	<1	NULL	0	<1	Severe	No	NULL	Natural
1138	Point	Nonsense	g08	F8	B	Exon	14	14	1629	1648	CAA TAA	CAA	TAA	1	4942	C>T	c.4942C>T	Gln *	Gln	*	p.Gln1648*	Null	0000-00-00	1	Heavy chain affected	2.6	NULL	0	Null	Moderate	Yes	NULL	Natural
1139	Point	Nonsense	g08	F8	B	Exon	14	14	1638	1657	CAA TAA	CAA	TAA	1	4969	C>T	c.4969C>T	Gln *	Gln	*	p.Gln1657*	Null	0000-00-00	1	Heavy chain affected	<1	NULL	0	Null	Severe	No	NULL	Natural
1140	Point	Missense	g08	F8	B	Exon	14	14	1641	1660	CCA CTA	CCA	CTA	1	4979	C>T	c.4979C>T	Pro Leu	Pro	Leu	p.Pro1660Leu	Null	0000-00-00	1	Heavy chain affected	<1	NULL	0	Null	Severe	No	NULL	Natural
1141	Point	Nonsense	g08	F8	B	Exon	14	14	1644	1663	AAA TAA	AAA	TAA	1	4987	A>T	c.4987A>T	Lys *	Lys	*	p.Lys1663*	Null	0000-00-00	1	Heavy chain affected	<1	NULL	0	Null	Severe	No	NULL	Natural
1142	Insertion	Frameshift	g08	F8	B	Exon	14	14	1646	1665	NULL	NULL	NULL	1	4991	NULL	c.4991_4992insA	His1665Profs*17	His	Profs*17	p.His1665Profs*17	Null	0000-00-00	2	details in Multiple view	NULL	NULL	0	NULL	NULL	NULL	NULL	Natural
1143	Point	Nonsense	g08	F8	B	Exon	14	14	1647	1666	CAA TAA	CAA	TAA	1	4996	C>T	c.4996C>T	Gln *	Gln	*	p.Gln1666*	Null	0000-00-00	1	details in Multiple view	<1	NULL	0	NULL	Severe	No	NULL	Natural
1144	Deletion	Frameshift	g08	F8	B	Exon	14	14	1648	1667	NULL	NULL	NULL	1	4999	NULL	c.4999delC	Arg1667Glyfs*3	Arg	Glyfs*	p.Arg1667Glyfs*3	Null	0000-00-00	1	details in Multiple view	<1	NULL	0	NULL	Severe	No	NULL	Natural
1145	Deletion	Frameshift	g08	F8	a3 linker	Exon	14	14	1651	1670	NULL	NULL	NULL	1	5010	NULL	c.5010delT	Thr1670Thrfs*22	Thr	Thrfs*	p.Thr1670Thrfs*22	Null	0000-00-00	1	Heavy chain affected	<1	NULL	0	<1	Severe	No	NULL	Natural
1146	Point	Missense	g08	F8	a3 linker	Exon	14	14	1652	1671	CGT CAT	CGT	CAT	1	5012	G>A	c.5012G>A	Arg His	Arg	His	p.Arg1671His	Null	0000-00-00	1	Heavy chain affected	<1	NULL	0	<1	Severe	No	NULL	Natural
1147	Point	Nonsense	g08	F8	a3 linker	Exon	14	14	1656	1675	CAG TAG	CAG	TAG	1	5023	C>T	c.5023C>T	Gln *	Gln	*	p.Gln1675*	Null	0000-00-00	1	Heavy chain affected	<1	NULL	0	Null	Severe	No	NULL	Natural
1148	Indel	Frameshift	g08	F8	a3 linker	Exon	14	14	1667	1686	NULL	NULL	NULL	12	5059	NULL	c.5059_5070delATATCAGTTGAAinsTG	Ile1687*	Ile	*	p.Ile1687*	Null	0000-00-00	2	Heavy chain affected	<1	NULL	0	NULL	Severe	No	NULL	Natural
1149	Point	Nonsense	g08	F8	a3 linker	Exon	14	14	1669	1688	TCA TGA	TCA	TGA	1	5063	C>G	c.5063C>G	Ser *	Ser	*	p.Ser1688*	Null	0000-00-00	1	non-haemophilia screen; 1 case	1 to	NULL	0	Null	Severe	Not reported	NULL	Natural
1150	Deletion	Frameshift	g08	F8	a3 linker	Exon	14	14	1671	1690	NULL	NULL	NULL	5	5064	NULL	c.5069_5073delAAATG	Glu1690Glufs*90	Glu	Glufs*90	p.Glu1690Glufs*90	Null	0000-00-00	3	details in Multiple view	NULL	NULL	0	NULL	NULL	NULL	NULL	Natural
1151	Point	Missense	g08	F8	a3 linker	Exon	14	14	1677	1696	TTT GTT	TTT	GTT	1	5086	T>G	c.5086T>G	Phe Val	Phe	Val	p.Phe1696Val	Null	0000-00-00	1	Heavy chain affected	5	NULL	0	Null	Moderate	No	NULL	Natural
1152	Point	Missense	g08	F8	a3 linker	Exon	14	14	1679	1698	ATT ACT	ATT	ACT	1	5093	T>C	c.5093T>C	Ile Thr	Ile	Thr	p.Ile1698Thr	Null	0000-00-00	4	details in Multiple view	NULL	NULL	0	NULL	NULL	NULL	NULL	Natural
1153	Point	Missense	g08	F8	a3 linker	Exon	14	14	1680	1699	TAT TGT	TAT	TGT	1	5096	A>G	c.5096A>G	Tyr Cys	Tyr	Cys	p.Tyr1699Cys	Null	0000-00-00	5	details in Multiple view	NULL	NULL	0	NULL	NULL	NULL	NULL	Natural
1154	Point	Missense	g08	F8	a3 linker	Exon	14	14	1680	1699	TAT TTT	TAT	TTT	1	5096	A>T	c.5096A>T	Tyr Phe	Tyr	Phe	p.Tyr1699Phe	Null	0000-00-00	29	details in Multiple view	NULL	NULL	0	NULL	NULL	NULL	NULL	Natural
1155	Point	Missense	g08	F8	a3 linker	Exon	14	14	1682	1701	GAG AAG	GAG	AAG	1	5101	G>A	c.5101G>A	Glu Lys	Glu	Lys	p.Glu1701Lys	Null	0000-00-00	7	details in Multiple view	NULL	NULL	0	NULL	NULL	NULL	NULL	Natural
1156	Duplication	Frameshift	g08	F8	a3 linker	Exon	14	14	1686	1705	NULL	NULL	NULL	2	5112	NULL	c.5112_5113dupTC	Gln1705Leufs*26	Gln	Leufs*26	p.Gln1705Leufs*26	Null	0000-00-00	1	Heavy chain affected	1	NULL	0	7	Severe	No	II	Natural
1157	Point	Nonsense	g08	F8	a3 linker	Exon	14	14	1686	1705	CAG TAG	CAG	TAG	1	5113	C>T	c.5113C>T	Gln *	Gln	*	p.Gln1705*	Null	0000-00-00	5	details in Multiple view	NULL	NULL	0	NULL	NULL	NULL	NULL	Natural
1158	Point	Missense	g08	F8	a3 linker	Exon	14	14	1689	1708	CGC TGC	CGC	TGC	1	5122	C>T	c.5122C>T	Arg Cys	Arg	Cys	p.Arg1708Cys	Null	0000-00-00	31	details in Multiple view	NULL	NULL	0	NULL	NULL	NULL	NULL	Natural
1159	Deletion	Frameshift	g08	F8	a3 linker	Exon	14	14	1689	1708	NULL	NULL	NULL	1	5122	NULL	c.5122delC	Arg1708Alafs*23	Arg	Alafs*	p.Arg1708Alafs*23	Null	0000-00-00	3	details in Multiple view	NULL	NULL	0	NULL	NULL	NULL	NULL	Natural
1160	Point	Missense	g08	F8	a3 linker	Exon	14	14	1689	1708	CGC CAC	CGC	CAC	1	5123	G>A	c.5123G>A	Arg His	Arg	His	p.Arg1708His	Null	0000-00-00	19	details in Multiple view	NULL	NULL	0	NULL	NULL	NULL	NULL	Natural
1161	Deletion	Frameshift	g08	F8	a3 linker	Exon	14	14	1690	1709	NULL	NULL	NULL	1	5125	NULL	c.5125delA	Ser1709Alafs*22	Ser	Alafs*	p.Ser1709Alafs*22	Null	0000-00-00	1	Heavy chain affected	<1	NULL	0	<1	Severe	No	NULL	Natural
1162	Point	Missense	g08	F8	a3 linker	Exon	14	14	1690	1709	AGC AGA	AGC	AGA	1	5127	C>A	c.5127C>A	Ser Arg	Ser	Arg	p.Ser1709Arg	Null	0000-00-00	1	Heavy chain affected	20	NULL	0	<1	Mild	No	NULL	Natural
1163	Point	Missense	g08	F8	A3	Exon	14	14	1695	1714	ACA TCA	ACA	TCA	1	5140	A>T	c.5140A>T	Thr Ser	Thr	Ser	p.Thr1714Ser	Null	0000-00-00	1	Light chain affected	3	NULL	0	Null	Moderate	No	NULL	Natural
1164	Deletion	Frameshift	g08	F8	A3	Exon	14	14	1695	1714	NULL	NULL	NULL	1	5140	NULL	c.5140delA	Thr1714Hisfs*17	Thr	Hisfs*	p.Thr1714Hisfs*17	Null	0000-00-00	1	Light chain affected	<1	NULL	0	Null	Severe	No	NULL	Natural
1165	Point	Missense	g08	F8	A3	Exon	14	14	1695	1714	ACA AGA	ACA	AGA	1	5141	C>G	c.5141C>G	Thr Arg	Thr	Arg	p.Thr1714Arg	Null	0000-00-00	1	Light chain affected	6	NULL	0	Null	Mild	No	NULL	Natural
1166	Deletion	In-frame	g08	F8	A3	Exon	14	14	1696	1715	NULL	NULL	NULL	3	5142	NULL	c.5142_5144delACG	Arg1696del	Arg	del	p.Arg1715del	Null	0000-00-00	1	Light chain affected	1	NULL	0	12	Severe	Yes	II	Natural
1167	Point	Missense	g08	F8	A3	Exon	14	14	1696	1715	CGA GGA	CGA	GGA	1	5143	C>G	c.5143C>G	Arg Gly	Arg	Gly	p.Arg1715Gly	Null	0000-00-00	2	details in Multiple view	NULL	NULL	0	NULL	NULL	NULL	NULL	Natural
1169	Point	Nonsense	g08	F8	A3	Exon	14	14	1696	1715	CGA TGA	CGA	TGA	1	5143	C>T	c.5143C>T	Arg *	Arg	*	p.Arg1715*	Null	0000-00-00	13	details in Multiple view	NULL	NULL	0	NULL	NULL	NULL	NULL	Natural
1170	Point	Missense	g08	F8	A3	Exon	14	14	1696	1715	CGA CAA	CGA	CAA	1	5144	G>A	c.5144G>A	Arg Gln	Arg	Gln	p.Arg1715Gln	Null	0000-00-00	3	details in Multiple view	NULL	NULL	0	NULL	NULL	NULL	NULL	Natural
1171	Point	Missense	g08	F8	A3	Exon	14	14	1696	1715	CGA CCA	CGA	CCA	1	5144	G>C	c.5144G>C	Arg Pro	Arg	Pro	p.Arg1715Pro	Null	0000-00-00	1	details in Multiple view	3	NULL	0	NULL	Moderate	No	NULL	Natural
1172	Point	Missense	g08	F8	A3	Exon	14	14	1698	1717	TAT TGT	TAT	TGT	1	5150	A>G	c.5150A>G	Tyr Cys	Tyr	Cys	p.Tyr1717Cys	Null	0000-00-00	2	details in Multiple view	NULL	NULL	0	NULL	NULL	NULL	NULL	Natural
1173	Point	Missense	g08	F8	A3	Exon	14	14	1699	1718	TTT TTA	TTT	TTA	1	5154	T>A	c.5154T>A	Phe Leu	Phe	Leu	p.Phe1718Leu	Null	0000-00-00	1	Light chain affected	29	NULL	0	25	Mild	No	I	Natural
1174	Point	Missense	g08	F8	A3	Exon	14	14	1701	1720	GCT ACT	GCT	ACT	1	5158	G>A	c.5158G>A	Ala Thr	Ala	Thr	p.Ala1720Thr	Null	0000-00-00	1	Light chain affected	16	NULL	0	Null	Mild	No	NULL	Natural
1175	Point	Missense	g08	F8	A3	Exon	14	14	1701	1720	GCT GAT	GCT	GAT	1	5159	C>A	c.5159C>A	Ala Asp	Ala	Asp	p.Ala1720Asp	Null	0000-00-00	1	Light chain affected	<1	NULL	0	1	Severe	No	NULL	Natural
1176	Point	Missense	g08	F8	A3	Exon	14	14	1701	1720	GCT GTT	GCT	GTT	1	5159	C>T	c.5159C>T	Ala Val	Ala	Val	p.Ala1720Val	Null	0000-00-00	1	Light chain affected	<1	NULL	0	1	Severe	No	NULL	Natural
1177	Point	Missense	g08	F8	A3	Exon	14	14	1704	1723	GAG AAG	GAG	AAG	1	5167	G>A	c.5167G>A	Glu Lys	Glu	Lys	p.Glu1723Lys	Null	0000-00-00	2	details in Multiple view	NULL	NULL	0	NULL	NULL	NULL	NULL	Natural
1178	Point	Nonsense	g08	F8	A3	Exon	14	14	1707	1726	TGG TAG	TGG	TAG	1	5177	G>A	c.5177G>A	Trp *	Trp	*	p.Trp1726*	Null	0000-00-00	2	details in Multiple view	NULL	NULL	0	NULL	NULL	NULL	NULL	Natural
1179	Point	Nonsense	g08	F8	A3	Exon	14	14	1707	1726	TGG TGA	TGG	TGA	1	5178	G>A	c.5178G>A	Trp *	Trp	*	p.Trp1726*	Null	0000-00-00	1	details in Multiple view	NULL	NULL	0	NULL	Severe	NULL	NULL	Natural
1180	Point	Missense	g08	F8	A3	Exon	14	14	1708	1727	GAT GTT	GAT	GTT	1	5180	A>T	c.5180A>T	Asp Val	Asp	Val	p.Asp1727Val	Null	0000-00-00	6	details in Multiple view	NULL	NULL	0	NULL	NULL	NULL	NULL	Natural
1181	Point	Missense	g08	F8	A3	Exon	14	14	1709	1728	TAT TGT	TAT	TGT	1	5183	A>G	c.5183A>G	Tyr Cys	Tyr	Cys	p.Tyr1728Cys	Null	0000-00-00	2	details in Multiple view	NULL	NULL	0	NULL	NULL	NULL	NULL	Natural
1182	Point	Nonsense	g08	F8	A3	Exon	14	14	1709	1728	TAT TAA	TAT	TAA	1	5184	T>A	c.5184T>A	Tyr *	Tyr	*	p.Tyr1728*	Null	0000-00-00	1	details in Multiple view	<1	NULL	0	NULL	Severe	No	NULL	Natural
1183	Point	Missense	g08	F8	A3	Exon	14	14	1710	1729	GGG GAG	GGG	GAG	1	5186	G>A	c.5186G>A	Gly Glu	Gly	Glu	p.Gly1729Glu	Null	0000-00-00	1	details in Multiple view	25	NULL	0	22	Mild	Yes	I	Natural
1184	Deletion	Frameshift	g08	F8	A3	Exon	14	14	1719	1738	NULL	NULL	NULL	4	5213	NULL	c.5213_5216delGAAA	Arg1738Thrfs*33	Arg	Thrfs*	p.Arg1738Thrfs*33	Null	0000-00-00	1	Light chain affected	<1	NULL	0	Null	Severe	No	NULL	Natural
1185	Point	Silent	g08	F8	A3	Exon	14	14	1720	1739	AAC AAT	AAC	AAT	1	5217	C>T	c.5217C>T	Asn Asn	Asn	Asn	p.Asn1739Asn	Null	0000-00-00	6	details in Multiple view	NULL	NULL	0	NULL	NULL	NULL	NULL	Natural
1186	Point	Missense	g08	F8	A3	Exon	14	14	1721	1740	AGG GGG	AGG	GGG	1	5218	A>G	c.5218A>G	Arg Gly	Arg	Gly	p.Arg1740Gly	Null	0000-00-00	2	details in Multiple view	NULL	NULL	0	NULL	NULL	NULL	NULL	Natural
1187	Point	Splice	g08	F8	Splice Site	Intron	14	14.99	0	0	Ggt Ggg	NULL	NULL	1	5219	T>G	c.5219+2T>G	NULL	NULL	NULL	NULL	NULL	0000-00-00	1	female	<1	NULL	0	7	Severe	No	NULL	Natural
1188	Point	Splice	g08	F8	Splice Site	Intron	14	14.99	0	0	NULL	NULL	NULL	1	5219	A>C	c.5219+3A>C	NULL	NULL	NULL	NULL	NULL	0000-00-00	1	female	<1	NULL	0	7	Severe	No	NULL	Natural
1190	Point	Missense	g08	F8	A3	Exon	14	14	1721	1740	AGG ATG	AGG	ATG	1	5219	G>T	c.5219G>T	Arg Met	Arg	Met	p.Arg1740Met	Null	0000-00-00	2	details in Multiple view	NULL	NULL	0	NULL	NULL	NULL	NULL	Natural
1191	Insertion	Splice	g08	F8	Splice Site	Intron	14	14.99	0	0	NULL	NULL	NULL	1	5220	NULL	c.5220-16insA	NULL	NULL	NULL	NULL	NULL	0000-00-00	1	female	<1	NULL	0	7	Severe	No	NULL	Natural
1192	Point	Splice	g08	F8	Splice Site	Intron	14	14.99	0	0	NULL	NULL	NULL	1	5220	G>A	c.5220-1G>A	NULL	NULL	NULL	NULL	NULL	0000-00-00	1	female	<1	NULL	0	7	Severe	No	NULL	Natural
1193	Point	Splice	g08	F8	Splice Site	Intron	14	14.99	0	0	NULL	NULL	NULL	1	5220	A>G	c.5220-2A>G	NULL	NULL	NULL	NULL	NULL	0000-00-00	2	details in Multiple view	NULL	NULL	0	NULL	NULL	NULL	NULL	Natural
1195	Deletion	Frameshift	g08	F8	A3	Exon	15	15	1723	1742	NULL	NULL	NULL	2	5226	NULL	c.5226_5227delGA	Gln1742Glnfs*17	Gln	Glnfs*	p.Gln1742Glnfs*17	Null	0000-00-00	1	Light chain affected	<1	NULL	0	Null	Severe	No	NULL	Natural
1196	Deletion	Frameshift	g08	F8	A3	Exon	15	15	1727	1746	NULL	NULL	NULL	8	5236	NULL	c.5236_5243delGTCCCTCA	Val1746Valfs*11	Val	Valfs*	p.Val1746Valfs*11	Null	0000-00-00	1	Light chain affected	<1	NULL	0	Null	Severe	No	NULL	Natural
1197	Point	Nonsense	g08	F8	A3	Exon	15	15	1729	1748	CAG TAG	CAG	TAG	1	5242	C>T	c.5242C>T	Gln *	Gln	*	p.Gln1748*	Null	0000-00-00	1	Light chain affected	NA	NULL	0	Null	Not reported	Not reported	NULL	Natural
1198	Deletion	Frameshift	g08	F8	A3	Exon	15	15	1729	1748	NULL	NULL	NULL	1	5243	NULL	c.5243delA	Gln1748Argfs*24	Gln	Argfs*	p.Gln1748Argfs*24	Null	0000-00-00	1	Light chain affected	<1	NULL	0	Null	Severe	No	NULL	Natural
1199	Point	Missense	g08	F8	A3	Exon	15	15	1732	1751	AAA CAA	AAA	CAA	1	5251	A>C	c.5251A>C	Lys Gln	Lys	Gln	p.Lys1751Gln	Null	0000-00-00	2	details in Multiple view	NULL	NULL	0	NULL	NULL	NULL	NULL	Natural
1200	Point	Missense	g08	F8	A3	Exon	15	15	1732	1751	AAA GAA	AAA	GAA	1	5251	A>G	c.5251A>G	Lys Glu	Lys	Glu	p.Lys1751Glu	Null	0000-00-00	3	details in Multiple view	NULL	NULL	0	NULL	NULL	NULL	NULL	Natural
1201	Point	Nonsense	g08	F8	A3	Exon	15	15	1732	1751	AAA TAA	AAA	TAA	1	5251	A>T	c.5251A>T	Lys *	Lys	*	p.Lys1751*	Null	0000-00-00	1	details in Multiple view	NULL	NULL	0	NULL	Severe	NULL	NULL	Natural
1202	Point	Missense	g08	F8	A3	Exon	15	15	1732	1751	AAA AGA	AAA	AGA	1	5252	A>G	c.5252A>G	Lys Arg	Lys	Arg	p.Lys1751Arg	Null	0000-00-00	3	details in Multiple view	NULL	NULL	0	NULL	NULL	NULL	NULL	Natural
1203	Deletion	Frameshift	g08	F8	A3	Exon	15	15	1733	1752	NULL	NULL	NULL	1	5254	NULL	c.5254delG	Val1752Leufs*20	Val	Leufs*	p.Val1752Leufs*20	Null	0000-00-00	1	Light chain affected	2	NULL	0	Null	Severe	Not reported	NULL	Natural
1204	Point	Missense	g08	F8	A3	Exon	15	15	1733	1752	GTT ATT	GTT	ATT	1	5254	G>A	c.5254G>A	Val Ile	Val	Ile	p.Val1752Ile	Null	0000-00-00	1	Light chain affected	18	NULL	0	Null	Mild	No	NULL	Natural
1205	Point	Missense	g08	F8	A3	Exon	15	15	1735	1754	TTC CTC	TTC	CTC	1	5260	T>C	c.5260T>C	Phe Leu	Phe	Leu	p.Phe1754Leu	Null	0000-00-00	2	details in Multiple view	NULL	NULL	0	NULL	NULL	NULL	NULL	Natural
1206	Deletion	Frameshift	g08	F8	A3	Exon	15	15	1738	1757	NULL	NULL	NULL	1	5269	NULL	c.5269delT	Phe1757Leufs*15	Phe	Leufs*	p.Phe1757Leufs*15	Null	0000-00-00	1	Light chain affected	<1	NULL	0	Null	Severe	Not reported	NULL	Natural
1207	Point	Missense	g08	F8	A3	Exon	15	15	1738	1757	TTT CTT	TTT	CTT	1	5269	T>C	c.5269T>C	Phe Leu	Phe	Leu	p.Phe1757Leu	Null	0000-00-00	1	1st/2st discrepancy	5	3	1.67	Null	Moderate	No	NULL	Natural
1208	Point	Missense	g08	F8	A3	Exon	15	15	1740	1759	GAT AAT	GAT	AAT	1	5275	G>A	c.5275G>A	Asp Asn	Asp	Asn	p.Asp1759Asn	Null	0000-00-00	3	details in Multiple view	NULL	NULL	0	NULL	NULL	NULL	NULL	Natural
1209	Point	Missense	g08	F8	A3	Exon	15	15	1740	1759	GAT CAT	GAT	CAT	1	5275	G>C	c.5275G>C	Asp His	Asp	His	p.Asp1759His	Null	0000-00-00	1	details in Multiple view	19	NULL	0	4	Mild	No	I	Natural
1210	Point	Missense	g08	F8	A3	Exon	15	15	1743	1762	TTT CTT	TTT	CTT	1	5284	T>C	c.5284T>C	Phe Leu	Phe	Leu	p.Phe1762Leu	Null	0000-00-00	1	Light chain affected	8	NULL	0	Null	Mild	No	NULL	Natural
1211	Point	Missense	g08	F8	A3	Exon	15	15	1743	1762	TTT TTA	TTT	TTA	1	5286	T>A	c.5286T>A	Phe Leu	Phe	Leu	p.Phe1762Leu	Null	0000-00-00	2	details in Multiple view	NULL	NULL	0	NULL	NULL	NULL	NULL	Natural
1212	Point	Missense	g08	F8	A3	Exon	15	15	1745	1764	CAG CGG	CAG	CGG	1	5291	A>G	c.5291A>G	Gln Arg	Gln	Arg	p.Gln1764Arg	Null	0000-00-00	1	Light chain affected	<1	NULL	0	Null	Severe	No	NULL	Natural
1213	Deletion	In-frame	g08	F8	A3	Exon	15	15	1746	1765	NULL	NULL	NULL	3	5293	NULL	c.5293_5295delCCC	Pro1765del	Pro	del	p.Pro1765del	Null	0000-00-00	1	Light chain affected	9	NULL	0	Null	Mild	Not reported	NULL	Natural
1214	Point	Nonsense	g08	F8	A3	Exon	15	15	1748	1767	TAC TAA	TAC	TAA	1	5301	C>A	c.5301C>A	Tyr *	Tyr	*	p.Tyr1767*	Null	0000-00-00	1	Light chain affected	<1	NULL	0	Null	Severe	No	NULL	Natural
1215	Point	Nonsense	g08	F8	A3	Exon	15	15	1748	1767	TAC TAG	TAC	TAG	1	5301	C>G	c.5301C>G	Tyr *	Tyr	*	p.Tyr1767*	Null	0000-00-00	3	details in Multiple view	NULL	NULL	0	NULL	NULL	NULL	NULL	Natural
1216	Point	Missense	g08	F8	A3	Exon	15	15	1749	1768	CGT TGT	CGT	TGT	1	5302	C>T	c.5302C>T	Arg Cys	Arg	Cys	p.Arg1768Cys	Null	0000-00-00	2	details in Multiple view	NULL	NULL	0	NULL	NULL	NULL	NULL	Natural
1217	Point	Missense	g08	F8	A3	Exon	15	15	1749	1768	CGT CAT	CGT	CAT	1	5303	G>A	c.5303G>A	Arg His	Arg	His	p.Arg1768His	Null	0000-00-00	6	details in Multiple view	NULL	NULL	0	NULL	NULL	NULL	NULL	Natural
1218	Point	Missense	g08	F8	A3	Exon	15	15	1750	1769	GGA AGA	GGA	AGA	1	5305	G>A	c.5305G>A	Gly Arg	Gly	Arg	p.Gly1769Arg	Null	0000-00-00	9	details in Multiple view	NULL	NULL	0	NULL	NULL	NULL	NULL	Natural
1219	Point	Missense	g08	F8	A3	Exon	15	15	1751	1770	GAA AAA	GAA	AAA	1	5308	G>A	c.5308G>A	Glu Lys	Glu	Lys	p.Glu1770Lys	Null	0000-00-00	1	details in Multiple view	<1	NULL	0	NULL	Severe	No	NULL	Natural
1220	Point	Missense	g08	F8	A3	Exon	15	15	1752	1771	CTA CCA	CTA	CCA	1	5312	T>C	c.5312T>C	Leu Pro	Leu	Pro	p.Leu1771Pro	Null	0000-00-00	1	details in Multiple view	24	NULL	0	NULL	Mild	No	NULL	Natural
1221	Point	Missense	g08	F8	A3	Exon	15	15	1753	1772	AAT AAA	AAT	AAA	1	5316	T>A	c.5316T>A	Asn Lys	Asn	Lys	p.Asn1772Lys	Null	0000-00-00	1	details in Multiple view	24	NULL	0	NULL	Mild	No	NULL	Natural
1222	Point	Missense	g08	F8	A3	Exon	15	15	1755	1774	CAT TAT	CAT	TAT	1	5320	C>T	c.5320C>T	His Tyr	His	Tyr	p.His1774Tyr	Null	0000-00-00	3	details in Multiple view	NULL	NULL	0	NULL	NULL	NULL	NULL	Natural
1223	Point	Missense	g08	F8	A3	Exon	15	15	1755	1774	CAT CGT	CAT	CGT	1	5321	A>G	c.5321A>G	His Arg	His	Arg	p.His1774Arg	Null	0000-00-00	2	details in Multiple view	NULL	NULL	0	NULL	NULL	NULL	NULL	Natural
1224	Point	Missense	g08	F8	A3	Exon	15	15	1755	1774	CAT CTT	CAT	CTT	1	5321	A>T	c.5321A>T	His Leu	His	Leu	p.His1774Leu	Null	0000-00-00	1	details in Multiple view	<1	NULL	0	NULL	Severe	No	NULL	Natural
1225	Point	Missense	g08	F8	A3	Exon	15	15	1756	1775	TTG GTG	TTG	GTG	1	5323	T>G	c.5323T>G	Leu Val	Leu	Val	p.Leu1775Val	Null	0000-00-00	2	details in Multiple view	NULL	NULL	0	NULL	NULL	NULL	NULL	Natural
1226	Point	Missense	g08	F8	A3	Exon	15	15	1756	1775	TTG TCG	TTG	TCG	1	5324	T>C	c.5324T>C	Leu Ser	Leu	Ser	p.Leu1775Ser	Null	0000-00-00	2	details in Multiple view	NULL	NULL	0	NULL	NULL	NULL	NULL	Natural
1227	Point	Missense	g08	F8	A3	Exon	15	15	1756	1775	TTG TTC	TTG	TTC	1	5325	G>C	c.5325G>C	Leu Phe	Leu	Phe	p.Leu1775Phe	Null	0000-00-00	1	details in Multiple view	19	NULL	0	NULL	Mild	No	NULL	Natural
1228	Point	Missense	g08	F8	A3	Exon	15	15	1758	1777	CTC CCC	CTC	CCC	1	5330	T>C	c.5330T>C	Leu Pro	Leu	Pro	p.Leu1777Pro	Null	0000-00-00	1	Light chain affected	3	NULL	0	Null	Moderate	No	NULL	Natural
1229	Point	Missense	g08	F8	A3	Exon	15	15	1760	1779	GGG AGG	GGG	AGG	1	5335	G>A	c.5335G>A	Gly Arg	Gly	Arg	p.Gly1779Arg	Null	0000-00-00	2	details in Multiple view	NULL	NULL	0	NULL	NULL	NULL	NULL	Natural
1230	Point	Missense	g08	F8	A3	Exon	15	15	1760	1779	GGG GAG	GGG	GAG	1	5336	A>G	c.5336A>G	Gly Glu	Gly	Glu	p.Gly1779Glu	Null	0000-00-00	2	details in Multiple view	NULL	NULL	0	NULL	NULL	NULL	NULL	Natural
1231	Deletion	Frameshift	g08	F8	A3	Exon	15	15	1760	1779	NULL	NULL	NULL	1	5337	NULL	c.5337delG	Gly1779Glyfs*4	Gly	Glyfs*	p.Gly1779Glyfs*4	Null	0000-00-00	1	details in Multiple view	<1	NULL	0	<1	Severe	Yes	NULL	Natural
1232	Point	Missense	g08	F8	A3	Exon	15	15	1761	1780	CCA ACA	CCA	ACA	1	5338	C>A	c.5338C>A	Pro Thr	Pro	Thr	p.Pro1780Thr	Null	0000-00-00	1	Light chain affected	<1	NULL	0	Null	Severe	Yes	NULL	Natural
1233	Point	Missense	g08	F8	A3	Exon	15	15	1761	1780	CCA CAA	CCA	CAA	1	5339	C>A	c.5339C>A	Pro Gln	Pro	Gln	p.Pro1780Gln	Null	0000-00-00	1	Light chain affected	6	NULL	0	Null	Mild	Yes	NULL	Natural
1234	Point	Missense	g08	F8	A3	Exon	15	15	1761	1780	CCA CTA	CCA	CTA	1	5339	C>T	c.5339C>T	Pro Leu	Pro	Leu	p.Pro1780Leu	Null	0000-00-00	1	Light chain affected	1	NULL	0	Null	Moderate	No	NULL	Natural
1235	Point	Nonsense	g08	F8	A3	Exon	15	15	1762	1781	TAT TAA	TAT	TAA	1	5343	T>A	c.5343T>A	Tyr *	Tyr	*	p.Tyr1781*	Null	0000-00-00	1	Light chain affected	<1	NULL	0	Null	Severe	No	NULL	Natural
1236	Point	Missense	g08	F8	A3	Exon	15	15	1763	1782	ATA AGA	ATA	AGA	1	5345	T>G	c.5345T>G	Ile Arg	Ile	Arg	p.Ile1782Arg	Null	0000-00-00	1	Light chain affected	<1	NULL	0	Null	Severe	No	NULL	Natural
1237	Point	Missense	g08	F8	A3	Exon	15	15	1764	1783	AGA ACA	AGA	ACA	1	5348	G>C	c.5348G>C	Arg Thr	Arg	Thr	p.Arg1783Thr	Null	0000-00-00	1	Light chain affected	52	NULL	0	Null	Mild	Not reported	NULL	Natural
1238	Point	Missense	g08	F8	A3	Exon	15	15	1766	1785	GAA AAA	GAA	AAA	1	5353	G>A	c.5353G>A	Glu Lys	Glu	Lys	p.Glu1785Lys	Null	0000-00-00	2	details in Multiple view	NULL	NULL	0	NULL	NULL	NULL	NULL	Natural
1239	Point	Missense	g08	F8	A3	Exon	15	15	1766	1785	GAA GCA	GAA	GCA	1	5354	A>C	c.5354A>C	Glu Ala	Glu	Ala	p.Glu1785Ala	Null	0000-00-00	1	details in Multiple view	26	NULL	0	NULL	Mild	No	NULL	Natural
1240	Point	Missense	g08	F8	A3	Exon	15	15	1769	1788	GAT CAT	GAT	CAT	1	5362	G>C	c.5362G>C	Asp His	Asp	His	p.Asp1788His	Null	0000-00-00	3	details in Multiple view	NULL	NULL	0	NULL	NULL	NULL	NULL	Natural
1241	Point	Missense	g08	F8	A3	Exon	15	15	1769	1788	GAT TAT	GAT	TAT	1	5362	G>T	c.5362G>T	Asp Tyr	Asp	Tyr	p.Asp1788Tyr	Null	0000-00-00	1	details in Multiple view	2	NULL	0	NULL	Moderate	No	NULL	Natural
1242	Point	Missense	g08	F8	A3	Exon	15	15	1769	1788	GAT GGT	GAT	GGT	1	5363	A>G	c.5363A>G	Asp Gly	Asp	Gly	p.Asp1788Gly	Null	0000-00-00	1	details in Multiple view	5	NULL	0	8	Moderate	No	II	Natural
1243	Deletion	In-frame	g08	F8	A3	Exon	15	15	1771	1790	NULL	NULL	NULL	3	5368	NULL	c.5368_5370delATC	Ile1790del	Ile	del	p.Ile1790del	Null	0000-00-00	1	details in Multiple view	7	NULL	0	8	Mild	No	NULL	Natural
1244	Point	Missense	g08	F8	A3	Exon	15	15	1772	1791	ATG ACG	ATG	ACG	1	5372	T>C	c.5372T>C	Met Thr	Met	Thr	p.Met1791Thr	Null	0000-00-00	2	details in Multiple view	NULL	NULL	0	NULL	NULL	NULL	NULL	Natural
1245	Point	Splice	g08	F8	Splice Site	Intron	15	15.99	0	0	NULL	NULL	NULL	1	5373	C>T	c.5373+13C>T	NULL	NULL	NULL	NULL	NULL	0000-00-00	1	details in Multiple view	NULL	NULL	0	NULL	Severe	NULL	NULL	Natural
1246	Point	Splice	g08	F8	Splice Site	Intron	15	15.99	0	0	NULL	NULL	NULL	1	5373	G>A	c.5373+1G>A	NULL	NULL	NULL	NULL	NULL	0000-00-00	3	details in Multiple view	NULL	NULL	0	NULL	NULL	NULL	NULL	Natural
1247	Point	Splice	g08	F8	Splice Site	Intron	15	15.99	0	0	NULL	NULL	NULL	1	5373	G>T	c.5373+1G>T	NULL	NULL	NULL	NULL	NULL	0000-00-00	2	details in Multiple view	NULL	NULL	0	NULL	NULL	NULL	NULL	Natural
1248	Point	Splice	g08	F8	Splice Site	Intron	15	15.99	0	0	NULL	NULL	NULL	1	5373	T>G	c.5373+2T>G	NULL	NULL	NULL	NULL	NULL	0000-00-00	2	details in Multiple view	NULL	NULL	0	NULL	NULL	NULL	NULL	Natural
1249	Point	Missense	g08	F8	A3	Exon	15	15	1772	1791	ATG ATA	ATG	ATA	1	5373	G>A	c.5373G>A	Met Ile	Met	Ile	p.Met1791Ile	Null	0000-00-00	1	details in Multiple view	NULL	NULL	0	NULL	Moderate	No	NULL	Natural
1250	Deletion	Splice	g08	F8	Splice Site	Intron	15	15.99	0	0	NULL	NULL	NULL	1	5374	NULL	c.5374-(19/31)delT	NULL	NULL	NULL	NULL	NULL	0000-00-00	1	details in Multiple view	<1	NULL	0	NULL	Severe	No	NULL	Natural
1252	Point	Splice	g08	F8	Splice Site	Intron	15	15.99	0	0	NULL	NULL	NULL	1	5374	G>A	c.5374-1G>A	NULL	NULL	NULL	NULL	NULL	0000-00-00	1	details in Multiple view	<1	NULL	0	NULL	Mild	No	NULL	Natural
1253	Point	Splice	g08	F8	Splice Site	Intron	15	15.99	0	0	NULL	NULL	NULL	1	5374	A>T	c.5374-2A>T	NULL	NULL	NULL	NULL	NULL	0000-00-00	2	details in Multiple view	NULL	NULL	0	NULL	NULL	NULL	NULL	Natural
1254	Point	Missense	g08	F8	A3	Exon	16	16	1775	1794	TTC CTC	TTC	CTC	1	5380	T>C	c.5380T>C	Phe Leu	Phe	Leu	p.Phe1794Leu	Null	0000-00-00	1	Light chain affected	20	NULL	0	37	Mild	No	II	Natural
1256	Point	Nonsense	g08	F8	A3	Exon	16	16	1778	1797	CAG TAG	CAG	TAG	1	5389	C>T	c.5389C>T	Gln *	Gln	*	p.Gln1797*	Null	0000-00-00	3	details in Multiple view	NULL	NULL	0	NULL	NULL	NULL	NULL	Natural
1257	Point	Missense	g08	F8	A3	Exon	16	16	1779	1798	GCC CCC	GCC	CCC	1	5392	G>C	c.5392G>C	Ala Ser	Ala	Ser	p.Ala1798Ser	Null	0000-00-00	2	details in Multiple view	NULL	NULL	0	NULL	NULL	NULL	NULL	Natural
1258	Point	Missense	g08	F8	A3	Exon	16	16	1779	1798	GCC GTC	GCC	GTC	1	5393	C>T	c.5393C>T	Ala Val	Ala	Val	p.Ala1798Val	Null	0000-00-00	1	details in Multiple view	3	NULL	0	NULL	Moderate	No	NULL	Natural
1259	Deletion	Frameshift	g08	F8	A3	Exon	16	16	1780	1799	NULL	NULL	NULL	2	5395	NULL	c.5395_5396delTC	Ser1799Serfs*8	Ser	Serfs*	p.Ser1799Serfs*8	Null	0000-00-00	1	Light chain affected	<1	NULL	0	Null	Severe	Yes	NULL	Natural
1260	Point	Missense	g08	F8	A3	Exon	16	16	1780	1799	TCT CCT	TCT	CCT	1	5395	T>C	c.5395T>C	Ser Pro	Ser	Pro	p.Ser1799Pro	Null	0000-00-00	1	Light chain affected	33	NULL	0	Null	Mild	Yes	NULL	Natural
1261	Point	Missense	g08	F8	A3	Exon	16	16	1781	1800	CGT GGT	CGT	GGT	1	5398	C>G	c.5398C>G	Arg Gly	Arg	Gly	p.Arg1800Gly	Null	0000-00-00	2	details in Multiple view	NULL	NULL	0	NULL	NULL	NULL	NULL	Natural
1262	Point	Missense	g08	F8	A3	Exon	16	16	1781	1800	CGT TGT	CGT	TGT	1	5398	C>T	c.5398C>T	Arg Cys	Arg	Cys	p.Arg1800Cys	Null	0000-00-00	13	details in Multiple view	NULL	NULL	0	NULL	NULL	NULL	NULL	Natural
1263	Point	Missense	g08	F8	A3	Exon	16	16	1781	1800	CGT CAT	CGT	CAT	1	5399	G>A	c.5399G>A	Arg His	Arg	His	p.Arg1800His	Null	0000-00-00	32	details in Multiple view	NULL	NULL	0	NULL	NULL	NULL	NULL	Natural
1264	Point	Missense	g08	F8	A3	Exon	16	16	1781	1800	CGT CCT	CGT	CCT	1	5399	G>C	c.5399G>C	Arg Pro	Arg	Pro	p.Arg1800Pro	Null	0000-00-00	2	details in Multiple view	NULL	NULL	0	NULL	NULL	NULL	NULL	Natural
1265	Point	Missense	g08	F8	A3	Exon	16	16	1781	1800	CGT CTT	CGT	CTT	1	5399	G>T	c.5399G>T	Arg Leu	Arg	Leu	p.Arg1800Leu	Null	0000-00-00	1	details in Multiple view	NULL	NULL	0	NULL	NULL	NULL	NULL	Natural
1266	Point	Missense	g08	F8	A3	Exon	16	16	1782	1801	CCC GCC	CCC	GCC	1	5401	C>G	c.5401C>G	Pro Ala	Pro	Ala	p.Pro1801Ala	Null	0000-00-00	1	Light chain affected	8	NULL	0	5	Mild	No	I	Natural
1267	Point	Missense	g08	F8	A3	Exon	16	16	1783	1802	TAT TCT	TAT	TCT	1	5405	A>C	c.5405A>C	Tyr Ser	Tyr	Ser	p.Tyr1802Ser	Null	0000-00-00	1	Light chain affected	<1	NULL	0	5	Severe	No	NULL	Natural
1268	Point	Missense	g08	F8	A3	Exon	16	16	1783	1802	TAT TGT	TAT	TGT	1	5405	A>G	c.5405A>G	Tyr Cys	Tyr	Cys	p.Tyr1802Cys	Null	0000-00-00	5	details in Multiple view	NULL	NULL	0	NULL	NULL	NULL	NULL	Natural
1269	Point	Nonsense	g08	F8	A3	Exon	16	16	1783	1802	TAT TAG	TAT	TAG	1	5406	T>G	c.5406T>G	Tyr *	Tyr	*	p.Tyr1802*	Null	0000-00-00	1	details in Multiple view	NULL	NULL	0	NULL	NULL	NULL	NULL	Natural
1270	Point	Missense	g08	F8	A3	Exon	16	16	1784	1803	TCC CCC	TCC	CCC	1	5407	T>C	c.5407T>C	Ser Pro	Ser	Pro	p.Ser1803Pro	Null	0000-00-00	1	Light chain affected	<1	NULL	0	Null	Severe	No	NULL	Natural
1271	Point	Missense	g08	F8	A3	Exon	16	16	1784	1803	TCC TAC	TCC	TAC	1	5408	C>A	c.5408C>A	Ser Tyr	Ser	Tyr	p.Ser1803Tyr	Null	0000-00-00	1	Light chain affected	<1	NULL	0	Null	Severe	No	NULL	Natural
1272	Point	Missense	g08	F8	A3	Exon	16	16	1785	1804	TTC ATC	TTC	ATC	1	5410	T>A	c.5410T>A	Phe Ile	Phe	Ile	p.Phe1804Ile	Null	0000-00-00	1	Light chain affected	7	NULL	0	Null	Mild	No	NULL	Natural
1273	Point	Missense	g08	F8	A3	Exon	16	16	1785	1804	TTC TCC	TTC	TCC	1	5411	T>C	c.5411T>C	Phe Ser	Phe	Ser	p.Phe1804Ser	Null	0000-00-00	1	Light chain affected	<1	NULL	0	Null	Severe	No	NULL	Natural
1274	Point	Missense	g08	F8	A3	Exon	16	16	1786	1805	TAT TCT	TAT	TCT	1	5414	A>C	c.5414A>C	Tyr Ser	Tyr	Ser	p.Tyr1805Ser	Null	0000-00-00	2	details in Multiple view	NULL	NULL	0	NULL	NULL	NULL	NULL	Natural
1275	Point	Nonsense	g08	F8	A3	Exon	16	16	1786	1805	TAT TAA	TAT	TAA	1	5415	T>A	c.5415T>A	Tyr *	Tyr	*	p.Tyr1805*	Null	0000-00-00	1	details in Multiple view	<1	NULL	0	NULL	Severe	No	NULL	Natural
1276	Point	Missense	g08	F8	A3	Exon	16	16	1788	1807	AGC GGC	AGC	GGC	1	5419	A>G	c.5419A>G	Ser Gly	Ser	Gly	p.Ser1807Gly	Null	0000-00-00	1	Light chain affected	13	NULL	0	68	Mild	Not reported	II	Natural
1277	Point	Missense	g08	F8	A3	Exon	16	16	1788	1807	AGC ACC	AGC	ACC	1	5420	G>C	c.5420G>C	Ser Thr	Ser	Thr	p.Ser1807Thr	Null	0000-00-00	2	details in Multiple view	NULL	NULL	0	NULL	NULL	NULL	NULL	Natural
1278	Point	Missense	g08	F8	A3	Exon	16	16	1789	1808	CTT TTT	CTT	TTT	1	5422	C>T	c.5422C>T	Leu Phe	Leu	Phe	p.Leu1808Phe	Null	0000-00-00	5	details in Multiple view	NULL	NULL	0	NULL	NULL	NULL	NULL	Natural
1279	Deletion	Frameshift	g08	F8	A3	Exon	16	16	1789	1808	NULL	NULL	NULL	1	5422	NULL	c.5422delC	Leu1808Leufs*63	Leu	Leufs*	p.Leu1808Leufs*63	Null	0000-00-00	1	details in Multiple view	NULL	NULL	0	NULL	Severe	No	NULL	Natural
1280	Deletion	Frameshift	g08	F8	A3	Exon	16	16	1791	1810	NULL	NULL	NULL	1	5428	NULL	c.5428delT	Ser1810Leufs*61	Ser	Leufs*	p.Ser1810Leufs*61	Null	0000-00-00	1	Light chain affected	1	NULL	0	Null	Severe	No	NULL	Natural
1281	Point	Missense	g08	F8	A3	Exon	16	16	1791	1810	TCT CCT	TCT	CCT	1	5428	T>C	c.5428T>C	Ser Pro	Ser	Pro	p.Ser1810Pro	Null	0000-00-00	6	details in Multiple view	NULL	NULL	0	NULL	NULL	NULL	NULL	Natural
1282	Point	Nonsense	g08	F8	A3	Exon	16	16	1792	1811	TAT TAA	TAT	TAA	1	5433	T>A	c.5433T>A	Tyr *	Tyr	*	p.Tyr1811*	Null	0000-00-00	1	details in Multiple view	<1	NULL	0	NULL	Severe	Yes	NULL	Natural
1283	Point	Nonsense	g08	F8	A3	Exon	16	16	1796	1815	CAG TAG	CAG	TAG	1	5443	C>T	c.5443C>T	Gln *	Gln	*	p.Gln1815*	Null	0000-00-00	2	details in Multiple view	NULL	NULL	0	NULL	NULL	NULL	NULL	Natural
1284	Point	Nonsense	g08	F8	A3	Exon	16	16	1799	1818	GGA TGA	GGA	TGA	1	5452	G>T	c.5452G>T	Gly *	Gly	*	p.Gly1818*	Null	0000-00-00	2	details in Multiple view	NULL	NULL	0	NULL	NULL	NULL	NULL	Natural
1285	Deletion	Frameshift	g08	F8	A3	Exon	16	16	1801	1820	NULL	NULL	NULL	1	5460	NULL	c.5460delA	Glu1820Aspfs*51	Glu	Aspfs*51	p.Glu1820Aspfs*51	Null	0000-00-00	1	Light chain affected	>5	NULL	0	Null	Severe	No	NULL	Natural
1286	Duplication	Frameshift	g08	F8	A3	Exon	16	16	1805	1824	NULL	NULL	NULL	1	5471	NULL	c.547dupA	Asn1824Lysfs*5	Asn	Lysfs*5	p.Asn1824Lysfs*5	Null	0000-00-00	1	Light chain affected	4.9	NULL	0	Null	Moderate	No	NULL	Natural
1287	Point	Missense	g08	F8	A3	Exon	16	16	1805	1824	AAC ATC	AAC	ATC	1	5471	A>T	c.5471A>T	Asn Ile	Asn	Ile	p.Asn1824Ile	Null	0000-00-00	1	Light chain affected	1	NULL	0	Null	Severe	No	NULL	Natural
1288	Deletion	Frameshift	g08	F8	A3	Exon	16	16	1805	1824	NULL	NULL	NULL	1	5471	NULL	c.5471delA	Asn1824Thrfs*47	Asn	Thrfs*	p.Asn1824Thrfs*47	Null	0000-00-00	2	details in Multiple view	NULL	NULL	0	NULL	NULL	NULL	NULL	Natural
1289	Deletion	Frameshift	g08	F8	A3	Exon	16	16	1810	1829	NULL	NULL	NULL	1	5486	NULL	c.5486delA	Asn1829Metfs*42	Asn	Metfs*	p.Asn1829Metfs*42	Null	0000-00-00	1	Light chain affected	<1	NULL	0	Null	Severe	No	NULL	Natural
1290	Point	Missense	g08	F8	A3	Exon	16	16	1815	1834	TAC GAC	TAC	GAC	1	5500	T>G	c.5500T>G	Tyr Asp	Tyr	Asp	p.Tyr1834Asp	Null	0000-00-00	1	Light chain affected	2	NULL	0	Null	Moderate	No	NULL	Natural
1291	Point	Missense	g08	F8	A3	Exon	16	16	1815	1834	TAC TGC	TAC	TGC	1	5501	A>G	c.5501A>G	Tyr Cys	Tyr	Cys	p.Tyr1834Cys	Null	0000-00-00	3	details in Multiple view	NULL	NULL	0	NULL	NULL	NULL	NULL	Natural
1292	Duplication	Frameshift	g08	F8	A3	Exon	16	16	1815	1834	NULL	NULL	NULL	1	5501	NULL	c.5501dupA	Trp1834*	Trp	*	p.Trp1834*	Null	0000-00-00	1	details in Multiple view	<1	NULL	0	NULL	Severe	Yes	NULL	Natural
1293	Point	Nonsense	g08	F8	A3	Exon	16	16	1817	1836	TGG TAG	TGG	TAG	1	5507	G>A	c.5507G>A	Trp *	Trp	*	p.Trp1836*	Null	0000-00-00	1	Light Chain	<1	NULL	0	Null	Moderate	No	NULL	Natural
1294	Point	Nonsense	g08	F8	A3	Exon	16	16	1817	1836	TGG TGA	TGG	TGA	1	5508	G>A	c.5508G>A	Trp *	Trp	*	p.Trp1836*	Null	0000-00-00	1	Light Chain	<1	NULL	0	Null	Severe	No	NULL	Natural
1295	Point	Nonsense	g08	F8	A3	Exon	16	16	1820	1839	CAA TAA	CAA	TAA	1	5515	C>T	c.5515C>T	Gln *	Gln	*	p.Gln1839*	Null	0000-00-00	1	detected in carrier only	>5	NULL	0	Null	Mild	Not reported	NULL	Natural
1296	Point	Missense	g08	F8	A3	Exon	16	16	1821	1840	CAT CTT	CAT	CTT	1	5519	A>T	c.5519A>T	His Leu	His	Leu	p.His1840Leu	Null	0000-00-00	1	detected in carrier only	4.9	NULL	0	Null	Moderate	No	NULL	Natural
1297	Point	Missense	g08	F8	A3	Exon	16	16	1823	1842	ATG CTG	ATG	CTG	1	5524	A>C	c.5524A>C	Met Leu	Met	Leu	p.Met1842Leu	Null	0000-00-00	2	details in Multiple view	NULL	NULL	0	NULL	NULL	NULL	NULL	Natural
1298	Point	Missense	g08	F8	A3	Exon	16	16	1823	1842	ATG ATA	ATG	ATA	1	5526	G>A	c.5526G>A	Met Ile	Met	Ile	p.Met1842Ile	Null	0000-00-00	3	details in Multiple view	NULL	NULL	0	NULL	NULL	NULL	NULL	Natural
1299	Point	Missense	g08	F8	A3	Exon	16	16	1824	1843	GCA ACA	GCA	ACA	1	5527	G>A	c.5527G>A	Ala Thr	Ala	Thr	p.Ala1843Thr	Null	0000-00-00	3	details in Multiple view	NULL	NULL	0	NULL	NULL	NULL	NULL	Natural
1300	Point	Missense	g08	F8	A3	Exon	16	16	1825	1844	CCC TCC	CCC	TCC	1	5530	C>T	c.5530C>T	Pro Ser	Pro	Ser	p.Pro1844Ser	Null	0000-00-00	2	details in Multiple view	NULL	NULL	0	NULL	NULL	NULL	NULL	Natural
1301	Point	Missense	g08	F8	A3	Exon	16	16	1825	1844	CCC CAC	CCC	CAC	1	5531	C>A	c.5531C>A	Pro His	Pro	His	p.Pro1844His	Null	0000-00-00	1	details in Multiple view	NULL	NULL	0	NULL	Mild	No	NULL	Natural
1302	Point	Missense	g08	F8	A3	Exon	16	16	1825	1844	CCC CTC	CCC	CTC	1	5531	C>T	c.5531C>T	Pro Leu	Pro	Leu	p.Pro1844Leu	Null	0000-00-00	3	details in Multiple view	NULL	NULL	0	NULL	NULL	NULL	NULL	Natural
1303	Point	Missense	g08	F8	A3	Exon	16	16	1826	1845	ACT CCT	ACT	CCT	1	5533	A>C	c.5533A>C	Thr Pro	Thr	Pro	p.Thr1845Pro	Null	0000-00-00	1	details in Multiple view	NULL	NULL	0	NULL	Mild	No	NULL	Natural
1304	Point	Nonsense	g08	F8	A3	Exon	16	16	1827	1846	AAA TAA	AAA	TAA	1	5536	A>T	c.5536A>T	Lys *	Lys	*	p.Lys1846*	Null	0000-00-00	4	details in Multiple view	NULL	NULL	0	NULL	NULL	NULL	NULL	Natural
1305	Point	Missense	g08	F8	A3	Exon	16	16	1828	1847	GAT GGT	GAT	GGT	1	5540	A>G	c.5540A>G	Asp Gly	Asp	Gly	p.Asp1847Gly	Null	0000-00-00	1	details in Multiple view	<1	NULL	0	NULL	Severe	Yes	NULL	Natural
1306	Deletion	Frameshift	g08	F8	A3	Exon	16	16	1829	1848	NULL	NULL	NULL	1	5542	NULL	c.5542delG	Glu1848Serfs*23	Glu	Serfs*23	p.Glu1848Serfs*23	Null	0000-00-00	1	details in Multiple view	<1	NULL	0	NULL	Severe	No	NULL	Natural
1307	Point	Missense	g08	F8	A3	Exon	16	16	1829	1848	GAG AAG	GAG	AAG	1	5542	G>A	c.5542G>A	Glu Lys	Glu	Lys	p.Glu1848Lys	Null	0000-00-00	4	details in Multiple view	NULL	NULL	0	NULL	NULL	NULL	NULL	Natural
1308	Point	Missense	g08	F8	A3	Exon	16	16	1829	1848	GAG GCG	GAG	GCG	1	5543	A>C	c.5543A>C	Glu Ala	Glu	Ala	p.Glu1848Ala	Null	0000-00-00	2	details in Multiple view	NULL	NULL	0	NULL	NULL	NULL	NULL	Natural
1309	Point	Missense	g08	F8	A3	Exon	16	16	1829	1848	GAG GGG	GAG	GGG	1	5543	A>G	c.5543A>G	Glu Gly	Glu	Gly	p.Glu1848Gly	Null	0000-00-00	1	details in Multiple view	NULL	NULL	0	NULL	Mild	No	NULL	Natural
1310	Point	Missense	g08	F8	A3	Exon	16	16	1829	1848	GAG GTG	GAG	GTG	1	5543	A>T	c.5543A>T	Glu Val	Glu	Val	p.Glu1848Val	Null	0000-00-00	1	details in Multiple view	6	NULL	0	NULL	Mild	No	NULL	Natural
1311	Point	Missense	g08	F8	A3	Exon	16	16	1829	1848	GAG GAC	GAG	GAC	1	5544	G>C	c.5544G>C	Glu Asp	Glu	Asp	p.Glu1848Asp	Null	0000-00-00	1	details in Multiple view	6	NULL	0	NULL	Mild	No	NULL	Natural
1312	Point	Missense	g08	F8	A3	Exon	16	16	1830	1849	TTT TGT	TTT	TGT	1	5546	T>G	c.5546T>G	Phe Leu	Phe	Leu	p.Phe1849Leu	Null	0000-00-00	1	Light chain affected	<1	NULL	0	Null	Mild	Not reported	NULL	Natural
1313	Point	Nonsense	g08	F8	A3	Exon	16	16	1832	1851	TGC TGA	TGC	TGA	1	5553	C>A	c.5553C>A	Cys *	Cys	*	p.Cys1851*	Null	0000-00-00	1	Light chain affected	<1	NULL	0	Null	Severe	Not reported	NULL	Natural
1314	Point	Missense	g08	F8	A3	Exon	16	16	1833	1852	AAA GAA	AAA	GAA	1	5554	A>G	c.5554A>G	Lys Glu	Lys	Glu	p.Lys1852Glu	Null	0000-00-00	1	Light chain affected	<1	NULL	0	Null	Severe	No	NULL	Natural
1315	Point	Missense	g08	F8	A3	Exon	16	16	1834	1853	GCC ACC	GCC	ACC	1	5557	G>A	c.5557G>A	Ala Thr	Ala	Thr	p.Ala1853Thr	Null	0000-00-00	6	details in Multiple view	NULL	NULL	0	NULL	NULL	NULL	NULL	Natural
1316	Point	Missense	g08	F8	A3	Exon	16	16	1834	1853	GCC GTC	GCC	GTC	1	5558	C>T	c.5558C>T	Ala Val	Ala	Val	p.Ala1853Val	Null	0000-00-00	2	details in Multiple view	NULL	NULL	0	NULL	NULL	NULL	NULL	Natural
1317	Deletion	Frameshift	g08	F8	A3	Exon	16	16	1835	1854	NULL	NULL	NULL	1	5560	NULL	c.5560delG	Trp1854Trpfs*17	Trp	Trpfs*	p.Trp1854Trpfs*17	Null	0000-00-00	1	details in Multiple view	<1	NULL	0	NULL	Severe	NULL	NULL	Natural
1318	Point	Nonsense	g08	F8	A3	Exon	16	16	1835	1854	TGG TAG	TGG	TAG	1	5561	G>A	c.5561G>A	Trp *	Trp	*	p.Trp1854*	Null	0000-00-00	3	details in Multiple view	NULL	NULL	0	NULL	NULL	NULL	NULL	Natural
1319	Point	Missense	g08	F8	A3	Exon	16	16	1835	1854	TGG TGT	TGG	TGT	1	5562	G>T	c.5562G>T	Trp Cys	Trp	Cys	p.Trp1854Cys	Null	0000-00-00	1	details in Multiple view	<1	NULL	0	NULL	Severe	No	NULL	Natural
1320	Deletion	Frameshift	g08	F8	A3	Exon	16	16	1836	1855	NULL	NULL	NULL	4	5564	NULL	c.5564_5567delCTTA	Ala1855Valfs*15	Ala	Valfs*	p.Ala1855Valfs*15	Null	0000-00-00	1	Light chain affected	<1	NULL	0	Null	Severe	No	NULL	Natural
1321	Point	Missense	g08	F8	A3	Exon	16	16	1836	1855	GCT GAT	GCT	GAT	1	5564	C>A	c.5564C>A	Ala Asp	Ala	Asp	p.Ala1855Asp	Null	0000-00-00	1	Light chain affected	<1	NULL	0	Null	Moderate	No	NULL	Natural
1322	Point	Missense	g08	F8	A3	Exon	16	16	1837	1856	TAT TCT	TAT	TCT	1	5567	A>C	c.5567A>C	Tyr Ser	Tyr	Ser	p.Tyr1856Ser	Null	0000-00-00	1	Light chain affected	4	NULL	0	Null	Moderate	No	NULL	Natural
1323	Point	Missense	g08	F8	A3	Exon	16	16	1837	1856	TAT TGT	TAT	TGT	1	5567	A>G	c.5567A>G	Tyr Cys	Tyr	Cys	p.Tyr1856Cys	Null	0000-00-00	1	Light chain affected	<1	NULL	0	Null	Severe	No	NULL	Natural
1324	Point	Nonsense	g08	F8	A3	Exon	16	16	1837	1856	TAT TAG	TAT	TAG	1	5568	T>G	c.5568T>G	Tyr *	Tyr	*	p.Tyr1856*	Null	0000-00-00	2	details in Multiple view	NULL	NULL	0	NULL	NULL	NULL	NULL	Natural
1325	Point	Missense	g08	F8	A3	Exon	16	16	1839	1858	TCT TGT	TCT	TGT	1	5573	C>G	c.5573C>G	Ser Cys	Ser	Cys	p.Ser1858Cys	Null	0000-00-00	1	Heavy chain affected	<1	NULL	0	Null	Severe	No	NULL	Natural
1326	Point	Missense	g08	F8	A3	Exon	16	16	1839	1858	TCT TTT	TCT	TTT	1	5573	C>T	c.5573C>T	Ser Phe	Ser	Phe	p.Ser1858Phe	Null	0000-00-00	1	Heavy chain affected	20	NULL	0	10	Mild	No	I	Natural
1327	Deletion	Frameshift	g08	F8	A3	Exon	16	16	1840	1859	NULL	NULL	NULL	1	5574	NULL	c.5574delT	Asp1859Metfs*12	Asp	Metfs*	p.Asp1859Metfs*12	Null	0000-00-00	2	details in Multiple view	NULL	NULL	0	NULL	NULL	NULL	NULL	Natural
1328	Deletion	Frameshift	g08	F8	A3	Exon	16	16	1840	1859	NULL	NULL	NULL	1	5575	NULL	c.5575delG	Asp1859Metfs*12	Asp	Metfs*	p.Asp1859Metfs*12	Null	0000-00-00	1	details in Multiple view	<1	NULL	0	NULL	Severe	No	NULL	Natural
1329	Point	Missense	g08	F8	A3	Exon	16	16	1840	1859	GAT GGT	GAT	GGT	1	5576	A>G	c.5576A>G	Asp Gly	Asp	Gly	p.Asp1859Gly	Null	0000-00-00	1	details in Multiple view	1.3	NULL	0	NULL	Moderate	No	NULL	Natural
1330	Point	Splice	g08	F8	Splice Site	Intron	16	16.99	0	0	t g	NULL	NULL	1	5586	T>G	c.5586+2T>G	NULL	NULL	NULL	NULL	NULL	0000-00-00	1	details in Multiple view	NULL	NULL	0	NULL	Moderate	Yes	NULL	Natural
1331	Point	Splice	g08	F8	Splice Site	Intron	16	16.99	0	0	NULL	NULL	NULL	1	5586	G>A	c.5586+5G>A	NULL	NULL	NULL	NULL	NULL	0000-00-00	1	details in Multiple view	6	NULL	0	NULL	Mild	No	NULL	Natural
1332	Point	Silent	g08	F8	A3	Exon	16	16	1843	1862	CTG CTA	CTG	CTA	1	5586	G>A	c.5586G>A	Leu Leu	Leu	Leu	p.Leu1862Leu	Null	0000-00-00	2	details in Multiple view	NULL	NULL	0	NULL	NULL	NULL	NULL	Natural
1333	Point	Splice	g08	F8	Splice Site	Intron	16	16.99	0	0	tag taa	NULL	NULL	1	5587	G>A	c.5587-1G>A	NULL	NULL	NULL	NULL	NULL	0000-00-00	1	details in Multiple view	<1	NULL	0	NULL	Severe	No	NULL	Natural
1334	Point	Splice	g08	F8	Splice Site	Intron	16	16.99	0	0	NULL	NULL	NULL	1	5587	A>G	c.5587-2A>G	NULL	NULL	NULL	NULL	NULL	0000-00-00	2	details in Multiple view	NULL	NULL	0	NULL	NULL	NULL	NULL	Natural
1335	Point	Splice	g08	F8	Splice Site	Intron	16	16.99	0	0	NULL	NULL	NULL	1	5587	A>T	c.5587-2A>T	NULL	NULL	NULL	NULL	NULL	0000-00-00	1	details in Multiple view	<1	NULL	0	NULL	Severe	Yes	NULL	Natural
1336	Point	Missense	g08	F8	A3	Exon	17	17	1844	1863	GAA AAA	GAA	AAA	1	5587	G>A	c.5587G>A	Glu Lys	Glu	Lys	p.Glu1863Lys	Null	0000-00-00	2	details in Multiple view	NULL	NULL	0	NULL	NULL	NULL	NULL	Natural
1337	Point	Missense	g08	F8	A3	Exon	17	17	1845	1864	AAA GAA	AAA	GAA	1	5590	A>G	c.5590A>G	Lys Glu	Lys	Glu	p.Lys1864Glu	Null	0000-00-00	1	details in Multiple view	6	NULL	0	NULL	Moderate	No	NULL	Natural
1338	Deletion	Frameshift	g08	F8	A3	Exon	17	17	1846	1865	NULL	NULL	NULL	1	5590	NULL	c.5590delA	Asp1865Metfs*6	Asp	Metfs*	p.Asp1865Metfs*6	Null	0000-00-00	1	details in Multiple view	<1	NULL	0	NULL	Severe	No	NULL	Natural
1339	Duplication	Frameshift	g08	F8	A3	Exon	17	17	1846	1865	NULL	NULL	NULL	1	5592	NULL	c.5592dupA	Asp1865Argfs*15	Asp	Argfs*15	p.Asp1865Argfs*15	Null	0000-00-00	1	details in Multiple view	<1	NULL	0	NULL	Severe	No	NULL	Natural
1340	Point	Missense	g08	F8	A3	Exon	17	17	1846	1865	GAT AAT	GAT	AAT	1	5593	G>A	c.5593G>A	Asp Asn	Asp	Asn	p.Asp1865Asn	Null	0000-00-00	1	details in Multiple view	<1	NULL	0	NULL	Severe	No	NULL	Natural
1341	Point	Missense	g08	F8	A3	Exon	17	17	1846	1865	GAT TAT	GAT	TAT	1	5593	G>T	c.5593G>T	Asp Tyr	Asp	Tyr	p.Asp1865Tyr	Null	0000-00-00	1	details in Multiple view	<1	NULL	0	NULL	Severe	No	NULL	Natural
1342	Point	Missense	g08	F8	A3	Exon	17	17	1846	1865	GAT GGT	GAT	GGT	1	5594	A>G	c.5594A>G	Asp Gly	Asp	Gly	p.Asp1865Gly	Null	0000-00-00	1	details in Multiple view	<1	NULL	0	NULL	Severe	No	NULL	Natural
1343	Point	Missense	g08	F8	A3	Exon	17	17	1846	1865	GAT GAA	GAT	GAA	1	5595	T>A	c.5595T>A	Asp Glu	Asp	Glu	p.Asp1865Glu	Null	0000-00-00	1	details in Multiple view	<1	NULL	0	NULL	Severe	No	NULL	Natural
1344	Point	Missense	g08	F8	A3	Exon	17	17	1848	1867	CAC CCC	CAC	CCC	1	5600	A>C	c.5600A>C	His Pro	His	Pro	p.His1867Pro	Null	0000-00-00	1	Light chain affected	<1	NULL	0	Null	Mild	No	NULL	Natural
1345	Point	Missense	g08	F8	A3	Exon	17	17	1848	1867	CAC CGC	CAC	CGC	1	5600	A>G	c.5600A>G	His Arg	His	Arg	p.His1867Arg	Null	0000-00-00	2	details in Multiple view	NULL	NULL	0	NULL	NULL	NULL	NULL	Natural
1346	Point	Missense	g08	F8	A3	Exon	17	17	1849	1868	TCA CCA	TCA	CCA	1	5602	T>C	c.5602T>C	Ser Pro	Ser	Pro	p.Ser1868Pro	Null	0000-00-00	2	details in Multiple view	NULL	NULL	0	NULL	NULL	NULL	NULL	Natural
1347	Point	Missense	g08	F8	A3	Exon	17	17	1849	1868	TCA TTA	TCA	TTA	1	5603	C>T	c.5603C>T	Ser Leu	Ser	Leu	p.Ser1868Leu	Null	0000-00-00	2	details in Multiple view	NULL	NULL	0	NULL	NULL	NULL	NULL	Natural
1348	Point	Missense	g08	F8	A3	Exon	17	17	1850	1869	GGC GAC	GGC	GAC	1	5606	G>A	c.5606G>A	Gly Asp	Gly	Asp	p.Gly1869Asp	Null	0000-00-00	2	details in Multiple view	NULL	NULL	0	NULL	NULL	NULL	NULL	Natural
1349	Point	Missense	g08	F8	A3	Exon	17	17	1850	1869	GGC GTC	GGC	GTC	1	5606	G>T	c.5606G>T	Gly Val	Gly	Val	p.Gly1869Val	Null	0000-00-00	2	details in Multiple view	NULL	NULL	0	NULL	NULL	NULL	NULL	Natural
1350	Point	Missense	g08	F8	A3	Exon	17	17	1853	1872	GGA GAA	GGA	GAA	1	5615	G>A	c.5615G>A	Gly Glu	Gly	Glu	p.Gly1872Glu	Null	0000-00-00	1	Light chain affected	<1	NULL	0	Null	Severe	No	NULL	Natural
1351	Point	Missense	g08	F8	A3	Exon	17	17	1854	1873	CCC CGC	CCC	CGC	1	5618	C>G	c.5618C>G	Pro Arg	Pro	Arg	p.Pro1873Arg	Null	0000-00-00	2	details in Multiple view	NULL	NULL	0	NULL	NULL	NULL	NULL	Natural
1352	Point	Missense	g08	F8	A3	Exon	17	17	1854	1873	CCC CTC	CCC	CTC	1	5618	C>T	c.5618C>T	Pro Leu	Pro	Leu	p.Pro1873Leu	Null	0000-00-00	6	details in Multiple view	NULL	NULL	0	NULL	NULL	NULL	NULL	Natural
1353	Duplication	Frameshift	g08	F8	A3	Exon	17	17	1856	1875	NULL	NULL	NULL	1	5622	NULL	c.5622dupT	Leu1875Serfs*5	Leu	Serfs*5	p.Leu1875Serfs*5	Null	0000-00-00	1	details in Multiple view	<1	NULL	0	NULL	Severe	No	NULL	Natural
1354	Point	Missense	g08	F8	A3	Exon	17	17	1856	1875	CTG CCG	CTG	CCG	1	5624	T>C	c.5624T>C	Leu Pro	Leu	Pro	p.Leu1875Pro	Null	0000-00-00	1	details in Multiple view	<1	NULL	0	NULL	Severe	No	NULL	Natural
1355	Point	Missense	g08	F8	A3	Exon	17	17	1857	1876	GTC CTC	GTC	CTC	1	5626	G>C	c.5626G>C	Val Leu	Val	Leu	p.Val1876Leu	Null	0000-00-00	1	details in Multiple view	31	NULL	0	NULL	Mild	No	NULL	Natural
1356	Point	Missense	g08	F8	A3	Exon	17	17	1858	1877	TGC CGC	TGC	CGC	1	5629	T>C	c.5629T>C	Cys Arg	Cys	Arg	p.Cys1877Arg	Null	0000-00-00	1	Heavy chain affected	<1	NULL	0	Null	Severe	No	NULL	Natural
1357	Point	Missense	g08	F8	A3	Exon	17	17	1862	1881	ACA CCA	ACA	CCA	1	5641	A>C	c.5641A>C	Thr Pro	Thr	Pro	p.Thr1881Pro	Null	0000-00-00	1	Light chain affected	<1	NULL	0	Null	Severe	No	NULL	Natural
1358	Deletion	Frameshift	g08	F8	A3	Exon	17	17	1862	1881	NULL	NULL	NULL	1	5641	NULL	c.5641delA	Thr1881Hisfs*2	Thr	Hisfs*	p.Thr1881Hisfs*2	Null	0000-00-00	1	Light chain affected	<1	NULL	0	Null	Severe	Yes	NULL	Natural
1359	Point	Missense	g08	F8	A3	Exon	17	17	1863	1882	CTG CCG	CTG	CCG	1	5645	T>C	c.5645T>C	Leu Pro	Leu	Pro	p.Leu1882Pro	Null	0000-00-00	1	double nucleotide inversion	<1	NULL	0	Null	Severe	No	NULL	Natural
1360	Duplication	Frameshift	g08	F8	A3	Exon	17	17	1865	1884	NULL	NULL	NULL	4	5648	NULL	c.5648_5651dupTGAA	Pro1884Glufs*20	Pro	Glufs*20	p.Pro1884Glufs*20	Null	0000-00-00	1	Light chain affected	1	NULL	0	Null	Severe	No	NULL	Natural
1361	Point	Missense	g08	F8	A3	Exon	17	17	1867	1886	CAT AAT	CAT	AAT	1	5656	C>A	c.5656C>A	His Asn	His	Asn	p.His1886Asn	Null	0000-00-00	1	Light chain affected	1 to	NULL	0	Null	Mild	No	NULL	Natural
1362	Insertion	Frameshift	g08	F8	A3	Exon	17	17	1868	1887	NULL	NULL	NULL	14	5658	NULL	c.5658_5659ins14	Gly1887*	Gly	*	p.Gly1887*	Null	0000-00-00	1	Light chain affected	1 to	NULL	0	Null	Severe	No	NULL	Natural
1363	Duplication	Frameshift	g08	F8	A3	Exon	17	17	1869	1888	NULL	NULL	NULL	1	5662	NULL	c.5662dupA	Arg1888Lysfs*15	Arg	Lysfs*15	p.Arg1888Lysfs*15	Null	0000-00-00	1	Light chain affected	<1	NULL	0	Null	Severe	Yes	NULL	Natural
1364	Point	Missense	g08	F8	A3	Exon	17	17	1869	1888	AGA GGA	AGA	GGA	1	5662	A>G	c.5662A>G	Arg Gly	Arg	Gly	p.Arg1888Gly	Null	0000-00-00	1	Light chain affected	<1	NULL	0	Null	Mild	Yes	NULL	Natural
1365	Point	Nonsense	g08	F8	A3	Exon	17	17	1869	1888	AGA TGA	AGA	TGA	1	5662	A>T	c.5662A>T	Arg *	Arg	*	p.Arg1888*	Null	0000-00-00	1	Light chain affected	<1	NULL	0	Null	Severe	Yes	NULL	Natural
1366	Point	Missense	g08	F8	A3	Exon	17	17	1869	1888	AGA ATA	AGA	ATA	1	5663	G>T	c.5663G>T	Arg Ile	Arg	Ile	p.Arg1888Ile	Null	0000-00-00	7	details in Multiple view	NULL	NULL	0	NULL	NULL	NULL	NULL	Natural
1367	Point	Nonsense	g08	F8	A3	Exon	17	17	1870	1889	CAA TAA	CAA	TAA	1	5665	C>T	c.5665C>T	Gln *	Gln	*	p.Gln1889*	Null	0000-00-00	1	Light chain affected	<1	NULL	0	Null	Severe	Yes	NULL	Natural
1368	Point	Missense	g08	F8	A3	Exon	17	17	1873	1892	GTA ATA	GTA	ATA	1	5674	G>A	c.5674G>A	Val Ile	Val	Ile	p.Val1892Ile	Null	0000-00-00	1	also has p.Arg1700Cys & c.-860A>G	3	NULL	0	Null	Moderate	No	NULL	Natural
1369	Duplication	Frameshift	g08	F8	A3	Exon	17	17	1874	1893	NULL	NULL	NULL	1	5675	NULL	c.5675dupT	Gln1893Thrfs*10	Gln	Thrfs*10	p.Gln1893Thrfs*10	Null	0000-00-00	1	Light chain affected	<1	NULL	0	Null	Severe	Not reported	NULL	Natural
1370	Point	Missense	g08	F8	A3	Exon	17	17	1873	1892	GTA GGA	GTA	GGA	1	5675	T>G	c.5675T>G	Val Gly	Val	Gly	p.Val1892Gly	Null	0000-00-00	1	also has p.Arg1700Cys & c.-860A>G	3	NULL	0	Null	Mild	No	NULL	Natural
1371	Point	Nonsense	g08	F8	A3	Exon	17	17	1874	1893	CAG TAG	CAG	TAG	1	5677	C>T	c.5677C>T	Gln *	Gln	*	p.Gln1893*	Null	0000-00-00	3	details in Multiple view	NULL	NULL	0	NULL	NULL	NULL	NULL	Natural
1372	Point	Missense	g08	F8	A3	Exon	17	17	1875	1894	GAA AAA	GAA	AAA	1	5680	G>A	c.5680G>A	Glu Lys	Glu	Lys	p.Glu1894Lys	Null	0000-00-00	1	details in Multiple view	<1	NULL	0	NULL	Severe	No	NULL	Natural
1373	Point	Missense	g08	F8	A3	Exon	17	17	1875	1894	GAA GGA	GAA	GGA	1	5681	A>G	c.5681A>G	Glu Gly	Glu	Gly	p.Glu1894Gly	Null	0000-00-00	2	details in Multiple view	NULL	NULL	0	NULL	NULL	NULL	NULL	Natural
1374	Point	Missense	g08	F8	A3	Exon	17	17	1876	1895	TTT TCT	TTT	TCT	1	5684	T>C	c.5684T>C	Phe Ser	Phe	Ser	p.Phe1895Ser	Null	0000-00-00	1	Light chain affected	14	NULL	0	7	Mild	No	I	Natural
1375	Deletion	Frameshift	g08	F8	A3	Exon	17	17	1876	1895	NULL	NULL	NULL	1	5685	NULL	c.5685delT	Phe1895Leufs*50	Phe	Leufs*	p.Phe1895Leufs*50	Null	0000-00-00	2	details in Multiple view	NULL	NULL	0	NULL	NULL	NULL	NULL	Natural
1376	Point	Missense	g08	F8	A3	Exon	17	17	1877	1896	GCT CCT	GCT	CCT	1	5686	G>C	c.5686G>C	Ala Pro	Ala	Pro	p.Ala1896Pro	Null	0000-00-00	1	details in Multiple view	<1	NULL	0	3	Severe	No	NULL	Natural
1377	Deletion	Frameshift	g08	F8	A3	Exon	17	17	1878	1897	NULL	NULL	NULL	2	5689	NULL	c.5689_5690delCT	Leu1897Valfs*6	Leu	Valfs*	p.Leu1897Valfs*6	Null	0000-00-00	1	details in Multiple view	<1	NULL	0	3	Severe	No	NULL	Natural
1378	Duplication	Frameshift	g08	F8	A3	Exon	17	17	1881	1900	NULL	NULL	NULL	1	5696	NULL	c.5696dupT	Thr1900Hisfs*3	Thr	Hisfs*3	p.Thr1900Hisfs*3	Null	0000-00-00	1	Light chain affected	<1	NULL	0	Null	Severe	No	NULL	Natural
1379	Deletion	Frameshift	g08	F8	A3	Exon	17	17	1880	1899	NULL	NULL	NULL	1	5697	NULL	c.5697delC	Phe1899Leufs*46	Phe	Leufs*	p.Phe1899Leufs*46	Null	0000-00-00	1	Light chain affected	<1	NULL	0	Null	Severe	Yes	NULL	Natural
1380	Point	Missense	g08	F8	A3	Exon	17	17	1882	1901	ATC TTC	ATC	TTC	1	5701	A>T	c.5701A>T	Ile Phe	Ile	Phe	p.Ile1901Phe	Null	0000-00-00	1	Light chain affected	12	NULL	0	13	Mild	No	I	Natural
1382	Point	Missense	g08	F8	A3	Exon	17	17	1885	1904	GAG AAG	GAG	AAG	1	5710	G>A	c.5710G>A	Glu Lys	Glu	Lys	p.Glu1904Lys	Null	0000-00-00	2	details in Multiple view	NULL	NULL	0	NULL	NULL	NULL	NULL	Natural
1383	Point	Missense	g08	F8	A3	Exon	17	17	1885	1904	GAG GGG	GAG	GGG	1	5711	A>G	c.5711A>G	Glu Gly	Glu	Gly	p.Glu1904Gly	Null	0000-00-00	2	details in Multiple view	NULL	NULL	0	NULL	NULL	NULL	NULL	Natural
1384	Point	Missense	g08	F8	A3	Exon	17	17	1885	1904	GAG GAC	GAG	GAC	1	5712	G>C	c.5712G>C	Glu Asp	Glu	Asp	p.Glu1904Asp	Null	0000-00-00	1	details in Multiple view	<1	NULL	0	NULL	Severe	NULL	NULL	Natural
1385	Duplication	Frameshift	g08	F8	A3	Exon	17	17	1888	1907	NULL	NULL	NULL	1	5718	NULL	c.5718dupA	Ser1907Lysfs*5	Ser	Lysfs*5	p.Ser1907Lysfs*5	Null	0000-00-00	1	details in Multiple view	<1	NULL	0	NULL	Severe	NULL	NULL	Natural
1386	Point	Missense	g08	F8	A3	Exon	17	17	1888	1907	AGC TGC	AGC	TGC	1	5719	A>T	c.5719A>T	Ser Cys	Ser	Cys	p.Ser1907Cys	Null	0000-00-00	1	details in Multiple view	3	NULL	0	40	Moderate	No	II	Natural
1387	Point	Missense	g08	F8	A3	Exon	17	17	1888	1907	AGC ATC	AGC	ATC	1	5720	G>T	c.5720G>T	Ser Ile	Ser	Ile	p.Ser1907Ile	Null	0000-00-00	1	details in Multiple view	3	NULL	0	40	Moderate	No	NULL	Natural
1388	Point	Missense	g08	F8	A3	Exon	17	17	1888	1907	AGC AGG	AGC	AGG	1	5721	C>G	c.5721C>G	Ser Arg	Ser	Arg	p.Ser1907Arg	Null	0000-00-00	1	details in Multiple view	1	NULL	0	<1	Severe	No	NULL	Natural
1389	Indel	In-frame	g08	F8	A3	Exon	17	17	1889	1908	NULL	NULL	NULL	2	5722	NULL	c.5722_5723delTGinsTCATCAAAGTACTTCAAAAA	Trp1908delinsSerSerLysTyrPheLysLys	Trp	SerSerLysT	p.Trp1908delinsSerSerLysTyrPheLysLys	Null	0000-00-00	2	NULL	3	NULL	0	NULL	Moderate	No	NULL	Natural
1390	Point	Missense	g08	F8	A3	Exon	17	17	1889	1908	TGG TTG	TGG	TTG	1	5723	G>T	c.5723G>T	Trp Leu	Trp	Leu	p.Trp1908Leu	Null	0000-00-00	1	NULL	3	NULL	0	NULL	Mild	No	NULL	Natural
1391	Point	Missense	g08	F8	A3	Exon	17	17	1890	1909	TAC TGC	TAC	TGC	1	5726	A>G	c.5726A>G	Tyr Cys	Tyr	Cys	p.Tyr1909Cys	Null	0000-00-00	3	details in Multiple view	NULL	NULL	0	NULL	NULL	NULL	NULL	Natural
1392	Point	Missense	g08	F8	A3	Exon	17	17	1894	1913	AAT AGT	AAT	AGT	1	5738	A>G	c.5738A>G	Asn Ser	Asn	Ser	p.Asn1913Ser	Null	0000-00-00	2	details in Multiple view	NULL	NULL	0	NULL	NULL	NULL	NULL	Natural
1393	Point	Missense	g08	F8	A3	Exon	17	17	1894	1913	AAT AAG	AAT	AAG	1	5739	T>G	c.5739T>G	Asn Lys	Asn	Lys	p.Asn1913Lys	Null	0000-00-00	1	details in Multiple view	15	NULL	0	13	Mild	NULL	I	Natural
1394	Deletion	Frameshift	g08	F8	A3	Exon	17	17	1899	1918	NULL	NULL	NULL	1	5752	NULL	c.5752delT	Cys1918Alafs*27	Cys	Alafs*	p.Cys1918Alafs*27	Null	0000-00-00	1	Light chain affected	<1	NULL	0	Null	Severe	Yes	NULL	Natural
1395	Point	Nonsense	g08	F8	A3	Exon	17	17	1903	1922	TGC TGA	TGC	TGA	1	5766	C>A	c.5766C>A	Cys *	Cys	*	p.Cys1922*	Null	0000-00-00	1	Light chain affected	<1	NULL	0	Null	Severe	No	NULL	Natural
1396	Deletion	Frameshift	g08	F8	A3	Exon	17	17	1905	1924	NULL	NULL	NULL	1	5770	NULL	c.5770delA	Ile1924Serfs*21	Ile	Serfs*	p.Ile1924Serfs*21	Null	0000-00-00	1	Light chain affected	<1	NULL	0	Null	Severe	No	NULL	Natural
1397	Insertion	Frameshift	g08	F8	A3	Exon	17	17	1908	1927	NULL	NULL	NULL	alu	5779	NULL	c.5779_5780insAlu	NULL	NULL	NULL	NULL	Null	0000-00-00	1	Alu insertion	<1	NULL	0	Null	Severe	No	NULL	Natural
1398	Point	Missense	g08	F8	A3	Exon	17	17	1918	1937	TTC TCC	TTC	TCC	1	5810	T>C	c.5810T>C	Phe Ser	Phe	Ser	p.Phe1937Ser	Null	0000-00-00	1	female	>5	NULL	0	Null	Mild	No	NULL	Natural
1399	Point	Missense	g08	F8	A3	Exon	17	17	1919	1938	CAT CGT	CAT	CGT	1	5813	A>G	c.5813A>G	His Arg	His	Arg	p.His1938Arg	Null	0000-00-00	3	details in Multiple view	NULL	NULL	0	NULL	NULL	NULL	NULL	Natural
1400	Point	Missense	g08	F8	A3	Exon	17	17	1919	1938	CAT CTT	CAT	CTT	1	5813	A>T	c.5813A>T	His Leu	His	Leu	p.His1938Leu	Null	0000-00-00	2	details in Multiple view	NULL	NULL	0	NULL	NULL	NULL	NULL	Natural
1401	Point	Splice	g08	F8	Splice Site	Intron	17	17.99	0	0	t c	NULL	NULL	1	5815	T>C	c.5815+2T>C	NULL	NULL	NULL	NULL	NULL	0000-00-00	1	details in Multiple view	<1	NULL	0	NULL	Severe	No	NULL	Natural
1402	Point	Missense	g08	F8	A3	Exon	17	17	1920	1939	GCA ACA	GCA	ACA	1	5815	G>A	c.5815G>A	Ala Thr	Ala	Thr	p.Ala1939Thr	Null	0000-00-00	1	details in Multiple view	<1	NULL	0	NULL	Severe	No	NULL	Natural
1403	Point	Missense	g08	F8	A3	Exon	17	17	1920	1939	GCA TCA	NULL	NULL	1	5815	G>T	c.5815G>T	Ala Ser	Ala	Ser	p.Ala1939Ser	Null	0000-00-00	1	details in Multiple view	<1	NULL	0	NULL	Severe	No	NULL	Natural
1404	Indel	Splice	g08	F8	Splice Site	Intron	17	17.99	0	0	NULL	NULL	NULL	2	5816	NULL	c.5816-14delGTinsTA	NULL	NULL	NULL	NULL	NULL	0000-00-00	1	intronic deletion	<1	NULL	0	<1.5	Severe	No	NULL	Natural
1405	Point	Splice	g08	F8	Splice Site	Intron	17	17.99	0	0	NULL	NULL	NULL	1	5816	A>T	c.5816-34A>T	NULL	NULL	NULL	NULL	NULL	0000-00-00	2	details in Multiple view	NULL	NULL	0	NULL	NULL	NULL	NULL	Natural
1406	Point	Missense	g08	F8	A3	Exon	18	18	1920	1939	GCA GAA	GCA	GAA	1	5816	C>A	c.5816C>A	Ala Glu	Ala	Glu	p.Ala1939Glu	Null	0000-00-00	1	details in Multiple view	<1	NULL	0	3	Severe	Yes	NULL	Natural
1407	Point	Missense	g08	F8	A3	Exon	18	18	1920	1939	GCA GTA	GCA	GTA	1	5816	C>T	c.5816C>T	Ala Val	Ala	Val	p.Ala1939Val	Null	0000-00-00	1	also p.Arg1960* so may be polymorphism	<1	NULL	0	3	Severe	Yes	NULL	Natural
1408	Point	Missense	g08	F8	A3	Exon	18	18	1921	1940	ATC AAC	ATC	AAC	1	5819	T>A	c.5819T>A	Ile Asn	Ile	Asn	p.Ile1940Asn	Null	0000-00-00	1	Light chain affected	8	NULL	0	Null	Mild	No	NULL	Natural
1409	Point	Missense	g08	F8	A3	Exon	18	18	1922	1941	AAT GAT	AAT	GAT	1	5821	A>G	c.5821A>G	Asn Asp	Asn	Asp	p.Asn1941Asp	Null	0000-00-00	2	details in Multiple view	NULL	NULL	0	NULL	NULL	NULL	NULL	Natural
1410	Point	Missense	g08	F8	A3	Exon	18	18	1922	1941	AAT AGT	AAT	AGT	1	5822	A>G	c.5822A>G	Asn Ser	Asn	Ser	p.Asn1941Ser	Null	0000-00-00	7	details in Multiple view	NULL	NULL	0	NULL	NULL	NULL	NULL	Natural
1411	Point	Missense	g08	F8	A3	Exon	18	18	1922	1941	AAT ATT	AAT	ATT	1	5822	A>T	c.5822A>T	Asn Ile	Asn	Ile	p.Asn1941Ile	Null	0000-00-00	3	details in Multiple view	NULL	NULL	0	NULL	NULL	NULL	NULL	Natural
1412	Point	Missense	g08	F8	A3	Exon	18	18	1923	1942	GGC GAC	GGC	GAC	1	5825	G>A	c.5825G>A	Gly Asp	Gly	Asp	p.Gly1942Asp	Null	0000-00-00	2	details in Multiple view	NULL	NULL	0	NULL	NULL	NULL	NULL	Natural
1413	Point	Missense	g08	F8	A3	Exon	18	18	1923	1942	GGC GCC	GGC	GCC	1	5825	G>C	c.5825G>C	Gly Arg	Gly	Arg	p.Gly1942Arg	Null	0000-00-00	2	details in Multiple view	NULL	NULL	0	NULL	NULL	NULL	NULL	Natural
1414	Point	Missense	g08	F8	A3	Exon	18	18	1923	1942	GGC GTC	GGC	GTC	1	5825	G>T	c.5825G>T	Gly Val	Gly	Val	p.Gly1942Val	Null	0000-00-00	1	details in Multiple view	1	NULL	0	NULL	Severe	No	NULL	Natural
1415	Point	Missense	g08	F8	A3	Exon	18	18	1926	1945	ATG GTG	ATG	GTG	1	5833	A>G	c.5833A>G	Met Val	Met	Val	p.Met1945Val	Null	0000-00-00	1	Light chain affected	>5	NULL	0	Null	Moderate	Not reported	NULL	Natural
1416	Point	Missense	g08	F8	A3	Exon	18	18	1929	1948	CTA CCA	CTA	CCA	1	5843	T>C	c.5843T>C	Leu Pro	Leu	Pro	p.Leu1948Pro	Null	0000-00-00	4	details in Multiple view	NULL	NULL	0	NULL	NULL	NULL	NULL	Natural
1417	Point	Missense	g08	F8	A3	Exon	18	18	1932	1951	TTA TTC	TTA	TTC	1	5853	A>C	c.5853A>C	Leu Phe	Leu	Phe	p.Leu1951Phe	Null	0000-00-00	1	Light chain affected	5	NULL	0	Null	Moderate	Not reported	NULL	Natural
1418	Point	Missense	g08	F8	A3	Exon	18	18	1932	1951	TTA TTT	TTA	TTT	1	5853	A>T	c.5853A>T	Leu Phe	Leu	Phe	p.Leu1951Phe	Null	0000-00-00	5	details in Multiple view	NULL	NULL	0	NULL	NULL	NULL	NULL	Natural
1419	Duplication	Frameshift	g08	F8	A3	Exon	18	18	1934	1953	NULL	NULL	NULL	2	5856	NULL	c.5856dupTA	Met1953*	Met	*	p.Met1953*	Null	0000-00-00	1	Light chain affected	<1	NULL	0	Null	Severe	No	NULL	Natural
1420	Deletion	In-frame	g08	F8	A3	Exon	18	18	1935	1954	NULL	NULL	NULL	6	5861	NULL	c.5861_5866delCTCAGG	Ala1954_Gln1955del	Ala	del	p.Ala1954_Gln1955del	Null	0000-00-00	1	Light chain affected	<1	NULL	0	Null	Severe	Yes	NULL	Natural
1421	Point	Nonsense	g08	F8	A3	Exon	18	18	1938	1957	CAA TAA	CAA	TAA	1	5869	C>T	c.5869C>T	Gln *	Gln	*	p.Gln1957*	Null	0000-00-00	1	Light chain affected	<1	NULL	0	Null	Severe	Yes	NULL	Natural
1422	Point	Nonsense	g08	F8	A3	Exon	18	18	1941	1960	CGA TGA	CGA	TGA	1	5878	C>T	c.5878C>T	Arg *	Arg	*	p.Arg1960*	Null	0000-00-00	20	details in Multiple view	NULL	NULL	0	NULL	NULL	NULL	NULL	Natural
1423	Point	Missense	g08	F8	A3	Exon	18	18	1941	1960	CGA CAA	CGA	CAA	1	5879	G>A	c.5879G>A	Arg Gln	Arg	Gln	p.Arg1960Gln	Null	0000-00-00	23	details in Multiple view	NULL	NULL	0	NULL	NULL	NULL	NULL	Natural
1424	Point	Missense	g08	F8	A3	Exon	18	18	1941	1960	CGA CTA	CGA	CTA	1	5879	G>T	c.5879G>T	Arg Leu	Arg	Leu	p.Arg1960Leu	Null	0000-00-00	1	details in Multiple view	7	NULL	0	NULL	Moderate	No	NULL	Natural
1425	Point	Missense	g08	F8	A3	Exon	18	18	1942	1961	TGG AGG	TGG	AGG	1	5881	T>A	c.5881T>A	Trp Arg	Trp	Arg	p.Trp1961Arg	Null	0000-00-00	1	Light chain affected	<1	NULL	0	Null	Severe	No	NULL	Natural
1426	Point	Missense	g08	F8	A3	Exon	18	18	1942	1961	TGG CGG	TGG	CGG	1	5881	T>C	c.5881T>C	Trp Arg	Trp	Arg	p.Trp1961Arg	Null	0000-00-00	2	details in Multiple view	NULL	NULL	0	NULL	NULL	NULL	NULL	Natural
1427	Point	Nonsense	g08	F8	A3	Exon	18	18	1942	1961	TGG TAG	TGG	TAG	1	5882	G>A	c.5882G>A	Trp *	Trp	*	p.Trp1961*	Null	0000-00-00	3	details in Multiple view	NULL	NULL	0	NULL	NULL	NULL	NULL	Natural
1428	Point	Missense	g08	F8	A3	Exon	18	18	1943	1962	TAT GAT	TAT	GAT	1	5884	T>G	c.5884T>G	Tyr Asp	Tyr	Asp	p.Tyr1962Asp	Null	0000-00-00	1	Light chain affected	1	NULL	0	Null	Severe	No	NULL	Natural
1429	Point	Missense	g08	F8	A3	Exon	18	18	1943	1962	TAT TGT	TAT	TGT	1	5885	A>G	c.5885A>G	Tyr Cys	Tyr	Cys	p.Tyr1962Cys	Null	0000-00-00	1	Light chain affected	6	NULL	0	Null	Mild	No	NULL	Natural
1430	Point	Missense	g08	F8	A3	Exon	18	18	1944	1963	CTG CCG	CTG	CCG	1	5888	T>C	c.5888T>C	Leu Pro	Leu	Pro	p.Leu1963Pro	Null	0000-00-00	1	Light chain affected	<1	NULL	0	1	Severe	No	NULL	Natural
1431	Point	Missense	g08	F8	A3	Exon	18	18	1945	1964	CTC CCC	CTC	CCC	1	5891	T>C	c.5891T>C	Leu Pro	Leu	Pro	p.Leu1964Pro	Null	0000-00-00	1	Light chain affected	<1	NULL	0	<0.5	Severe	No	NULL	Natural
1432	Point	Missense	g08	F8	A3	Exon	18	18	1946	1965	AGC ATC	AGC	ATC	1	5894	G>T	c.5894G>T	Ser Ile	Ser	Ile	p.Ser1965Ile	Null	0000-00-00	1	Light chain affected	<1	NULL	0	<0.5	Severe	No	NULL	Natural
1433	Point	Missense	g08	F8	A3	Exon	18	18	1947	1966	ATG GTG	ATG	GTG	1	5896	A>G	c.5896A>G	Met Val	Met	Val	p.Met1966Val	Null	0000-00-00	1	1-st/2-st FVIII:C discrepancy	93	23	4.04	<0.5	Mild	No	NULL	Natural
1434	Point	Missense	g08	F8	A3	Exon	18	18	1947	1966	ATG ATA	ATG	ATA	1	5898	G>A	c.5898G>A	Met Ile	Met	Ile	p.Met1966Ile	Null	0000-00-00	1	1-st/2-st FVIII:C discrepancy	35	16	2.19	76	Mild	No	II	Natural
1435	Point	Missense	g08	F8	A3	Exon	18	18	1948	1967	GGC AGC	GGC	AGC	1	5899	G>A	c.5899G>A	Gly Ser	Gly	Ser	p.Gly1967Ser	Null	0000-00-00	1	Light chain affected	35	NULL	0	Null	Mild	Not reported	NULL	Natural
1436	Point	Missense	g08	F8	A3	Exon	18	18	1948	1967	GGC CGC	GGC	CGC	1	5899	G>C	c.5899G>C	Gly Arg	Gly	Arg	p.Gly1967Arg	Null	0000-00-00	1	Light chain affected	12	NULL	0	Null	Mild	No	NULL	Natural
1437	Point	Missense	g08	F8	A3	Exon	18	18	1948	1967	GGC GAC	GGC	GAC	1	5900	G>A	c.5900G>A	Gly Asp	Gly	Asp	p.Gly1967Asp	Null	0000-00-00	3	details in Multiple view	NULL	NULL	0	NULL	NULL	NULL	NULL	Natural
1438	Point	Missense	g08	F8	A3	Exon	18	18	1949	1968	AGC AGA	AGC	AGA	1	5904	C>A	c.5904C>A	Ser Arg	Ser	Arg	p.Ser1968Arg	Null	0000-00-00	1	Light chain affected	40	NULL	0	Null	Mild	No	NULL	Natural
1439	Point	Missense	g08	F8	A3	Exon	18	18	1950	1969	AAT GAT	AAT	GAT	1	5905	A>G	c.5905A>G	Asn Asp	Asn	Asp	p.Asn1969Asp	Null	0000-00-00	1	Light chain affected	40	NULL	0	Null	Mild	No	NULL	Natural
1440	Point	Missense	g08	F8	A3	Exon	18	18	1952	1971	AAC ACC	AAC	ACC	1	5912	A>C	c.5912A>C	Asn Thr	Asn	Thr	p.Asn1971Thr	Null	0000-00-00	2	details in Multiple view	NULL	NULL	0	NULL	NULL	NULL	NULL	Natural
1441	Deletion	Frameshift	g08	F8	A3	Exon	18	18	1953	1972	NULL	NULL	NULL	2	5914	NULL	c.5914_5915delAT	Ile1972Profs*19	Ile	Profs*	p.Ile1972Profs*19	Null	0000-00-00	1	Light chain affected	<1	NULL	0	Null	Severe	No	NULL	Natural
1442	Point	Missense	g08	F8	A3	Exon	18	18	1954	1973	CAT CTT	CAT	CTT	1	5918	A>T	c.5918A>T	His Leu	His	Leu	p.His1973Leu	Null	0000-00-00	6	details in Multiple view	NULL	NULL	0	NULL	NULL	NULL	NULL	Natural
1443	Duplication	Frameshift	g08	F8	A3	Exon	18	18	1956	1975	NULL	NULL	NULL	1	5923	NULL	c.5923dupA	Ile1975Asnfs*16	Ile	Asnfs*16	p.Ile1975Asnfs*16	Null	0000-00-00	1	Light chain affected	<1	NULL	0	<1	Severe	No	NULL	Natural
1444	Point	Missense	g08	F8	A3	Exon	18	18	1956	1975	ATT AAT	ATT	AAT	1	5924	T>A	c.5924T>A	Ile Asn	Ile	Asn	p.Ile1975Asn	Null	0000-00-00	1	Light chain affected	<1	NULL	0	<1	Severe	No	NULL	Natural
1445	Point	Missense	g08	F8	A3	Exon	18	18	1956	1975	ATT ACT	ATT	ACT	1	5924	T>C	c.5924T>C	Ile Thr	Ile	Thr	p.Ile1975Thr	Null	0000-00-00	2	details in Multiple view	NULL	NULL	0	NULL	NULL	NULL	NULL	Natural
1446	Point	Missense	g08	F8	A3	Exon	18	18	1957	1976	CAT CGT	CAT	CGT	1	5927	A>G	c.5927A>G	His Arg	His	Arg	p.His1976Arg	Null	0000-00-00	1	Light chain affected	>5	NULL	0	Null	Mild	No	NULL	Natural
1447	Point	Missense	g08	F8	A3	Exon	18	18	1959	1978	AGT AGG	AGT	AGG	1	5934	T>G	c.5934T>G	Ser Arg	Ser	Arg	p.Ser1978Arg	Null	0000-00-00	1	Light chain affected	<1	NULL	0	Null	Severe	No	NULL	Natural
1448	Point	Missense	g08	F8	A3	Exon	18	18	1960	1979	GGA GAA	GGA	GAA	1	5936	G>A	c.5936G>A	Gly Glu	Gly	Glu	p.Gly1979Glu	Null	0000-00-00	1	Light chain affected	35	NULL	0	Null	Mild	No	NULL	Natural
1449	Point	Missense	g08	F8	A3	Exon	18	18	1960	1979	GGA GTA	GGA	GTA	1	5936	G>T	c.5936G>T	Gly Val	Gly	Val	p.Gly1979Val	Null	0000-00-00	1	Light chain affected	6	NULL	0	Null	Mild	No	NULL	Natural
1450	Point	Missense	g08	F8	A3	Exon	18	18	1961	1980	CAT GAT	CAT	GAT	1	5938	C>G	c.5938C>G	His Asp	His	Asp	p.His1980Asp	Null	0000-00-00	2	details in Multiple view	NULL	NULL	0	NULL	NULL	NULL	NULL	Natural
1451	Point	Missense	g08	F8	A3	Exon	18	18	1961	1980	CAT TAT	CAT	TAT	1	5938	C>T	c.5938C>T	His Tyr	His	Tyr	p.His1980Tyr	Null	0000-00-00	1	details in Multiple view	16	NULL	0	13	Mild	No	I	Natural
1452	Point	Missense	g08	F8	A3	Exon	18	18	1961	1980	CAT CCT	CAT	CCT	1	5939	A>C	c.5939A>C	His Pro	His	Pro	p.His1980Pro	Null	0000-00-00	1	details in Multiple view	3 to	NULL	0	20-27	Moderate	No	II	Natural
1453	Point	Missense	g08	F8	A3	Exon	18	18	1962	1981	GTG ATG	GTG	ATG	1	5941	G>A	c.5941G>A	Val Met	Val	Met	p.Val1981Met	Null	0000-00-00	1	Light chain affected	>5	NULL	0	Null	Mild	No	NULL	Natural
1454	Point	Missense	g08	F8	A3	Exon	18	18	1962	1981	GTG CTG	GTG	CTG	1	5941	G>C	c.5941G>C	Val Leu	Val	Leu	p.Val1981Leu	Null	0000-00-00	2	details in Multiple view	NULL	NULL	0	NULL	NULL	NULL	NULL	Natural
1455	Point	Missense	g08	F8	A3	Exon	18	18	1963	1982	TTC ATC	TTC	ATC	1	5944	T>A	c.5944T>A	Phe Ile	Phe	Ile	p.Phe1982Ile	Null	0000-00-00	1	Light chain affected	20	NULL	0	Null	Mild	No	NULL	Natural
1456	Point	Missense	g08	F8	A3	Exon	18	18	1963	1982	TTC CTC	TTC	CTC	1	5944	T>C	c.5944T>C	Phe Leu	Phe	Leu	p.Phe1982Leu	Null	0000-00-00	2	details in Multiple view	NULL	NULL	0	NULL	NULL	NULL	NULL	Natural
1457	Point	Nonsense	g08	F8	A3	Exon	18	18	1966	1985	CGA TGA	CGA	TGA	1	5953	C>T	c.5953C>T	Arg *	Arg	*	p.Arg1985*	Null	0000-00-00	31	details in Multiple view	NULL	NULL	0	NULL	NULL	NULL	NULL	Natural
1458	Deletion	Frameshift	g08	F8	A3	Exon	18	18	1966	1985	NULL	NULL	NULL	1	5953	NULL	c.5953delC	Arg1985Glufs*45	Arg	Glufs*	p.Arg1985Glufs*45	Null	0000-00-00	1	details in Multiple view	<1	NULL	0	NULL	Severe	NULL	NULL	Natural
1459	Deletion	Frameshift	g08	F8	A3	Exon	18	18	1966	1985	NULL	NULL	NULL	32	5954	NULL	c.5954_5985delGAAA..GTAC	Arg1985Glnfs*8	Arg	Glnfs*	p.Arg1985Glnfs*8	Null	0000-00-00	1	details in Multiple view	<1	NULL	0	NULL	Severe	NULL	NULL	Natural
1460	Point	Missense	g08	F8	A3	Exon	18	18	1966	1985	CGA CAA	CGA	CAA	1	5954	G>A	c.5954G>A	Arg Gln	Arg	Gln	p.Arg1985Gln	Null	0000-00-00	69	details in Multiple view	NULL	NULL	0	NULL	NULL	NULL	NULL	Natural
1461	Point	Missense	g08	F8	A3	Exon	18	18	1966	1985	CGA CCA	CGA	CCA	1	5954	G>C	c.5954G>C	Arg Pro	Arg	Pro	p.Arg1985Pro	Null	0000-00-00	1	details in Multiple view	3	NULL	0	NULL	Moderate	No	NULL	Natural
1462	Deletion	Frameshift	g08	F8	A3	Exon	18	18	1968	1987	NULL	NULL	NULL	2	5955	NULL	c.5955_5956delAA	Lys1987Argfs*4	Lys	Argfs*	p.Lys1987Argfs*4	Null	0000-00-00	1	Light chain affected	<1	NULL	0	Null	Severe	Yes	NULL	Natural
1463	Deletion	Frameshift	g08	F8	A3	Exon	18	18	1969	1988	NULL	NULL	NULL	1	5955	NULL	c.5955delA	Glu1988Argfs*43	Glu	Argfs*43	p.Glu1988Argfs*43	Null	0000-00-00	1	Light chain affected	<1	NULL	0	Null	Severe	No	NULL	Natural
1464	Point	Missense	g08	F8	A3	Exon	18	18	1967	1986	AAA ATA	AAA	ATA	1	5957	A>T	c.5957A>T	Lys Ile	Lys	Ile	p.Lys1986Ile	Null	0000-00-00	1	Light chain affected	>5	NULL	0	Null	Mild	No	NULL	Natural
1465	Insertion	Frameshift	g08	F8	A3	Exon	18	18	0	0	NULL	NULL	NULL	180	5816	NULL	c.5816ins180	NULL	NULL	NULL	NULL	NULL	0000-00-00	1	180 bp insertion found in carrier only	NULL	NULL	0	NULL	Unclassified	NULL	NULL	Natural
1466	Deletion	Frameshift	g08	F8	A3	Exon	18	18	1969	1988	NULL	NULL	NULL	1	5961	NULL	c.5961delA	Glu1988Argfs*43	Glu	Argfs*43	p.Glu1988Argfs*43	Null	0000-00-00	7	details in Multiple view	NULL	NULL	0	NULL	NULL	NULL	NULL	Natural
1467	Duplication	Frameshift	g08	F8	A3	Exon	18	18	1969	1988	NULL	NULL	NULL	1	5961	NULL	c.5961dupA	Glu1988Argfs*3	Glu	Argfs*3	p.Glu1988Argfs*3	Null	0000-00-00	3	details in Multiple view	NULL	NULL	0	NULL	NULL	NULL	NULL	Natural
1468	Deletion	In-frame	g08	F8	A3	Exon	18	18	1970	1989	NULL	NULL	NULL	3	5965	NULL	c.5965_5967delGAG	Glu1989del	Glu	del	p.Glu1989del	Null	0000-00-00	3	details in Multiple view	NULL	NULL	0	NULL	NULL	NULL	NULL	Natural
1469	Duplication	Frameshift	g08	F8	A3	Exon	18	18	1971	1990	NULL	NULL	NULL	4	5964	NULL	c.5964_5967dupGGAG	Tyr1990Glyfs*2	Tyr	Glyfs*2	p.Tyr1990Glyfs*2	Null	0000-00-00	1	Light chain affected	<1	NULL	0	Null	Severe	Yes	NULL	Natural
1470	Deletion	Frameshift	g08	F8	A3	Exon	18	18	1973	1992	NULL	NULL	NULL	4	5973	NULL	c.5973_5976delAATG	Met1992Cysfs*37	Met	Cysfs*	p.Met1992Cysfs*37	Null	0000-00-00	2	details in Multiple view	NULL	NULL	0	NULL	NULL	NULL	NULL	Natural
1471	Deletion	Frameshift	g08	F8	A3	Exon	18	18	1973	1992	NULL	NULL	NULL	13	5973	NULL	c.5973_5985delAATGGCACTGTAC	Met1992Ilefs*34	Met	Ilefs*	p.Met1992Ilefs*34	Null	0000-00-00	2	details in Multiple view	NULL	NULL	0	NULL	NULL	NULL	NULL	Natural
1472	Point	Missense	g08	F8	A3	Exon	18	18	1975	1994	CTG CCG	CTG	CCG	1	5981	T>C	c.5981T>C	Leu Pro	Leu	Pro	p.Leu1994Pro	Null	0000-00-00	8	details in Multiple view	NULL	NULL	0	NULL	NULL	NULL	NULL	Natural
1473	Point	Nonsense	g08	F8	A3	Exon	18	18	1976	1995	TAC TAA	TAC	TAA	1	5985	C>A	c.5985C>A	Tyr *	Tyr	*	p.Tyr1995*	Null	0000-00-00	3	details in Multiple view	NULL	NULL	0	NULL	NULL	NULL	NULL	Natural
1474	Point	Missense	g08	F8	A3	Exon	18	18	1978	1997	CTC TTC	CTC	TTC	1	5989	C>T	c.5989C>T	Leu Phe	Leu	Phe	p.Leu1997Phe	Null	0000-00-00	3	details in Multiple view	NULL	NULL	0	NULL	NULL	NULL	NULL	Natural
1475	Point	Missense	g08	F8	A3	Exon	18	18	1979	1998	TAT TCT	TAT	TCT	1	5993	A>C	c.5993A>C	Tyr Ser	Tyr	Ser	p.Tyr1998Ser	Null	0000-00-00	2	details in Multiple view	NULL	NULL	0	NULL	NULL	NULL	NULL	Natural
1476	Point	Missense	g08	F8	A3	Exon	18	18	1979	1998	TAT TGT	TAT	TGT	1	5993	A>G	c.5993A>G	Tyr Cys	Tyr	Cys	p.Tyr1998Cys	Null	0000-00-00	7	details in Multiple view	NULL	NULL	0	NULL	NULL	NULL	NULL	Natural
1477	Point	Splice	g08	F8	Splice Site	Intron	18	18.99	0	0	NULL	NULL	NULL	1	5998	G>A	c.5998+1G>A	NULL	NULL	NULL	NULL	NULL	0000-00-00	7	details in Multiple view	NULL	NULL	0	NULL	NULL	NULL	NULL	Natural
1478	Point	Missense	g08	F8	A3	Exon	18	18	1981	2000	GGT CGT	GGT	CGT	1	5998	G>C	c.5998G>C	Gly Arg	Gly	Arg	p.Gly2000Arg	Null	0000-00-00	1	Light chain affected	<1	NULL	0	Null	Severe	No	NULL	Natural
1479	Deletion	Splice	g08	F8	A3	Intron	19	19.99	1981	2000	NULL	NULL	NULL	23	5999	NULL	c.5999-18_6003del23	NULL	NULL	NULL	p.Gly2000Arg	Null	0000-00-00	1	carrier	49	NULL	0	Null	Unclassified	No	NULL	Natural
1480	Deletion	Splice	g08	F8	A3	Intron	18	18.99	1981	2000	NULL	NULL	NULL	2	5999	NULL	c.5999-2_5999_1delAG	NULL	NULL	NULL	p.Gly2000Arg	Null	0000-00-00	2	details in Multiple view	NULL	NULL	0	NULL	NULL	NULL	NULL	Natural
1481	Point	Missense	g08	F8	A3	Exon	19	19.19	1981	2000	GGT GCT	GGT	GCT	1	5999	G>C	c.5999G>C	Gly Ala	Gly	Ala	p.Gly2000Ala	Null	0000-00-00	1	details in Multiple view	<1	NULL	0	NULL	Severe	Yes	NULL	Natural
1482	Point	Missense	g08	F8	A3	Exon	19	19.19	1985	2004	ACA AGA	ACA	AGA	1	6011	C>G	c.6011C>G	Thr Arg	Thr	Arg	p.Thr2004Arg	Null	0000-00-00	1	Unclassified	<1	NULL	0	Null	Unclassified	No	NULL	Natural
1483	Point	Nonsense	g08	F8	A3	Exon	19	19.19	1987	2006	GAA TAA	GAA	TAA	1	6016	G>T	c.6016G>T	Glu *	Glu	*	p.Glu2006*	Null	0000-00-00	1	Light chain affected	<1	NULL	0	Null	Severe	No	NULL	Natural
1484	Point	Splice	g08	F8	Splice Site	Intron	4	4.99	0	0	NULL	NULL	NULL	1	602	T>G	c.602-10T>G	NULL	NULL	NULL	NULL	NULL	0000-00-00	1	details in Multiple view	7	NULL	0	NULL	Mild	No	NULL	Natural
1485	Point	Missense	g08	F8	A3	Exon	19	19.19	1988	2007	ATG ATA	ATG	ATA	1	6021	G>A	c.6021G>A	Met Ile	Met	Ile	p.Met2007Ile	Null	0000-00-00	2	details in Multiple view	NULL	NULL	0	NULL	NULL	NULL	NULL	Natural
1486	Point	Splice	g08	F8	Splice Site	Intron	4	4.99	0	0	NULL	NULL	NULL	1	602	A>G	c.602-32A>G	NULL	NULL	NULL	NULL	NULL	0000-00-00	1	decreases WT Intron 4 acceptor splice score	7	NULL	0	NULL	Severe	No	NULL	Natural
1487	Point	Missense	g08	F8	A3	Exon	19	19.19	1994	2013	GGA AGA	GGA	AGA	1	6037	G>A	c.6037G>A	Gly Arg	Gly	Arg	p.Gly2013Arg	Null	0000-00-00	1	Light chain affected	<1	NULL	0	<1	Severe	No	NULL	Natural
1488	Point	Missense	g08	F8	A3	Exon	19	19.19	1996	2015	TGG TGC	TGG	TGC	1	6045	G>C	c.6045G>C	Trp Cys	Trp	Cys	p.Trp2015Cys	Null	0000-00-00	1	Light chain affected	<1	NULL	0	Null	Severe	No	NULL	Natural
1489	Point	Missense	g08	F8	A3	Exon	19	19.19	1996	2015	TGG TGT	TGG	TGT	1	6045	G>T	c.6045G>T	Trp Cys	Trp	Cys	p.Trp2015Cys	Null	0000-00-00	1	Light chain affected	2	NULL	0	87	Mild	No	II	Natural
1490	Point	Missense	g08	F8	A3	Exon	19	19.19	1997	2016	CGG GGG	CGG	GGG	1	6046	C>G	c.6046C>G	Arg Gly	Arg	Gly	p.Arg2016Gly	Null	0000-00-00	1	Light chain affected	<1	NULL	0	Null	Moderate	No	NULL	Natural
1491	Point	Missense	g08	F8	A3	Exon	19	19.19	1997	2016	CGG TGG	CGG	TGG	1	6046	C>T	c.6046C>T	Arg Trp	Arg	Trp	p.Arg2016Trp	Null	0000-00-00	61	details in Multiple view	NULL	NULL	0	NULL	NULL	NULL	NULL	Natural
1492	Point	Missense	g08	F8	A3	Exon	19	19.19	1997	2016	CGG CAG	CGG	CAG	1	6047	G>A	c.6047G>A	Arg Gln	Arg	Gln	p.Arg2016Gln	Null	0000-00-00	1	details in Multiple view	38	NULL	0	NULL	Mild	No	NULL	Natural
1493	Point	Missense	g08	F8	A3	Exon	19	19.19	1997	2016	CGG CCG	CGG	CCG	1	6047	G>C	c.6047G>C	Arg Pro	Arg	Pro	p.Arg2016Pro	Null	0000-00-00	2	details in Multiple view	NULL	NULL	0	NULL	NULL	NULL	NULL	Natural
1494	Point	Missense	g08	F8	A3	Exon	19	19.19	1997	2016	CGG CTG	CGG	CTG	1	6047	G>T	c.6047G>T	Arg Leu	Arg	Leu	p.Arg2016Leu	Null	0000-00-00	1	double mutant with p.Leu2190Val	6	NULL	0	NULL	Mild	No	NULL	Natural
1495	Deletion	Frameshift	g08	F8	A3	Exon	19	19.19	1998	2017	NULL	NULL	NULL	1	6049	NULL	c.6049delG	Val2017Trpfs*13	Val	Trpfs*	p.Val2017Trpfs*13	Null	0000-00-00	4	details in Multiple view	NULL	NULL	0	NULL	NULL	NULL	NULL	Natural
1496	Point	Missense	g08	F8	A3	Exon	19	19.19	1998	2017	GTG ATG	GTG	ATG	1	6049	G>A	c.6049G>A	Val Met	Val	Met	p.Val2017Met	Null	0000-00-00	1	details in Multiple view	NULL	NULL	0	NULL	Mild	NULL	NULL	Natural
1497	Point	Missense	g08	F8	A3	Exon	19	19.19	1999	2018	GAA GGA	GAA	GGA	1	6053	A>G	c.6053A>G	Glu Gly	Glu	Gly	p.Glu2018Gly	Null	0000-00-00	7	details in Multiple view	NULL	NULL	0	NULL	NULL	NULL	NULL	Natural
1498	Point	Missense	g08	F8	A3	Exon	19	19.19	2003	2022	GGC GAC	GGC	GAC	1	6065	G>A	c.6065G>A	Gly Asp	Gly	Asp	p.Gly2022Asp	Null	0000-00-00	2	details in Multiple view	NULL	NULL	0	NULL	NULL	NULL	NULL	Natural
1499	Duplication	Frameshift	g08	F8	A3	Exon	19	19.19	2005	2024	NULL	NULL	NULL	1	6070	NULL	c.6070dupC	His2024Profs*15	His	Profs*15	p.His2024Profs*15	Null	0000-00-00	1	acquired haemophilia	2	NULL	0	Null	Moderate	Not reported	NULL	Natural
1500	Deletion	Frameshift	g08	F8	A3	Exon	19	19.19	2008	2027	NULL	NULL	NULL	2	6078	NULL	c.6078_6079delTG	Ala2027Trpfs*12	Ala	Trpfs*	p.Ala2027Trpfs*12	Null	0000-00-00	1	Null	1 to	NULL	0	Null	Severe	Yes	NULL	Natural
1501	Deletion	Frameshift	g08	F8	A3	Exon	19	19.19	2010	2029	NULL	NULL	NULL	1	6082	NULL	c.6082delG	Met2029*	Met	*	p.Met2029*	Null	0000-00-00	1	Light chain affected	<1	NULL	0	Null	Severe	Yes	NULL	Natural
1502	Point	Missense	g08	F8	A3	Exon	19	19.19	2009	2028	GGG AGG	GGG	AGG	1	6082	G>A	c.6082G>A	Gly Arg	Gly	Arg	p.Gly2028Arg	Null	0000-00-00	9	details in Multiple view	NULL	NULL	0	NULL	NULL	NULL	NULL	Natural
1503	Point	Missense	g08	F8	A3	Exon	19	19.19	2010	2029	ATG ATA	ATG	ATA	1	6087	G>A	c.6087G>A	Met Ile	Met	Ile	p.Met2029Ile	Null	0000-00-00	1	Light chain affected	32	NULL	0	Null	Mild	No	NULL	Natural
1504	Duplication	Frameshift	g08	F8	A3	Exon	19	19.19	2011	2030	NULL	NULL	NULL	1	6089	NULL	c.6089dupG	Ser2030Argfs*9	Ser	Argfs*9	p.Ser2030Argfs*9	Null	0000-00-00	1	Light chain affected	<1	NULL	0	Null	Severe	No	NULL	Natural
1505	Point	Missense	g08	F8	A3	Exon	19	19.19	2011	2030	AGC AAC	AGC	AAC	1	6089	G>A	c.6089G>A	Ser Asn	Ser	Asn	p.Ser2030Asn	Null	0000-00-00	33	details in Multiple view	NULL	NULL	0	NULL	NULL	NULL	NULL	Natural
1506	Point	Missense	g08	F8	A3	Exon	19	19.19	2012	2031	ACA ATA	ACA	ATA	1	6092	C>T	c.6092C>T	Thr Ile	Thr	Ile	p.Thr2031Ile	Null	0000-00-00	1	Light chain affected	<1	NULL	0	Null	Mild	Not reported	NULL	Natural
1507	Indel	Frameshift	g08	F8	A3	Exon	19	19.19	2013	2032	NULL	NULL	NULL	1	6094	NULL	c.6094_6095delCinsTT	Leu2032Phefs*7	Leu	Phefs*7	p.Leu2032Phefs*7	Null	0000-00-00	2	Light chain affected	<1	NULL	0	NULL	Severe	NULL	NULL	Natural
1508	Point	Nonsense	g08	F8	A3	Exon	19	19.19	2013	2032	CAG TAG	CAG	TAG	1	6094	C>T	c.6094C>T	Gln *	Gln	*	p.Gln2032*	Null	0000-00-00	1	Light chain affected	<1	NULL	0	NULL	Severe	No	NULL	Natural
1509	Deletion	Frameshift	g08	F8	A3	Exon	19	19.19	2015	2034	NULL	NULL	NULL	1	6099	NULL	c.6099delT	Leu2034Trpfs*65	Leu	Trpfs*	p.Leu2034Trpfs*65	Null	0000-00-00	1	Light chain affected	<1	NULL	0	Null	Severe	No	NULL	Natural
1510	Point	Missense	g08	F8	A3	Exon	19	19.19	2016	2035	GTG ATG	GTG	ATG	1	6103	G>A	c.6103G>A	Val Met	Val	Met	p.Val2035Met	Null	0000-00-00	5	details in Multiple view	NULL	NULL	0	NULL	NULL	NULL	NULL	Natural
1511	Point	Missense	g08	F8	A3	Exon	19	19.19	2016	2035	GTG GCG	GTG	GCG	1	6104	T>C	c.6104T>C	Val Ala	Val	Ala	p.Val2035Ala	Null	0000-00-00	35	details in Multiple view	NULL	NULL	0	NULL	NULL	NULL	NULL	Natural
1512	Point	Missense	g08	F8	A3	Exon	19	19.19	2017	2036	TAC TGC	TAC	TGC	1	6107	A>G	c.6107A>G	Tyr Cys	Tyr	Cys	p.Tyr2036Cys	Null	0000-00-00	1	Light chain affected	3	NULL	0	5	Moderate	No	II	Natural
1513	Point	Missense	g08	F8	A3	Exon	19	19.19	2019	2038	AAT AGT	AAT	AGT	1	6113	A>G	c.6113A>G	Asn Ser	Asn	Ser	p.Asn2038Ser	Null	0000-00-00	10	details in Multiple view	NULL	NULL	0	NULL	NULL	NULL	NULL	Natural
1514	Deletion	Frameshift	g08	F8	C1	Exon	20	20	2020	2039	NULL	NULL	NULL	13	6115	NULL	c.6115_6115_12del13	Lys2039fs*?	Lys	fs*?	p.Lys2039fs*?	Null	0000-00-00	1	Light chain affected	<1	NULL	0	Null	Severe	No	NULL	Natural
1515	Point	Splice	g08	F8	Splice Site	Intron	19	19.99	0	0	NULL	NULL	NULL	1	6115	G>A	c.6115+1G>A	NULL	NULL	NULL	NULL	NULL	0000-00-00	1	decreases WT Intron 4 acceptor splice score	<1	NULL	0	0.3	Severe	No	NULL	Natural
1516	Point	Splice	g08	F8	Splice Site	Intron	19	19.99	0	0	Agt Agc	NULL	NULL	1	6115	T>C	c.6115+2T>C	NULL	NULL	NULL	NULL	NULL	0000-00-00	1	decreases WT Intron 4 acceptor splice score	<1	NULL	0	0.3	Severe	No	NULL	Natural
1517	Point	Splice	g08	F8	Splice Site	Intron	19	19.99	0	0	gtg gtt	NULL	NULL	1	6115	G>T	c.6115+3G>T	NULL	NULL	NULL	NULL	NULL	0000-00-00	1	decreases WT Intron 4 acceptor splice score	<1	NULL	0	0.3	Severe	No	NULL	Natural
1518	Point	Splice	g08	F8	Splice Site	Intron	19	19.99	0	0	NULL	NULL	NULL	1	6115	A>G	c.6115+4A>G	NULL	NULL	NULL	NULL	NULL	0000-00-00	1	decreases WT Intron 4 acceptor splice score	<1	NULL	0	0.3	Severe	No	NULL	Natural
1519	Point	Splice	g08	F8	Splice Site	Intron	19	19.99	0	0	agt aat	NULL	NULL	1	6115	G>A	c.6115+5G>A	NULL	NULL	NULL	NULL	NULL	0000-00-00	2	details in Multiple view	NULL	NULL	0	NULL	NULL	NULL	NULL	Natural
1520	Point	Splice	g08	F8	Splice Site	Intron	19	19.99	0	0	agt aga	NULL	NULL	1	6115	T>A	c.6115+6T>A	NULL	NULL	NULL	NULL	NULL	0000-00-00	1	details in Multiple view	<1	NULL	0	NULL	Severe	No	NULL	Natural
1521	Point	Splice	g08	F8	Splice Site	Intron	19	19.99	0	0	agc agg	NULL	NULL	1	6115	C>G	c.6115+9C>G	NULL	NULL	NULL	NULL	NULL	0000-00-00	1	details in Multiple view	23	NULL	0	NULL	Mild	No	NULL	Natural
1522	Deletion	Frameshift	g08	F8	C1	Exon	20	20	2020	2039	NULL	NULL	NULL	2	6116	NULL	c.6116_6117delAG	Lys2039Metfs*13	Lys	Metfs*	p.Lys2039Metfs*13	Null	0000-00-00	1	Light chain affected	<1	NULL	0	Null	Severe	Yes	NULL	Natural
1523	Point	Splice	g08	F8	Splice Site	Intron	19	19.99	0	0	NULL	NULL	NULL	1	6116	A>G	c.6116-2A>G	NULL	NULL	NULL	NULL	NULL	0000-00-00	1	Del exon 20	<1	NULL	0	NULL	Severe	No	NULL	Natural
1524	Point	Missense	g08	F8	C1	Exon	20	20	2021	2040	TGT GGT	TGT	GGT	1	6118	T>G	c.6118T>G	Cys Gly	Cys	Gly	p.Cys2040Gly	Null	0000-00-00	3	details in Multiple view	NULL	NULL	0	NULL	NULL	NULL	NULL	Natural
1525	Point	Missense	g08	F8	C1	Exon	20	20	2021	2040	TGT TAT	TGT	TAT	1	6119	G>A	c.6119G>A	Cys Tyr	Cys	Tyr	p.Cys2040Tyr	Null	0000-00-00	3	details in Multiple view	NULL	NULL	0	NULL	NULL	NULL	NULL	Natural
1526	Deletion	Frameshift	g08	F8	C1	Exon	20	20	2021	2040	NULL	NULL	NULL	16	6120	NULL	c.6120_6135delTCAGACTCCCCTGGGA	Cys2040*	Cys	*	p.Cys2040*	Null	0000-00-00	1	details in Multiple view	<1	NULL	0	NULL	Severe	No	NULL	Natural
1527	Point	Nonsense	g08	F8	C1	Exon	20	20	2021	2040	TGT TGA	TGT	TGA	1	6120	T>A	c.6120T>A	Cys *	Cys	*	p.Cys2040*	Null	0000-00-00	1	details in Multiple view	2	NULL	0	NULL	Severe	No	NULL	Natural
1528	Deletion	Frameshift	g08	F8	C1	Exon	20	20	2025	2044	NULL	NULL	NULL	1	6127	NULL	c.6127delC	Leu2044Trpfs*55	Leu	Trpfs*	p.Leu2044Trpfs*55	Null	0000-00-00	1	Light chain affected	<1	NULL	0	Null	Severe	No	NULL	Natural
1529	Point	Missense	g08	F8	C1	Exon	20	20	2026	2045	GGA CGA	GGA	CGA	1	6133	G>C	c.6133G>C	Gly Arg	Gly	Arg	p.Gly2045Arg	Null	0000-00-00	1	Light chain affected	7	NULL	0	Null	Mild	Not reported	NULL	Natural
1530	Point	Missense	g08	F8	C1	Exon	20	20	2026	2045	GGA GAA	GGA	GAA	1	6134	G>A	c.6134G>A	Gly Glu	Gly	Glu	p.Gly2045Glu	Null	0000-00-00	1	Light chain affected	8	NULL	0	Null	Mild	No	NULL	Natural
1531	Point	Missense	g08	F8	C1	Exon	20	20	2026	2045	GGA GTA	GGA	GTA	1	6134	G>T	c.6134G>T	Gly Val	Gly	Val	p.Gly2045Val	Null	0000-00-00	1	Light chain affected	<1	NULL	0	Null	Severe	No	NULL	Natural
1532	Duplication	Frameshift	g08	F8	C1	Exon	20	20	2027	2046	NULL	NULL	NULL	1	6135	NULL	c.6135dupA	Met2046Asnfs*6	Met	Asnfs*6	p.Met2046Asnfs*6	Null	0000-00-00	1	Light chain affected	2	NULL	0	Null	Severe	No	NULL	Natural
1533	Point	Missense	g08	F8	C1	Exon	20	20	2032	2051	ATT AGT	ATT	AGT	1	6152	T>G	c.6152T>G	Ile Ser	Ile	Ser	p.Ile2051Ser	Null	0000-00-00	1	Light chain affected	<1	NULL	0	Null	Severe	No	NULL	Natural
1534	Duplication	Frameshift	g08	F8	C1	Exon	20	20	2037	2056	NULL	NULL	NULL	2	6165	NULL	c.6165_6166dupGA	Ile2056Argfs*40	Ile	Argfs*40	p.Ile2056Argfs*40	Null	0000-00-00	1	Light chain affected	<1	NULL	0	Null	Severe	No	NULL	Natural
1535	Point	Missense	g08	F8	C1	Exon	20	20	2037	2056	ATT AAT	ATT	AAT	1	6167	T>A	c.6167T>A	Ile Asn	Ile	Asn	p.Ile2056Asn	Null	0000-00-00	1	Light chain affected	1	NULL	0	Null	Severe	No	NULL	Natural
1536	Point	Missense	g08	F8	C1	Exon	20	20	2039	2058	GCT CCT	GCT	CCT	1	6172	G>C	c.6172G>C	Ala Pro	Ala	Pro	p.Ala2058Pro	Null	0000-00-00	2	details in Multiple view	NULL	NULL	0	NULL	NULL	NULL	NULL	Natural
1537	Point	Missense	g08	F8	C1	Exon	20	20	2041	2060	GGA GTA	GGA	GTA	1	6179	G>T	c.6179G>T	Gly Val	Gly	Val	p.Gly2060Val	Null	0000-00-00	1	Light chain affected	7 to	NULL	0	Null	Mild	Not reported	NULL	Natural
1538	Deletion	Frameshift	g08	F8	C1	Exon	20	20	2044	2063	NULL	NULL	NULL	5	6187	NULL	c.6187_6191delGGACA	Gly2063Valfs*61	Gly	Valfs*	p.Gly2063Valfs*61	Null	0000-00-00	1	Light chain affected	<1	NULL	0	Null	Severe	Yes	NULL	Natural
1539	Point	Missense	g08	F8	C1	Exon	21	21	2046	2065	TGG CGG	TGG	CGG	1	6193	T>C	c.6193T>C	Trp Arg	Trp	Arg	p.Trp2065Arg	Null	0000-00-00	2	details in Multiple view	NULL	NULL	0	NULL	NULL	NULL	NULL	Natural
1540	Point	Nonsense	g08	F8	C1	Exon	21	21	2046	2065	TGG TAG	TGG	TAG	1	6194	G>A	c.6194G>A	Trp *	Trp	*	p.Trp2065*	Null	0000-00-00	1	details in Multiple view	<1	NULL	0	NULL	Severe	NULL	NULL	Natural
1541	Point	Missense	g08	F8	C1	Exon	21	21	2047	2066	GCC GTC	GCC	GTC	1	6197	C>T	c.6197C>T	Ala Val	Ala	Val	p.Ala2066Val	Null	0000-00-00	1	Light chain affected	10	NULL	0	Null	Mild	Not reported	NULL	Natural
1542	Point	Missense	g08	F8	C1	Exon	21	21	2048	2067	CCA CTA	CCA	CTA	1	6200	C>T	c.6200C>T	Pro Leu	Pro	Leu	p.Pro2067Leu	Null	0000-00-00	6	details in Multiple view	NULL	NULL	0	NULL	NULL	NULL	NULL	Natural
1543	Duplication	Frameshift	g08	F8	C1	Exon	21	21	2069	2088	NULL	NULL	NULL	56	6202	NULL	c.6202_6257dup56	Ser2088fs*?	Ser	fs*?	p.Ser2088fs*?	Null	0000-00-00	1	Light chain affected	<1	NULL	0	Null	Severe	No	NULL	Natural
1544	Point	Missense	g08	F8	C1	Exon	21	21	2051	2070	GCC GTC	GCC	GTC	1	6209	C>T	c.6209C>T	Ala Val	Ala	Val	p.Ala2070Val	Null	0000-00-00	1	Light chain affected	1 to	NULL	0	Null	Mild	No	NULL	Natural
1545	Point	Missense	g08	F8	C1	Exon	21	21	2052	2071	AGA AGT	AGA	AGT	1	6213	A>T	c.6213A>T	Arg Ser	Arg	Ser	p.Arg2071Ser	Null	0000-00-00	1	Light chain affected	<1	NULL	0	Null	Severe	No	NULL	Natural
1546	Point	Nonsense	g08	F8	C1	Exon	21	21	2057	2076	GGA TGA	GGA	TGA	1	6226	G>T	c.6226G>T	Gly *	Gly	*	p.Gly2076*	Null	0000-00-00	4	details in Multiple view	NULL	NULL	0	NULL	NULL	NULL	NULL	Natural
1547	Point	Nonsense	g08	F8	C1	Exon	21	21	2058	2077	TCA TGA	TCA	TGA	1	6230	C>G	c.6230C>G	Ser *	Ser	*	p.Ser2077*	Null	0000-00-00	4	details in Multiple view	NULL	NULL	0	NULL	NULL	NULL	NULL	Natural
1548	Point	Missense	g08	F8	C1	Exon	21	21	2061	2080	GCC ACC	GCC	ACC	1	6238	G>A	c.6238G>A	Ala Thr	Ala	Thr	p.Ala2080Thr	Null	0000-00-00	2	details in Multiple view	NULL	NULL	0	NULL	NULL	NULL	NULL	Natural
1549	Point	Missense	g08	F8	C1	Exon	21	21	2061	2080	GCC GTC	GCC	GTC	1	6239	C>T	c.6239C>T	Ala Val	Ala	Val	p.Ala2080Val	Null	0000-00-00	1	details in Multiple view	5	NULL	0	NULL	Moderate	No	NULL	Natural
1550	Point	Missense	g08	F8	C1	Exon	21	21	2062	2081	TGG TCG	TGG	TCG	1	6242	G>C	c.6242G>C	Trp Ser	Trp	Ser	p.Trp2081Ser	Null	0000-00-00	1	Light chain affected	<1	NULL	0	<1	Severe	No	NULL	Natural
1551	Point	Nonsense	g08	F8	C1	Exon	21	21	2062	2081	TGG TGA	TGG	TGA	1	6243	G>A	c.6243G>A	Trp *	Trp	*	p.Trp2081*	Null	0000-00-00	3	details in Multiple view	NULL	NULL	0	NULL	NULL	NULL	NULL	Natural
1552	Point	Missense	g08	F8	C1	Exon	21	21	2062	2081	TGG TGC	TGG	TGC	1	6243	G>C	c.6243G>C	Trp Cys	Trp	Cys	p.Trp2081Cys	Null	0000-00-00	1	details in Multiple view	<1	NULL	0	<1	Severe	Yes	NULL	Natural
1553	Point	Missense	g08	F8	C1	Exon	21	21	2063	2082	AGC AAC	AGC	AAC	1	6245	G>A	c.6245G>A	Ser Asn	Ser	Asn	p.Ser2082Asn	Null	0000-00-00	2	details in Multiple view	NULL	NULL	0	NULL	NULL	NULL	NULL	Natural
1554	Point	Nonsense	g08	F8	C1	Exon	21	21	2065	2084	AAG TAG	AAG	TAG	1	6250	A>T	c.6250A>T	Lys *	Lys	*	p.Lys2084*	Null	0000-00-00	1	Light chain affected	<1	NULL	0	Null	Severe	No	NULL	Natural
1555	Point	Nonsense	g08	F8	C1	Exon	21	21	2066	2085	GAG TAG	GAG	TAG	1	6253	G>T	c.6253G>T	Glu *	Glu	*	p.Glu2085*	Null	0000-00-00	1	Light chain affected	<1	NULL	0	<1	Severe	Yes	NULL	Natural
1556	Point	Missense	g08	F8	C1	Exon	21	21	2069	2088	TCT TTT	TCT	TTT	1	6263	C>T	c.6263C>T	Ser Phe	Ser	Phe	p.Ser2088Phe	Null	0000-00-00	1	Light chain affected	<1	NULL	0	Null	Severe	No	NULL	Natural
1557	Point	Nonsense	g08	F8	C1	Exon	21	21	2070	2089	TGG TAG	TGG	TAG	1	6266	G>A	c.6266G>A	Trp *	Trp	*	p.Trp2089*	Null	0000-00-00	3	details in Multiple view	NULL	NULL	0	NULL	NULL	NULL	NULL	Natural
1558	Point	Missense	g08	F8	C1	Exon	21	21	2070	2089	TGG TTG	TGG	TTG	1	6266	G>T	c.6266G>T	Trp Leu	Trp	Leu	p.Trp2089Leu	Null	0000-00-00	1	details in Multiple view	NULL	NULL	0	NULL	Mild	NULL	NULL	Natural
1559	Point	Missense	g08	F8	C1	Exon	21	21	2071	2090	ATC AAC	ATC	AAC	1	6269	T>A	c.6269T>A	Ile Asn	Ile	Asn	p.Ile2090Asn	Null	0000-00-00	1	Light chain affected	3	NULL	0	Null	Moderate	Not reported	NULL	Natural
1560	Point	Splice	g08	F8	Splice Site	Intron	21	21.99	0	0	NULL	NULL	NULL	1	6273	G>A	c.6273+1G>A	NULL	NULL	NULL	NULL	NULL	0000-00-00	1	Del exon 20	1	NULL	0	NULL	Severe	No	NULL	Natural
1561	Point	Splice	g08	F8	Splice Site	Intron	21	21.99	0	0	NULL	NULL	NULL	1	6273	G>T	c.6273+1G>T	NULL	NULL	NULL	NULL	NULL	0000-00-00	2	details in Multiple view	NULL	NULL	0	NULL	NULL	NULL	NULL	Natural
1562	Point	Splice	g08	F8	Splice Site	Intron	21	21.99	0	0	NULL	NULL	NULL	1	6274	G>A	c.6274-5G>A	NULL	NULL	NULL	NULL	NULL	0000-00-00	1	details in Multiple view	NULL	NULL	0	NULL	Moderate	NULL	NULL	Natural
1563	Point	Missense	g08	F8	C1	Exon	22	22	2073	2092	GTG ATG	GTG	ATG	1	6274	G>A	c.6274G>A	Val Met	Val	Met	p.Val2092Met	Null	0000-00-00	1	1st/2st discrepancy	33	22	1.5	Null	Mild	No	NULL	Natural
1564	Point	Missense	g08	F8	C1	Exon	22	22	2074	2093	GAT TAT	GAT	TAT	1	6277	G>T	c.6277G>T	Asp Tyr	Asp	Tyr	p.Asp2093Tyr	Null	0000-00-00	1	Light chain affected	1	NULL	0	Null	Severe	No	NULL	Natural
1565	Point	Missense	g08	F8	C1	Exon	22	22	2074	2093	GAT GGT	GAT	GGT	1	6278	A>G	c.6278A>G	Asp Gly	Asp	Gly	p.Asp2093Gly	Null	0000-00-00	5	details in Multiple view	NULL	NULL	0	NULL	NULL	NULL	NULL	Natural
1567	Insertion	Frameshift	g08	F8	C1	Exon	21	21	2076	2095	NULL	NULL	NULL	1	6283	NULL	c.6283_6284insA	Leu2095Tyrfs*30	Leu	Tyrfs*30	p.Leu2095Tyrfs*30	Null	0000-00-00	1	Light chain affected	<1	NULL	0	Null	Severe	Not reported	NULL	Natural
1568	Deletion	In-frame	g08	F8	C1	Exon	22	22	2080	2099	NULL	NULL	NULL	3	6295	NULL	c.6295_6297delATT	Ile2099del	Ile	del	p.Ile2099del	Null	0000-00-00	1	Light chain affected	<1	NULL	0	Null	Severe	Not reported	NULL	Natural
1569	Deletion	Frameshift	g08	F8	C1	Exon	22	22	2080	2099	NULL	NULL	NULL	2	6296	NULL	c.6296_6297delTT	Ile2099Asnfs*26	Ile	Asnfs*	p.Ile2099Asnfs*26	Null	0000-00-00	1	Light chain affected	<1	NULL	0	<1	Severe	Yes	NULL	Natural
1570	Point	Missense	g08	F8	C1	Exon	22	22	2080	2099	ATT AAT	ATT	AAT	1	6296	T>A	c.6296T>A	Ile Asn	Ile	Asn	p.Ile2099Asn	Null	0000-00-00	3	details in Multiple view	NULL	NULL	0	NULL	NULL	NULL	NULL	Natural
1571	Point	Missense	g08	F8	C1	Exon	22	22	2082	2101	CAC GAC	CAC	GAC	1	6301	C>G	c.6301C>G	His Asp	His	Asp	p.His2101Asp	Null	0000-00-00	1	Light chain	<1	NULL	0	Null	Severe	Not reported	NULL	Natural
1572	Point	Missense	g08	F8	C1	Exon	22	22	2083	2102	GGC GAC	GGC	GAC	1	6305	G>A	c.6305G>A	Gly Asp	Gly	Asp	p.Gly2102Asp	Null	0000-00-00	3	details in Multiple view	NULL	NULL	0	NULL	NULL	NULL	NULL	Natural
1573	Point	Missense	g08	F8	C1	Exon	22	22	2086	2105	ACC AAC	ACC	AAC	1	6314	C>A	c.6314C>A	Thr Asn	Thr	Asn	p.Thr2105Asn	Null	0000-00-00	2	details in Multiple view	NULL	NULL	0	NULL	NULL	NULL	NULL	Natural
1574	Point	Missense	g08	F8	C1	Exon	22	22	2086	2105	ACC ATC	ACC	ATC	1	6314	C>T	c.6314C>T	Thr Ile	Thr	Ile	p.Thr2105Ile	Null	0000-00-00	1	details in Multiple view	23	NULL	0	NULL	Mild	No	NULL	Natural
1575	Point	Missense	g08	F8	C1	Exon	22	22	2087	2106	CAG GAG	CAG	GAG	1	6316	C>G	c.6316C>G	Gln Glu	Gln	Glu	p.Gln2106Glu	Null	0000-00-00	5	details in Multiple view	NULL	NULL	0	NULL	NULL	NULL	NULL	Natural
1576	Deletion	Frameshift	g08	F8	C1	Exon	22	22	2087	2106	NULL	NULL	NULL	1	6316	NULL	c.6316delC	Gln2106Argfs*37	Gln	Argfs*	p.Gln2106Argfs*37	Null	0000-00-00	1	details in Multiple view	5	NULL	0	NULL	Moderate	No	NULL	Natural
1577	Point	Missense	g08	F8	C1	Exon	22	22	2087	2106	CAG CCG	CAG	CCG	1	6317	A>C	c.6317A>C	Gln Pro	Gln	Pro	p.Gln2106Pro	Null	0000-00-00	1	details in Multiple view	<1	NULL	0	6	Severe	No	NULL	Natural
1578	Point	Missense	g08	F8	C1	Exon	22	22	2087	2106	CAG CGG	CAG	CGG	1	6317	A>G	c.6317A>G	Gln Arg	Gln	Arg	p.Gln2106Arg	Null	0000-00-00	1	details in Multiple view	22	NULL	0	6	Mild	No	NULL	Natural
1579	Point	Missense	g08	F8	C1	Exon	22	22	2088	2107	GGT AGT	GGT	AGT	1	6319	G>A	c.6319G>A	Gly Ser	Gly	Ser	p.Gly2107Ser	Null	0000-00-00	2	details in Multiple view	NULL	NULL	0	NULL	NULL	NULL	NULL	Natural
1580	Insertion	Frameshift	g08	F8	C1	Exon	22	22	2088	2107	NULL	NULL	NULL	2	6320	NULL	insAC in codon 2107	Gly Ser	NULL	Ser	NULL	Null	0000-00-00	1	details in Multiple view	<1	NULL	0	<1	Severe	No	NULL	Natural
1581	Deletion	In-frame	g08	F8	C1	Exon	22	22	2088	2107	NULL	NULL	NULL	3	6320	NULL	c.6320_6322delGTG	Gly2107del	Gly	del	p.Gly2107del	Null	0000-00-00	1	details in Multiple view	<1	NULL	0	<1	Severe	No	NULL	Natural
1582	Point	Missense	g08	F8	C1	Exon	22	22	2090	2109	CGT TGT	CGT	TGT	1	6325	C>T	c.6325C>T	Arg Cys	Arg	Cys	p.Arg2109Cys	Null	0000-00-00	1	Impaired vWf binding in C1	14	NULL	0	107	Mild	No	II	Natural
1583	Duplication	Frameshift	g08	F8	C1	Exon	22	22	2098	2117	NULL	NULL	NULL	2	6348	NULL	c.6348_6349dupCA	Ile2117Thrfs*26	Ile	Thrfs*26	p.Ile2117Thrfs*26	Null	0000-00-00	1	details in Multiple view	<1	NULL	0	NULL	Severe	Yes	NULL	Natural
1584	Point	Missense	g08	F8	C1	Exon	22	22	2098	2117	ATC TTC	ATC	TTC	1	6349	A>T	c.6349A>T	Ile Phe	Ile	Phe	p.Ile2117Phe	Null	0000-00-00	1	details in Multiple view	5	NULL	0	NULL	Moderate	Yes	NULL	Natural
1585	Point	Missense	g08	F8	C1	Exon	22	22	2098	2117	ATC AGC	ATC	AGC	1	6350	T>G	c.6350T>G	Ile Ser	Ile	Ser	p.Ile2117Ser	Null	0000-00-00	3	details in Multiple view	NULL	NULL	0	NULL	NULL	NULL	NULL	Natural
1586	Point	Missense	g08	F8	C1	Exon	22	22	2099	2118	TCT CCT	TCT	CCT	1	6352	T>C	c.6352T>C	Ser Pro	Ser	Pro	p.Ser2118Pro	Null	0000-00-00	1	details in Multiple view	9	NULL	0	NULL	Mild	NULL	NULL	Natural
1587	Point	Missense	g08	F8	C1	Exon	22	22	2099	2118	TCT TTT	TCT	TTT	1	6353	C>T	c.6353C>T	Ser Phe	Ser	Phe	p.Ser2118Phe	Null	0000-00-00	1	details in Multiple view	9	NULL	0	NULL	Severe	NULL	NULL	Natural
1588	Point	Nonsense	g08	F8	C1	Exon	22	22	2100	2119	CAG TAG	CAG	TAG	1	6355	C>T	c.6355C>T	Gln *	Gln	*	p.Gln2119*	Null	0000-00-00	1	details in Multiple view	1	NULL	0	NULL	Severe	No	NULL	Natural
1589	Point	Missense	g08	F8	C1	Exon	22	22	2100	2119	CAG CGG	CAG	CGG	1	6356	A>G	c.6356A>G	Gln Arg	Gln	Arg	p.Gln2119Arg	Null	0000-00-00	2	details in Multiple view	NULL	NULL	0	NULL	NULL	NULL	NULL	Natural
1590	Point	Missense	g08	F8	C1	Exon	22	22	2101	2120	TTT TGT	TTT	TGT	1	6359	T>G	c.6359T>G	Phe Cys	Phe	Cys	p.Phe2120Cys	Null	0000-00-00	2	details in Multiple view	NULL	NULL	0	NULL	NULL	NULL	NULL	Natural
1591	Insertion	Frameshift	g08	F8	C1	Exon	22	22	2101	2120	NULL	NULL	NULL	1	6360	NULL	insA in codon 2120	Phe Cys	NULL	Cys	p.Phe2120Cys	Null	0000-00-00	1	details in Multiple view	<1	NULL	0	<1	Severe	No	NULL	Natural
1592	Point	Missense	g08	F8	C1	Exon	22	22	2101	2120	TTT TTG	TTT	TTG	1	6360	T>G	c.6360T>G	Phe Leu	Phe	Leu	p.Phe2120Leu	Null	0000-00-00	2	details in Multiple view	NULL	NULL	0	NULL	NULL	NULL	NULL	Natural
1593	Deletion	Frameshift	g08	F8	C1	Exon	22	22	2105	2124	NULL	NULL	NULL	10	6370	NULL	c.6370_6379delTATAGTCTTG	Tyr2124Metfs*16	Tyr	Metfs*	p.Tyr2124Metfs*16	Null	0000-00-00	1	Light chain affected	<1	NULL	0	Null	Severe	Yes	NULL	Natural
1594	Point	Missense	g08	F8	C1	Exon	22	22	2105	2124	TAT TGT	TAT	TGT	1	6371	A>G	c.6371A>G	Tyr Cys	Tyr	Cys	p.Tyr2124Cys	Null	0000-00-00	14	details in Multiple view	NULL	NULL	0	NULL	NULL	NULL	NULL	Natural
1595	Point	Nonsense	g08	F8	C1	Exon	22	22	2110	2129	AAG TAG	AAG	TAG	1	6385	A>T	c.6385A>T	Lys *	Lys	*	p.Lys2129*	Null	0000-00-00	1	Light chain affected	<1	NULL	0	Null	Severe	No	NULL	Natural
1596	Point	Nonsense	g08	F8	C1	Exon	22	22	2112	2131	TGG TGA	TGG	TGA	1	6393	G>A	c.6393G>A	Trp *	Trp	*	p.Trp2131*	Null	0000-00-00	1	Light chain affected	<1	NULL	0	Null	Severe	No	NULL	Natural
1597	Point	Nonsense	g08	F8	C1	Exon	22	22	2113	2132	CAG TAG	CAG	TAG	1	6394	C>T	c.6394C>T	Gln *	Gln	*	p.Gln2132*	Null	0000-00-00	2	details in Multiple view	NULL	NULL	0	NULL	NULL	NULL	NULL	Natural
1598	Point	Missense	g08	F8	C1	Exon	22	22	2116	2135	CGA GGA	CGA	GGA	1	6403	C>G	c.6403C>G	Arg Gly	Arg	Gly	p.Arg2135Gly	Null	0000-00-00	5	details in Multiple view	NULL	NULL	0	NULL	NULL	NULL	NULL	Natural
1599	Point	Nonsense	g08	F8	C1	Exon	22	22	2116	2135	CGA TGA	CGA	TGA	1	6403	C>T	c.6403C>T	Arg *	Arg	*	p.Arg2135*	Null	0000-00-00	27	details in Multiple view	NULL	NULL	0	NULL	NULL	NULL	NULL	Natural
1600	Point	Missense	g08	F8	C1	Exon	22	22	2116	2135	CGA CCA	CGA	CCA	1	6404	G>C	c.6404G>C	Arg Pro	Arg	Pro	p.Arg2135Pro	Null	0000-00-00	1	details in Multiple view	<1	NULL	0	NULL	Severe	NULL	NULL	Natural
1601	Insertion	In-frame	g08	F8	C1	Exon	22	22	2116	2135	NULL	NULL	NULL	9	6405	NULL	c.6405_6406ins9	Arg2135_Gly2136insAlaTyrGln	Arg	insAlaTyrG	p.Arg2135_Gly2136insAlaTyrGln	Null	0000-00-00	1	details in Multiple view	<1	NULL	0	NULL	Severe	No	NULL	Natural
1602	Point	Missense	g08	F8	C1	Exon	22	22	2117	2136	GGA AGA	GGA	AGA	1	6406	G>A	c.6406G>A	Gly Arg	Gly	Arg	p.Gly2136Arg	Null	0000-00-00	1	details in Multiple view	<1	NULL	0	NULL	Severe	No	NULL	Natural
1603	Point	Missense	g08	F8	C1	Exon	22	22	2117	2136	GGA GAA	GGA	GAA	1	6407	G>A	c.6407G>A	Gly Glu	Gly	Glu	p.Gly2136Glu	Null	0000-00-00	2	details in Multiple view	NULL	NULL	0	NULL	NULL	NULL	NULL	Natural
1604	Deletion	Frameshift	g08	F8	C1	Exon	23	23	2119	2138	NULL	NULL	NULL	2	6412	NULL	c.6412_6413delTC	Ser2138Hisfs*22	Ser	Hisfs*	p.Ser2138Hisfs*22	Null	0000-00-00	1	details in Multiple view	NULL	NULL	0	NULL	Severe	NULL	NULL	Natural
1605	Point	Missense	g08	F8	C1	Exon	22	22	2119	2138	TCC TAC	TCC	TAC	1	6413	C>A	c.6413C>A	Ser Tyr	Ser	Tyr	p.Ser2138Tyr	Null	0000-00-00	3	details in Multiple view	NULL	NULL	0	NULL	NULL	NULL	NULL	Natural
1606	Point	Missense	g08	F8	C1	Exon	22	22	2119	2138	TCC TTC	TCC	TTC	1	6413	C>T	c.6413C>T	Ser Phe	Ser	Phe	p.Ser2138Phe	Null	0000-00-00	1	details in Multiple view	8	NULL	0	NULL	Mild	No	NULL	Natural
1607	Point	Missense	g08	F8	C1	Exon	22	22	2122	2141	ACC AAC	ACC	AAC	1	6422	C>A	c.6422C>A	Thr Asn	Thr	Asn	p.Thr2141Asn	Null	0000-00-00	1	Light chain affected	<1	NULL	0	Null	Severe	No	NULL	Natural
1608	Point	Nonsense	g08	F8	C1	Exon	22	22	2123	2142	TTA TAA	TTA	TAA	1	6425	T>A	c.6425T>A	Leu *	Leu	*	p.Leu2142*	Null	0000-00-00	1	Light chain affected	<1	NULL	0	Null	Severe	No	NULL	Natural
1609	Point	Missense	g08	F8	C1	Exon	22	22	2124	2143	ATG ACG	ATG	ACG	1	6428	T>C	c.6428T>C	Met Thr	Met	Thr	p.Met2143Thr	Null	0000-00-00	3	details in Multiple view	NULL	NULL	0	NULL	NULL	NULL	NULL	Natural
1610	Point	Splice	g08	F8	Splice Site	Intron	22	22.99	0	0	TGg TGa	NULL	NULL	1	6429	G>A	c.6429+1G>A	NULL	NULL	NULL	NULL	NULL	0000-00-00	1	details in Multiple view	<1	NULL	0	NULL	Severe	No	NULL	Natural
1611	Deletion	Splice	g08	F8	Splice Site	Intron	22	22.99	0	0	NULL	NULL	NULL	1	6429	NULL	c.6429+2delT	NULL	NULL	NULL	NULL	NULL	0000-00-00	1	details in Multiple view	<1	NULL	0	NULL	Severe	Yes	NULL	Natural
1612	Point	Splice	g08	F8	Splice Site	Intron	22	22.99	0	0	NULL	NULL	NULL	1	6429	T>A	c.6429+2T>A	NULL	NULL	NULL	NULL	NULL	0000-00-00	4	details in Multiple view	NULL	NULL	0	NULL	NULL	NULL	NULL	Natural
1613	Point	Splice	g08	F8	Splice Site	Intron	22	22.99	0	0	NULL	NULL	NULL	1	6429	G>T	c.6429+5G>T	NULL	NULL	NULL	NULL	NULL	0000-00-00	3	details in Multiple view	NULL	NULL	0	NULL	NULL	NULL	NULL	Natural
1614	Point	Missense	g08	F8	C1	Exon	22	22	2124	2143	ATG ATA	ATG	ATA	1	6429	G>A	c.6429G>A	Met Ile	Met	Ile	p.Met2143Ile	Null	0000-00-00	1	details in Multiple view	2	NULL	0	NULL	Moderate	NULL	NULL	Natural
1615	Point	Splice	g08	F8	Splice Site	Intron	22	22.99	0	0	NULL	NULL	NULL	1	6430	A>G	c.6430-2A>G	NULL	NULL	NULL	NULL	NULL	0000-00-00	3	details in Multiple view	NULL	NULL	0	NULL	NULL	NULL	NULL	Natural
1616	Point	Splice	g08	F8	Splice Site	Intron	22	22.99	0	0	NULL	NULL	NULL	1	6430	C>G	c.6430-3C>G	NULL	NULL	NULL	NULL	NULL	0000-00-00	1	details in Multiple view	<1	NULL	0	NULL	Severe	NULL	NULL	Natural
1617	Point	Missense	g08	F8	C1	Exon	23	23	2126	2145	TTC TCC	TTC	TCC	1	6434	T>C	c.6434T>C	Phe Ser	Phe	Ser	p.Phe2145Ser	Null	0000-00-00	1	Light chain affected	>5	NULL	0	Null	Mild	No	NULL	Natural
1618	Point	Missense	g08	F8	C1	Exon	23	23	2126	2145	TTC TGC	TTC	TGC	1	6434	T>G	c.6434T>G	Phe Cys	Phe	Cys	p.Phe2145Cys	Null	0000-00-00	7	details in Multiple view	NULL	NULL	0	NULL	NULL	NULL	NULL	Natural
1619	Point	Missense	g08	F8	C1	Exon	23	23	2127	2146	TTT TCT	TTT	TCT	1	6437	T>C	c.6437T>C	Phe Ser	Phe	Ser	p.Phe2146Ser	Null	0000-00-00	11	details in Multiple view	NULL	NULL	0	NULL	NULL	NULL	NULL	Natural
1620	Point	Missense	g08	F8	C1	Exon	23	23	2129	2148	AAT AGT	AAT	AGT	1	6443	A>G	c.6443A>G	Asn Ser	Asn	Ser	p.Asn2148Ser	Null	0000-00-00	11	details in Multiple view	NULL	NULL	0	NULL	NULL	NULL	NULL	Natural
1621	Point	Missense	g08	F8	C1	Exon	23	23	2131	2150	GAT GTT	GAT	GTT	1	6449	A>T	c.6449A>T	Asp Val	Asp	Val	p.Asp2150Val	Null	0000-00-00	1	Light chain affected	<1	NULL	0	15	Severe	No	NULL	Natural
1622	Point	Missense	g08	F8	C1	Exon	23	23	2133	2152	TCT CCT	TCT	CCT	1	6454	T>C	c.6454T>C	Ser Pro	Ser	Pro	p.Ser2152Pro	Null	0000-00-00	2	details in Multiple view	NULL	NULL	0	NULL	NULL	NULL	NULL	Natural
1623	Point	Missense	g08	F8	C1	Exon	23	23	2136	2155	AAA GAA	AAA	GAA	1	6463	A>G	c.6463A>G	Lys Glu	Lys	Glu	p.Lys2155Glu	Null	0000-00-00	3	details in Multiple view	NULL	NULL	0	NULL	NULL	NULL	NULL	Natural
1624	Deletion	Frameshift	g08	F8	C1	Exon	23	23	2136	2155	NULL	NULL	NULL	2	6464	NULL	c.6464_6465delAA	Lys2155Thrfs*5	Lys	Thrfs*	p.Lys2155Thrfs*5	Null	0000-00-00	1	details in Multiple view	NULL	NULL	0	NULL	Severe	NULL	NULL	Natural
1625	Deletion	Frameshift	g08	F8	C1	Exon	23	23	2136	2155	NULL	NULL	NULL	1	6465	NULL	c.6465delA	Lys2155Asnfs*31	Lys	Asnfs*	p.Lys2155Asnfs*31	Null	0000-00-00	1	details in Multiple view	4	NULL	0	6.5	Moderate	No	II	Natural
1626	Deletion	Frameshift	g08	F8	C1	Exon	23	23	2137	2156	NULL	NULL	NULL	2	6467	NULL	c.6467_6468delAC	His2156Glnfs*4	His	Glnfs*	p.His2156Glnfs*4	Null	0000-00-00	1	details in Multiple view	<1	NULL	0	6.5	Severe	No	NULL	Natural
1627	Deletion	Frameshift	g08	F8	C1	Exon	23	23	2138	2157	NULL	NULL	NULL	2	6469	NULL	c.6469_6470delAA	Asn2157Tyrfs*3	Asn	Tyrfs*	p.Asn2157Tyrfs*3	Null	0000-00-00	1	Light chain affected	<1	NULL	0	<1	Severe	No	NULL	Natural
1628	Point	Missense	g08	F8	C1	Exon	23	23	2138	2157	AAT GAT	AAT	GAT	1	6469	A>G	c.6469A>G	Asn Asp	Asn	Asp	p.Asn2157Asp	Null	0000-00-00	2	details in Multiple view	NULL	NULL	0	NULL	NULL	NULL	NULL	Natural
1629	Deletion	Frameshift	g08	F8	C1	Exon	23	23	2140	2159	NULL	NULL	NULL	1	6473	NULL	c.6473delT	Phe2159Leufs*27	Phe	Leufs*	p.Phe2159Leufs*27	Null	0000-00-00	1	Light chain affected	<1	NULL	0	Null	Severe	No	NULL	Natural
1630	Point	Missense	g08	F8	C1	Exon	23	23	2142	2161	CCT ACT	CCT	ACT	1	6481	C>A	c.6481C>A	Pro Thr	Pro	Thr	p.Pro2161Thr	Null	0000-00-00	2	details in Multiple view	NULL	NULL	0	NULL	NULL	NULL	NULL	Natural
1631	Point	Missense	g08	F8	C1	Exon	23	23	2142	2161	CCT CAT	CCT	CAT	1	6482	C>A	c.6482C>A	Pro His	Pro	His	p.Pro2161His	Null	0000-00-00	1	details in Multiple view	5	NULL	0	NULL	Moderate	No	NULL	Natural
1632	Point	Missense	g08	F8	C1	Exon	23	23	2142	2161	CCT CTT	CCT	CTT	1	6482	C>T	c.6482C>T	Pro Leu	Pro	Leu	p.Pro2161Leu	Null	0000-00-00	1	details in Multiple view	4	NULL	0	NULL	Moderate	No	NULL	Natural
1633	Point	Missense	g08	F8	C1	Exon	23	23	2143	2162	CCA CTA	CCA	CTA	1	6485	C>T	c.6485C>T	Pro Leu	Pro	Leu	p.Pro2162Leu	Null	0000-00-00	2	details in Multiple view	NULL	NULL	0	NULL	NULL	NULL	NULL	Natural
1634	Point	Missense	g08	F8	C1	Exon	23	23	2144	2163	ATT AGT	ATT	AGT	1	6488	T>G	c.6488T>G	Ile Ser	Ile	Ser	p.Ile2163Ser	Null	0000-00-00	1	Light chain affected	<1	NULL	0	<1	Severe	No	NULL	Natural
1635	Deletion	Frameshift	g08	F8	C1	Exon	23	23	2144	2163	NULL	NULL	NULL	1	6489	NULL	c.6489delT	Ile2163Leufs*22	Ile	Leufs*	p.Ile2163Leufs*22	Null	0000-00-00	1	Light chain affected	<1	NULL	0	<1	Severe	No	NULL	Natural
1636	Deletion	Frameshift	g08	F8	C1	Exon	23	23	2146	2165	NULL	NULL	NULL	1	6494	NULL	c.6494delC	Ala2165Valfs*21	Ala	Valfs*	p.Ala2165Valfs*21	Null	0000-00-00	1	Light chain affected	<1	NULL	0	Null	Severe	Yes	NULL	Natural
1637	Point	Missense	g08	F8	C1	Exon	23	23	2147	2166	CGA GGA	CGA	GGA	1	6496	C>G	c.6496C>G	Arg Gly	Arg	Gly	p.Arg2166Gly	Null	0000-00-00	2	details in Multiple view	NULL	NULL	0	NULL	NULL	NULL	NULL	Natural
1638	Point	Nonsense	g08	F8	C1	Exon	23	23	2147	2166	CGA TGA	CGA	TGA	1	6496	C>T	c.6496C>T	Arg *	Arg	*	p.Arg2166*	Null	0000-00-00	34	details in Multiple view	NULL	NULL	0	NULL	NULL	NULL	NULL	Natural
1639	Deletion	Frameshift	g08	F8	C1	Exon	23	23	2147	2166	NULL	NULL	NULL	1	6497	NULL	c.6497delG	Arg2166Hisfs*20	Arg	Hisfs*	p.Arg2166Hisfs*20	Null	0000-00-00	1	details in Multiple view	<1	NULL	0	NULL	Severe	Yes	NULL	Natural
1640	Deletion	Frameshift	g08	F8	C1	Exon	23	23	2148	2167	NULL	NULL	NULL	1	6501	NULL	c.6501delC	Tyr2167*	Tyr	*	p.Tyr2167*	Null	0000-00-00	1	Light chain affected	<1	NULL	0	Null	Severe	No	NULL	Natural
1641	Point	Missense	g08	F8	C1	Exon	23	23	2150	2169	CGT TGT	CGT	TGT	1	6505	C>T	c.6505C>T	Arg Cys	Arg	Cys	p.Arg2169Cys	Null	0000-00-00	5	details in Multiple view	NULL	NULL	0	NULL	NULL	NULL	NULL	Natural
1642	Point	Missense	g08	F8	C1	Exon	23	23	2150	2169	CGT CAT	CGT	CAT	1	6506	G>A	c.6506G>A	Arg His	Arg	His	p.Arg2169His	Null	0000-00-00	103	details in Multiple view	NULL	NULL	0	NULL	NULL	NULL	NULL	Natural
1643	Point	Missense	g08	F8	C1	Exon	23	23	2152	2171	CAC TAC	CAC	TAC	1	6511	C>T	c.6511C>T	His Tyr	His	Tyr	p.His2171Tyr	Null	0000-00-00	1	Light chain affected	20	NULL	0	Null	Mild	No	NULL	Natural
1644	Point	Missense	g08	F8	C1	Exon	23	23	2153	2172	CCA CAA	CCA	CAA	1	6515	C>A	c.6515C>A	Pro Gln	Pro	Gln	p.Pro2172Gln	Null	0000-00-00	3	details in Multiple view	NULL	NULL	0	NULL	NULL	NULL	NULL	Natural
1645	Point	Missense	g08	F8	C1	Exon	23	23	2153	2172	CCA CGA	CCA	CGA	1	6515	C>G	c.6515C>G	Pro Arg	Pro	Arg	p.Pro2172Arg	Null	0000-00-00	1	somatic mosaic	<1	NULL	0	<1	Severe	No	NULL	Natural
1646	Duplication	In-frame	g08	F8	C1	Exon	23	23	2154	2173	NULL	NULL	NULL	3	6517	NULL	c.6517_6519dupACT	Thr2173dup	Thr	dup	p.Thr2173dup	Null	0000-00-00	1	Light chain affected	<1	NULL	0	<1.5	Severe	Yes	NULL	Natural
1647	Point	Missense	g08	F8	C1	Exon	23	23	2154	2173	ACT GCT	ACT	GCT	1	6517	A>G	c.6517A>G	Thr Ala	Thr	Ala	p.Thr2173Ala	Null	0000-00-00	2	details in Multiple view	NULL	NULL	0	NULL	NULL	NULL	NULL	Natural
1648	Point	Missense	g08	F8	C1	Exon	23	23	2154	2173	ACT AAT	ACT	AAT	1	6518	C>A	c.6518C>A	Thr Asn	Thr	Asn	p.Thr2173Asn	Null	0000-00-00	1	details in Multiple view	NULL	NULL	0	NULL	Mild	No	NULL	Natural
1649	Point	Missense	g08	F8	C1	Exon	23	23	2154	2173	ACT ATT	ACT	ATT	1	6518	C>T	c.6518C>T	Thr Ile	Thr	Ile	p.Thr2173Ile	Null	0000-00-00	1	details in Multiple view	6	NULL	0	NULL	Mild	No	NULL	Natural
1650	Point	Missense	g08	F8	C1	Exon	23	23	2155	2174	CAT GAT	CAT	GAT	1	6520	C>G	c.6520C>G	His Asp	His	Asp	p.His2174Asp	Null	0000-00-00	1	Light chain affected	4 to	NULL	0	5	Mild	No	I	Natural
1651	Point	Missense	g08	F8	C1	Exon	23	23	2155	2174	CAT TAT	CAT	TAT	1	6520	C>T	c.6520C>T	His Tyr	His	Tyr	p.His2174Tyr	Null	0000-00-00	1	Light chain affected	22	NULL	0	5	Mild	No	NULL	Natural
1652	Point	Missense	g08	F8	C1	Exon	23	23	2159	2178	CGC TGC	CGC	TGC	1	6532	C>T	c.6532C>T	Arg Cys	Arg	Cys	p.Arg2178Cys	Null	0000-00-00	69	details in Multiple view	NULL	NULL	0	NULL	NULL	NULL	NULL	Natural
1653	Point	Missense	g08	F8	C1	Exon	23	23	2159	2178	CGC CAC	CGC	CAC	1	6533	G>A	c.6533G>A	Arg His	Arg	His	p.Arg2178His	Null	0000-00-00	11	details in Multiple view	NULL	NULL	0	NULL	NULL	NULL	NULL	Natural
1654	Point	Missense	g08	F8	C1	Exon	23	23	2159	2178	CGC CTC	CGC	CTC	1	6533	G>T	c.6533G>T	Arg Leu	Arg	Leu	p.Arg2178Leu	Null	0000-00-00	2	details in Multiple view	NULL	NULL	0	NULL	NULL	NULL	NULL	Natural
1655	Point	Missense	g08	F8	C1	Exon	23	23	2160	2179	AGC AGG	AGC	AGG	1	6537	C>G	c.6537C>G	Ser Arg	Ser	Arg	p.Ser2179Arg	Null	0000-00-00	1	details in Multiple view	5	NULL	0	NULL	Moderate	NULL	NULL	Natural
1656	Point	Missense	g08	F8	C1	Exon	23	23	2162	2181	CTT CCT	CTT	CCT	1	6542	T>C	c.6542T>C	Leu Pro	Leu	Pro	p.Leu2181Pro	Null	0000-00-00	2	details in Multiple view	NULL	NULL	0	NULL	NULL	NULL	NULL	Natural
1657	Point	Missense	g08	F8	C1	Exon	23	23	2163	2182	CGC GGC	CGC	GGC	1	6544	C>G	c.6544C>G	Arg Gly	Arg	Gly	p.Arg2182Gly	Null	0000-00-00	1	Light chain affected	<1	NULL	0	Null	Severe	No	NULL	Natural
1658	Point	Missense	g08	F8	C1	Exon	23	23	2163	2182	CGC TGC	CGC	TGC	1	6544	C>T	c.6544C>T	Arg Cys	Arg	Cys	p.Arg2182Cys	Null	0000-00-00	16	details in Multiple view	NULL	NULL	0	NULL	NULL	NULL	NULL	Natural
1659	Point	Missense	g08	F8	C1	Exon	23	23	2163	2182	CGC CAC	CGC	CAC	1	6545	G>A	c.6545G>A	Arg His	Arg	His	p.Arg2182His	Null	0000-00-00	36	details in Multiple view	NULL	NULL	0	NULL	NULL	NULL	NULL	Natural
1660	Point	Missense	g08	F8	C1	Exon	23	23	2164	2183	ATG GTG	ATG	GTG	1	6547	A>G	c.6547A>G	Met Val	Met	Val	p.Met2183Val	Null	0000-00-00	6	details in Multiple view	NULL	NULL	0	NULL	NULL	NULL	NULL	Natural
1661	Point	Missense	g08	F8	C1	Exon	23	23	2164	2183	ATG AGG	ATG	AGG	1	6548	T>G	c.6548T>G	Met Arg	Met	Arg	p.Met2183Arg	Null	0000-00-00	1	details in Multiple view	2	NULL	0	2	Moderate	No	I	Natural
1662	Point	Missense	g08	F8	C1	Exon	23	23	2165	2184	GAG GTG	GAG	GTG	1	6551	A>T	c.6551A>T	Glu Val	Glu	Val	p.Glu2184Val	Null	0000-00-00	1	Light chain affected	1 to	NULL	0	Null	Moderate	No	NULL	Natural
1663	Point	Missense	g08	F8	C1	Exon	23	23	2166	2185	TTG TCG	TTG	TCG	1	6554	T>C	c.6554T>C	Leu Ser	Leu	Ser	p.Leu2185Ser	Null	0000-00-00	2	details in Multiple view	NULL	NULL	0	NULL	NULL	NULL	NULL	Natural
1664	Point	Missense	g08	F8	C1	Exon	23	23	2166	2185	TTG TGG	TTG	TGG	1	6554	T>G	c.6554T>G	Leu Trp	Leu	Trp	p.Leu2185Trp	Null	0000-00-00	2	details in Multiple view	NULL	NULL	0	NULL	NULL	NULL	NULL	Natural
1665	Point	Missense	g08	F8	C1	Exon	23	23	2169	2188	TGT TAT	TGT	TAT	1	6563	G>A	c.6563G>A	Cys Tyr	Cys	Tyr	p.Cys2188Tyr	Null	0000-00-00	8	details in Multiple view	NULL	NULL	0	NULL	NULL	NULL	NULL	Natural
1666	Deletion	Frameshift	g08	F8	C1	Exon	23	23	2170	2189	NULL	NULL	NULL	2	6565	NULL	c.6565_6566delGA	Asp2189Phefs*3	Asp	Phefs*	p.Asp2189Phefs*3	Null	0000-00-00	1	details in Multiple view	<1	NULL	0	<1	Severe	No	NULL	Natural
1667	Point	Missense	g08	F8	C1	Exon	23	23	2171	2190	TTA GTA	TTA	GTA	1	6568	T>G	c.6568T>G	Leu Val	Leu	Val	p.Leu2190Val	Null	0000-00-00	1	double mutant with p.Arg2016Leu	6	NULL	0	<1	Mild	No	NULL	Natural
1668	Point	Splice	g08	F8	Splice Site	Intron	23	23.99	0	0	Agt Aat	NULL	NULL	1	6574	G>A	c.6574+1G>A	NULL	NULL	NULL	NULL	NULL	0000-00-00	1	donor splice	<1	NULL	0	NULL	Severe	No	NULL	Natural
1669	Point	Splice	g08	F8	Splice Site	Intron	23	23.99	0	0	NULL	NULL	NULL	1	6574	G>T	c.6574+1G>T	NULL	NULL	NULL	NULL	NULL	0000-00-00	1	donor splice	<1	NULL	0	<1.5	Severe	No	NULL	Natural
1670	Deletion	Splice	g08	F8	C2	Intron	23	23.99	2173	2192	NULL	NULL	NULL	4	6574	NULL	c.6574+3_6574+6delAAGT	NULL	NULL	NULL	p.Leu2190Val	Null	0000-00-00	2	details in Multiple view	NULL	NULL	0	NULL	NULL	NULL	NULL	Natural
1671	Point	Splice	g08	F8	Splice Site	Intron	23	23.99	0	0	NULL	NULL	NULL	1	6574	A>C	c.6574+3A>C	NULL	NULL	NULL	NULL	NULL	0000-00-00	1	donor splice	<1	NULL	0	<1.5	Severe	No	NULL	Natural
1672	Point	Splice	g08	F8	Splice Site	Intron	23	23.99	0	0	agt act	NULL	NULL	1	6574	G>C	c.6574+5G>C	NULL	NULL	NULL	NULL	NULL	0000-00-00	1	donor splice	<1	NULL	0	<1.5	Severe	No	NULL	Natural
1674	Point	Splice	g08	F8	Splice Site	Intron	24	23.99	0	0	g a	NULL	NULL	1	6575	G>A	c.6575-1G>A	NULL	NULL	NULL	NULL	NULL	0000-00-00	1	donor splice	<1	NULL	0	<1.5	Severe	No	NULL	Natural
1675	Deletion	Splice	g08	F8	C2	Intron	24	23.99	2173	2192	NULL	NULL	NULL	71	6575	NULL	c.6575-262_6724-192del71	NULL	NULL	NULL	p.Leu2190Val	Null	0000-00-00	1	intronic deletion	<1	NULL	0	NULL	Severe	NULL	NULL	Natural
1676	Point	Missense	g08	F8	C2	Exon	24	24	2173	2192	AGT ATT	AGT	ATT	1	6575	G>T	c.6575G>T	Ser Ile	Ser	Ile	p.Ser2192Ile	Null	0000-00-00	6	details in Multiple view	NULL	NULL	0	NULL	NULL	NULL	NULL	Natural
1677	Point	Missense	g08	F8	C2	Exon	23	23	2174	2193	TGC GGC	TGC	GGC	1	6577	T>G	c.6577T>G	Cys Gly	Cys	Gly	p.Cys2193Gly	Null	0000-00-00	1	Light chain affected	6	NULL	0	Null	Mild	Not reported	NULL	Natural
1678	Point	Nonsense	g08	F8	C2	Exon	24	24	2178	2197	TTG TAG	TTG	TAG	1	6590	T>A	c.6590T>A	Leu *	Leu	*	p.Leu2197*	Null	0000-00-00	3	details in Multiple view	NULL	NULL	0	NULL	NULL	NULL	NULL	Natural
1679	Point	Missense	g08	F8	C2	Exon	24	24	2179	2198	GGA AGA	GGA	AGA	1	6592	G>A	c.6592G>A	Gly Arg	Gly	Arg	p.Gly2198Arg	Null	0000-00-00	1	Light chain affected	1 to	NULL	0	Null	Moderate	No	NULL	Natural
1680	Point	Missense	g08	F8	C2	Exon	24	24	2179	2198	GGA GTA	GGA	GTA	1	6593	G>T	c.6593G>T	Gly Val	Gly	Val	p.Gly2198Val	Null	0000-00-00	2	details in Multiple view	NULL	NULL	0	NULL	NULL	NULL	NULL	Natural
1681	Deletion	Frameshift	g08	F8	C2	Exon	24	24	2180	2199	NULL	NULL	NULL	1	6595	NULL	c.6595delA	Met2199Trpfs*44	Met	Trpfs*	p.Met2199Trpfs*44	Null	0000-00-00	1	Light chain affected	<1	NULL	0	<1	Severe	No	NULL	Natural
1682	Point	Missense	g08	F8	C2	Exon	24	24	2181	2200	GAG GAT	GAG	GAT	1	6600	G>T	c.6600G>T	Glu Asp	Glu	Asp	p.Glu2200Asp	Null	0000-00-00	1	Light chain affected	36	NULL	0	Null	Mild	Yes	NULL	Natural
1683	Deletion	Frameshift	g08	F8	C2	Exon	24	24	2182	2201	NULL	NULL	NULL	1	6602	NULL	c.6602delG	Ser2201Ilefs*42	Ser	Ilefs*	p.Ser2201Ilefs*42	Null	0000-00-00	1	Light chain affected	1	NULL	0	Null	Severe	Yes	NULL	Natural
1684	Duplication	Frameshift	g08	F8	C2	Exon	24	24	2185	2204	NULL	NULL	NULL	1	6610	NULL	c.6610dupA	Ile2204Tyrfs*38	Ile	Tyrfs*38	p.Ile2204Tyrfs*38	Null	0000-00-00	1	Light chain affected	<1	NULL	0	Null	Severe	No	NULL	Natural
1685	Point	Missense	g08	F8	C2	Exon	24	24	2185	2204	ATA ACA	ATA	ACA	1	6611	T>C	c.6611T>C	Ile Thr	Ile	Thr	p.Ile2204Thr	Null	0000-00-00	1	Light chain affected	23	NULL	0	Null	Mild	No	NULL	Natural
1686	Point	Missense	g08	F8	C2	Exon	24	24	2189	2208	CAG GAG	CAG	GAG	1	6622	C>G	c.6622C>G	Gln Glu	Gln	Glu	p.Gln2208Glu	Null	0000-00-00	27	details in Multiple view	NULL	NULL	0	NULL	NULL	NULL	NULL	Natural
1687	Point	Nonsense	g08	F8	C2	Exon	24	24	2189	2208	CAG TAG	CAG	TAG	1	6622	C>T	c.6622C>T	Gln *	Gln	*	p.Gln2208*	Null	0000-00-00	1	details in Multiple view	<1	NULL	0	NULL	Severe	No	NULL	Natural
1688	Deletion	In-frame	g08	F8	C2	Exon	24	24	2189	2208	NULL	NULL	NULL	3	6623	NULL	c.6623_6625delAGA	Gln2208_Ile2209delinsLeu	Gln	Leu	p.Gln2208_Ile2209delinsLeu	Null	0000-00-00	1	details in Multiple view	<1	NULL	0	NULL	Severe	No	NULL	Natural
1689	Point	Missense	g08	F8	C2	Exon	24	24	2189	2208	CAG CCG	CAG	CCG	1	6623	A>C	c.6623A>C	Gln Pro	Gln	Pro	p.Gln2208Pro	Null	0000-00-00	2	details in Multiple view	NULL	NULL	0	NULL	NULL	NULL	NULL	Natural
1690	Point	Missense	g08	F8	C2	Exon	24	24	2189	2208	CAG CGG	CAG	CGG	1	6623	A>G	c.6623A>G	Gln Arg	Gln	Arg	p.Gln2208Arg	Null	0000-00-00	5	details in Multiple view	NULL	NULL	0	NULL	NULL	NULL	NULL	Natural
1691	Point	Missense	g08	F8	C2	Exon	24	24	2190	2209	ATT AAT	ATT	AAT	1	6626	T>A	c.6626T>A	Ile Asn	Ile	Asn	p.Ile2209Asn	Null	0000-00-00	1	Light chain affected	2	NULL	0	Null	Moderate	Not reported	NULL	Natural
1692	Point	Missense	g08	F8	C2	Exon	24	24	2192	2211	GCT CCT	GCT	CCT	1	6631	G>C	c.6631G>C	Ala Pro	Ala	Pro	p.Ala2211Pro	Null	0000-00-00	1	Light chain affected	1	NULL	0	Null	Moderate	No	NULL	Natural
1693	Point	Missense	g08	F8	C2	Exon	24	24	2194	2213	TCC TAC	TCC	TAC	1	6638	C>A	c.6638C>A	Ser Tyr	Ser	Tyr	p.Ser2213Tyr	Null	0000-00-00	3	details in Multiple view	NULL	NULL	0	NULL	NULL	NULL	NULL	Natural
1694	Point	Missense	g08	F8	C2	Exon	24	24	2194	2213	TCC TGC	TCC	TGC	1	6638	C>G	c.6638C>G	Ser Cys	Ser	Cys	p.Ser2213Cys	Null	0000-00-00	2	details in Multiple view	NULL	NULL	0	NULL	NULL	NULL	NULL	Natural
1695	Deletion	Frameshift	g08	F8	C2	Exon	24	24	2198	2217	NULL	NULL	NULL	1	6650	NULL	c.6650delA	Asn2217Ilefs*26	Asn	Ilefs*	p.Asn2217Ilefs*26	Null	0000-00-00	1	Light chain affected	<1	NULL	0	Null	Severe	Yes	NULL	Natural
1696	Deletion	Frameshift	g08	F8	C2	Exon	24	24	2199	2218	NULL	NULL	NULL	2	6652	NULL	c.6652_6653delAT	Met2218Valfs*18	Met	Valfs*	p.Met2218Valfs*18	Null	0000-00-00	2	details in Multiple view	NULL	NULL	0	NULL	NULL	NULL	NULL	Natural
1697	Duplication	Frameshift	g08	F8	C2	Exon	24	24	2199	2218	NULL	NULL	NULL	1	6652	NULL	c.6652dupA	Met2218Asnfs*18	Met	Asnfs*18	p.Met2218Asnfs*18	Null	0000-00-00	1	details in Multiple view	<1	NULL	0	NULL	Severe	NULL	NULL	Natural
1698	Deletion	In-frame	g08	F8	C2	Exon	24	24	2201	2220	NULL	NULL	NULL	3	6658	NULL	c.6658_6660delGCC	Ala2220del	Ala	del	p.Ala2220del	Null	0000-00-00	2	details in Multiple view	NULL	NULL	0	NULL	NULL	NULL	NULL	Natural
1699	Point	Missense	g08	F8	C2	Exon	24	24	2201	2220	GCC CCC	GCC	CCC	1	6658	G>C	c.6658G>C	Ala Pro	Ala	Pro	p.Ala2220Pro	Null	0000-00-00	9	details in Multiple view	NULL	NULL	0	NULL	NULL	NULL	NULL	Natural
1700	Point	Nonsense	g08	F8	C2	Exon	24	24	2203	2222	TGG TAG	TGG	TAG	1	6665	G>A	c.6665G>A	Trp *	Trp	*	p.Trp2222*	Null	0000-00-00	1	details in Multiple view	<1	NULL	0	NULL	Severe	Yes	NULL	Natural
1701	Deletion	In-frame	g08	F8	C2	Exon	24	24	2205	2224	NULL	NULL	NULL	3	6668	NULL	c.6668_6670delCTC	Pro2224del	Pro	del	p.Pro2224del	Null	0000-00-00	3	details in Multiple view	NULL	NULL	0	NULL	NULL	NULL	NULL	Natural
1702	Point	Missense	g08	F8	C2	Exon	24	24	2205	2224	CCT CTT	CCT	CTT	1	6671	C>T	c.6671C>T	Pro Leu	Pro	Leu	p.Pro2224Leu	Null	0000-00-00	5	details in Multiple view	NULL	NULL	0	NULL	NULL	NULL	NULL	Natural
1703	Point	Missense	g08	F8	C2	Exon	24	24	2209	2228	CGA GGA	CGA	GGA	1	6682	C>G	c.6682C>G	Arg Gly	Arg	Gly	p.Arg2228Gly	Null	0000-00-00	2	details in Multiple view	NULL	NULL	0	NULL	NULL	NULL	NULL	Natural
1704	Point	Nonsense	g08	F8	C2	Exon	24	24	2209	2228	CGA TGA	CGA	TGA	1	6682	C>T	c.6682C>T	Arg *	Arg	*	p.Arg2228*	Null	0000-00-00	41	details in Multiple view	NULL	NULL	0	NULL	NULL	NULL	NULL	Natural
1705	Point	Missense	g08	F8	C2	Exon	24	24	2209	2228	CGA CAA	CGA	CAA	1	6683	G>A	c.6683G>A	Arg Gln	Arg	Gln	p.Arg2228Gln	Null	0000-00-00	37	details in Multiple view	NULL	NULL	0	NULL	NULL	NULL	NULL	Natural
1706	Point	Missense	g08	F8	C2	Exon	24	24	2210	2229	CTT TTT	CTT	TTT	1	6685	C>T	c.6685C>T	Leu Phe	Leu	Phe	p.Leu2229Phe	Null	0000-00-00	17	details in Multiple view	NULL	NULL	0	NULL	NULL	NULL	NULL	Natural
1707	Point	Missense	g08	F8	C2	Exon	24	24	2210	2229	CTT CCT	CTT	CCT	1	6686	T>C	c.6686T>C	Leu Pro	Leu	Pro	p.Leu2229Pro	Null	0000-00-00	8	details in Multiple view	NULL	NULL	0	NULL	NULL	NULL	NULL	Natural
1708	Point	Nonsense	g08	F8	C2	Exon	24	24	2213	2232	CAA TAA	CAA	TAA	1	6694	C>T	c.6694C>T	Gln *	Gln	*	p.Gln2232*	Null	0000-00-00	1	Light chain affected	3	NULL	0	Null	Moderate	Not reported	NULL	Natural
1709	Point	Silent	g08	F8	C2	Exon	24	24	2213	2232	CAA CAG	CAA	CAG	1	6696	A>G	c.6696A>G	Gln Gln	Gln	Gln	p.Gln2232Gln	Null	0000-00-00	2	details in Multiple view	NULL	NULL	0	NULL	NULL	NULL	NULL	Natural
1710	Deletion	Frameshift	g08	F8	C2	Exon	24	24	2215	2234	NULL	NULL	NULL	1	6699	NULL	c.6699delG	Arg2234Glyfs*9	Arg	Glyfs*	p.Arg2234Glyfs*9	Null	0000-00-00	1	Light chain affected	<1	NULL	0	Null	Severe	No	NULL	Natural
1711	Point	Missense	g08	F8	C2	Exon	24	24	2218	2237	GCC ACC	GCC	ACC	1	6709	G>A	c.6709G>A	Ala Thr	Ala	Thr	p.Ala2237Thr	Null	0000-00-00	1	Light chain	10	NULL	0	Null	Mild	Yes	NULL	Natural
1712	Point	Nonsense	g08	F8	C2	Exon	24	24	2219	2238	TGG TAG	TGG	TAG	1	6713	G>A	c.6713G>A	Trp *	Trp	*	p.Trp2238*	Null	0000-00-00	1	Light chain affected	<1	NULL	0	Null	Severe	Yes	NULL	Natural
1713	Point	Nonsense	g08	F8	C2	Exon	24	24	2222	2241	CAG TAG	CAG	TAG	1	6721	C>T	c.6721C>T	Gln *	Gln	*	p.Gln2241*	Null	0000-00-00	3	details in Multiple view	NULL	NULL	0	NULL	NULL	NULL	NULL	Natural
1714	Point	Splice	g08	F8	Splice Site	Intron	24	24.99	0	0	NULL	NULL	NULL	1	6723	G>A	c.6723+1G>A	NULL	NULL	NULL	NULL	NULL	0000-00-00	1	donor splice	<1	NULL	0	<1.5	Severe	Yes	NULL	Natural
1715	Point	Splice	g08	F8	Splice Site	Intron	24	24.99	0	0	NULL	NULL	NULL	1	6723	G>C	c.6723+1G>C	NULL	NULL	NULL	NULL	NULL	0000-00-00	1	donor splice	7	NULL	0	61	Moderate	No	II	Natural
1716	Point	Splice	g08	F8	Splice Site	Intron	24	24.99	0	0	NULL	NULL	NULL	1	6723	G>T	c.6723+1G>T	NULL	NULL	NULL	NULL	NULL	0000-00-00	1	donor splice	<1	NULL	0	61	Severe	No	NULL	Natural
1717	Point	Splice	g08	F8	Splice Site	Intron	24	24.99	0	0	g a	NULL	NULL	1	6724	G>A	c.6724-1G>A	NULL	NULL	NULL	NULL	NULL	0000-00-00	2	details in Multiple view	NULL	NULL	0	NULL	NULL	NULL	NULL	Natural
1718	Point	Splice	g08	F8	Splice Site	Intron	24	24.99	0	0	NULL	NULL	NULL	1	6724	T>A	c.6724-4T>A	NULL	NULL	NULL	NULL	NULL	0000-00-00	1	details in Multiple view	7	NULL	0	NULL	Mild	NULL	NULL	Natural
1719	Point	Missense	g08	F8	C2	Exon	25	25	2223	2242	GTG ATG	GTG	ATG	1	6724	G>A	c.6724G>A	Val Met	Val	Met	p.Val2242Met	NULL	NULL	3	details in Multiple view	NULL	NULL	0	NULL	NULL	NULL	NULL	Natural
1720	Deletion	Frameshift	g08	F8	C2	Exon	25	25	2228	2247	NULL	NULL	NULL	1	6738	NULL	c.6738delA	Glu2247Metfs*11	Glu	Metfs*11	p.Glu2247Metfs*11	Null	0000-00-00	1	Light chain affected	<1	NULL	0	Null	Severe	No	NULL	Natural
1721	Deletion	Frameshift	g08	F8	C2	Exon	25	25	2228	2247	NULL	NULL	NULL	2	6739	NULL	c.6738_6739delAG/c.6739_6740delGA	Glu2247Valfs*?	Glu	Valfs*?	p.Glu2247Valfs*?	Null	0000-00-00	1	Light chain affected	<1	NULL	0	<1	Severe	Yes	NULL	Natural
1722	Point	Nonsense	g08	F8	C2	Exon	25	25	2228	2247	GAG TAG	GAG	TAG	1	6739	G>T	c.6739G>T	Glu *	Glu	*	p.Glu2247*	Null	0000-00-00	1	Light chain affected	<1	NULL	0	<1	Severe	Yes	NULL	Natural
1723	Point	Missense	g08	F8	C2	Exon	25	25	2228	2247	GAG GAT/C	GAG	GAT/	1	6741	G>T/C	c.6741G>T/C	Glu Asp	Glu	Asp	p.Glu2247Asp	Null	0000-00-00	1	Light chain affected	17	NULL	0	<1	Mild	Yes	NULL	Natural
1724	Point	Missense	g08	F8	C2	Exon	25	25	2229	2248	TGG TCG	TGG	TCG	1	6743	G>C	c.6743G>C	Trp Ser	Trp	Ser	p.Trp2248Ser	Null	0000-00-00	1	Light chain affected	4	NULL	0	Null	Moderate	Not reported	NULL	Natural
1725	Point	Missense	g08	F8	C2	Exon	25	25	2229	2248	TGG TGT	TGG	TGT	1	6744	G>T	c.6744G>T	Trp Cys	Trp	Cys	p.Trp2248Cys	Null	0000-00-00	42	details in Multiple view	NULL	NULL	0	NULL	NULL	NULL	NULL	Natural
1726	Point	Missense	g08	F8	C2	Exon	25	25	2230	2249	CTG CGG	CTG	CGG	1	6746	T>G	c.6746T>G	Leu Arg	Leu	Arg	p.Leu2249Arg	Null	0000-00-00	1	Light chain affected	<1	NULL	0	Null	Severe	Yes	NULL	Natural
1727	Point	Nonsense	g08	F8	C2	Exon	25	25	2231	2250	CAA TAA	CAA	TAA	1	6748	C>T	c.6748C>T	Gln *	Gln	*	p.Gln2250*	Null	0000-00-00	2	details in Multiple view	NULL	NULL	0	NULL	NULL	NULL	NULL	Natural
1728	Point	Missense	g08	F8	C2	Exon	25	25	2231	2250	CAA CAC	CAA	CAC	1	6750	A>C	c.6750A>C	Gln His	Gln	His	p.Gln2250His	Null	0000-00-00	1	details in Multiple view	8	NULL	0	NULL	Mild	No	NULL	Natural
1729	Point	Missense	g08	F8	C2	Exon	25	25	2232	2251	GTG GAG	GTG	GAG	1	6752	T>A	c.6752T>A	Val Glu	Val	Glu	p.Val2251Glu	Null	0000-00-00	1	details in Multiple view	<1	NULL	0	8	Severe	No	NULL	Natural
1730	Point	Missense	g08	F8	C2	Exon	25	25	2232	2251	GTG GCG	GTG	GCG	1	6752	T>C	c.6752T>C	Val Ala	Val	Ala	p.Val2251Ala	Null	0000-00-00	3	details in Multiple view	NULL	NULL	0	NULL	NULL	NULL	NULL	Natural
1731	Point	Nonsense	g08	F8	C2	Exon	25	25	2235	2254	CAG TAG	CAG	TAG	1	6760	C>T	c.6760C>T	Gln *	Gln	*	p.Gln2254*	Null	0000-00-00	1	Light chain affected	<1	NULL	0	Null	Severe	No	NULL	Natural
1732	Deletion	Frameshift	g08	F8	C2	Exon	25	25	2235	2254	NULL	NULL	NULL	1	6760	NULL	c.6760delC	Gln2254Argfs*4	Gln	Argfs*	p.Gln2254Argfs*4	Null	0000-00-00	1	Light chain affected	<1	NULL	0	Null	Severe	Yes	NULL	Natural
1734	Deletion	In-frame	g08	F8	C2	Exon	25	25	2242	2261	NULL	NULL	NULL	9	6780	NULL	c.6780_6788delAGGAGTAAC	Thr2260_Val2262del	Thr	del	p.Thr2260_Val2262del	Null	0000-00-00	1	Light chain affected	<1	NULL	0	Null	Severe	No	NULL	Natural
1735	Insertion	In-frame	g08	F8	C2	Exon	25	25	2243	2262	NULL	NULL	NULL	3	6786	NULL	c.6786_6787insCAA	Val2262_Thr2263insGln	Val	insGln	p.Val2262_Thr2263insGln	Null	0000-00-00	1	Light chain affected	2	NULL	0	Null	Moderate	Not reported	NULL	Natural
1736	Duplication	Frameshift	g08	F8	C2	Exon	25	25	2245	2264	NULL	NULL	NULL	4	6790	NULL	c.6790_6793dupACTA	Thr2264Asnfs*89	Thr	Asnfs*89	p.Thr2264Asnfs*89	Null	0000-00-00	1	Light chain affected	<1	NULL	0	Null	Severe	Yes	NULL	Natural
1737	Point	Missense	g08	F8	C2	Exon	25	25	2245	2264	ACT GCT	ACT	GCT	1	6790	A>G	c.6790A>G	Thr Ala	Thr	Ala	p.Thr2264Ala	Null	0000-00-00	1	Light chain affected	7	NULL	0	10	Mild	Yes	I	Natural
1738	Point	Missense	g08	F8	C2	Exon	25	25	2246	2265	CAG AAG	CAG	AAG	1	6793	C>A	c.6793C>A	Gln Lys	Gln	Lys	p.Gln2265Lys	Null	0000-00-00	2	details in Multiple view	NULL	NULL	0	NULL	NULL	NULL	NULL	Natural
1739	Deletion	Frameshift	g08	F8	C2	Exon	25	25	2246	2265	NULL	NULL	NULL	2	6794	NULL	c.6794_6795delAG	Gln2265Argfs*?	Gln	Argfs*?	p.Gln2265Argfs*?	Null	0000-00-00	3	details in Multiple view	NULL	NULL	0	NULL	NULL	NULL	NULL	Natural
1740	Point	Missense	g08	F8	C2	Exon	25	25	2246	2265	CAG CGG	CAG	CGG	1	6794	A>G	c.6794A>G	Gln Arg	Gln	Arg	p.Gln2265Arg	Null	0000-00-00	2	details in Multiple view	NULL	NULL	0	NULL	NULL	NULL	NULL	Natural
1741	Point	Missense	g08	F8	C2	Exon	25	25	2247	2266	GGA AGA	GGA	AGA	1	6796	G>A	c.6796G>A	Gly Arg	Gly	Arg	p.Gly2266Arg	Null	0000-00-00	1	Light chain	<1	NULL	0	Null	Severe	No	NULL	Natural
1742	Deletion	Frameshift	g08	F8	C2	Exon	25	25	2247	2266	NULL	NULL	NULL	1	6797	NULL	c.6797delG	Gly2266Glufs*2	Gly	Glufs*	p.Gly2266Glufs*2	Null	0000-00-00	1	Light chain	<1	NULL	0	Null	Severe	No	NULL	Natural
1743	Point	Missense	g08	F8	C2	Exon	25	25	2247	2266	GGA GAA	GGA	GAA	1	6797	G>A	c.6797G>A	Gly Glu	Gly	Glu	p.Gly2266Glu	Null	0000-00-00	1	Light chain	<1	NULL	0	Null	Severe	No	NULL	Natural
1744	Deletion	Frameshift	g08	F8	C2	Exon	25	25	2249	2268	NULL	NULL	NULL	1	6804	NULL	c.6804delA	Lys2268Asnfs*9	Lys	Asnfs*	p.Lys2268Asnfs*9	Null	0000-00-00	1	Light chain affected	1.7	NULL	0	<1	Moderate	No	NULL	Natural
1745	Point	Missense	g08	F8	C2	Exon	25	25	2253	2272	ACC TCC	ACC	TCC	1	6814	A>T	c.6814A>T	Thr Pro	Thr	Pro	p.Thr2272Pro	Null	0000-00-00	1	Light chain affected	5	NULL	0	Null	Mild	No	NULL	Natural
1746	Point	Missense	g08	F8	C2	Exon	25	25	2253	2272	ACC TCC	ACC	TCC	1	6814	C>A	c.6814C>A	Thr Pro	Thr	Pro	p.Thr2272Pro	Null	0000-00-00	1	female	5	NULL	0	Null	Mild	No	NULL	Natural
1747	Point	Missense	g08	F8	C2	Exon	25	25	2255	2274	ATG AAG	ATG	AAG	1	6821	T>A	c.6821T>A	Met Lys	Met	Lys	p.Met2274Lys	Null	0000-00-00	1	female	5	NULL	0	Null	Mild	No	NULL	Natural
1748	Deletion	Frameshift	g08	F8	C2	Exon	25	25	2256	2275	NULL	NULL	NULL	1	6825	NULL	c.6825delT	Tyr2275*	Tyr	*	p.Tyr2275*	Null	0000-00-00	2	details in Multiple view	NULL	NULL	0	NULL	NULL	NULL	NULL	Natural
1749	Point	Nonsense	g08	F8	C2	Exon	25	25	2256	2275	TAT TAA	TAT	TAA	1	6825	T>A	c.6825T>A	Tyr *	Tyr	*	p.Tyr2275*	Null	0000-00-00	1	details in Multiple view	NULL	NULL	0	NULL	Severe	No	NULL	Natural
1750	Point	Missense	g08	F8	C2	Exon	25	25	2257	2276	GTG GCG	GTG	GCG	1	6827	T>C	c.6827T>C	Val Ala	Val	Ala	p.Val2276Ala	Null	0000-00-00	2	details in Multiple view	NULL	NULL	0	NULL	NULL	NULL	NULL	Natural
1751	Point	Missense	g08	F8	C2	Exon	25	25	2257	2276	GTG GGG	GTG	GGG	1	6827	T>G	c.6827T>G	Val Gly	Val	Gly	p.Val2276Gly	Null	0000-00-00	1	details in Multiple view	<1	NULL	0	NULL	Severe	Yes	NULL	Natural
1752	Point	Missense	g08	F8	C2	Exon	25	25	2260	2279	TTC ATC	TTC	ATC	1	6835	T>A	c.6835T>A	Phe Ile	Phe	Ile	p.Phe2279Ile	Null	0000-00-00	2	details in Multiple view	NULL	NULL	0	NULL	NULL	NULL	NULL	Natural
1753	Point	Missense	g08	F8	C2	Exon	25	25	2260	2279	TTC TCC	TTC	TCC	1	6836	T>C	c.6836T>C	Phe Ser	Phe	Ser	p.Phe2279Ser	Null	0000-00-00	1	details in Multiple view	<1	NULL	0	NULL	Severe	No	NULL	Natural
1754	Point	Missense	g08	F8	C2	Exon	25	25	2260	2279	TTC TGC	TTC	TGC	1	6836	T>G	c.6836T>G	Phe Cys	Phe	Cys	p.Phe2279Cys	Null	0000-00-00	1	details in Multiple view	<2	NULL	0	NULL	Severe	Yes	NULL	Natural
1755	Point	Missense	g08	F8	C2	Exon	25	25	2261	2280	CTC CCC	CTC	CCC	1	6839	T>C	c.6839T>C	Leu Pro	Leu	Pro	p.Leu2280Pro	Null	0000-00-00	1	Light chain affected	<1	NULL	0	Null	Severe	No	NULL	Natural
1756	Point	Missense	g08	F8	C2	Exon	25	25	2262	2281	ATC ACC	ATC	ACC	1	6842	T>C	c.6842T>C	Ile Thr	Ile	Thr	p.Ile2281Thr	Null	0000-00-00	1	Light chain affected	<1	NULL	0	Null	Severe	No	NULL	Natural
1757	Point	Missense	g08	F8	C2	Exon	25	25	2265	2284	AGT CGT	AGT	CGT	1	6850	A>C	c.6850A>C	Ser Arg	Ser	Arg	p.Ser2284Arg	Null	0000-00-00	1	Light chain affected	13	NULL	0	Null	Mild	No	NULL	Natural
1758	Deletion	Frameshift	g08	F8	C2	Exon	25	25	2267	2286	NULL	NULL	NULL	11	6856	NULL	c.6856_6866delGATGGCCATCA	Asp2286Valfsext*95	Asp	Valfsext*	p.Asp2286Valfsext*95	Null	0000-00-00	1	Light chain affected	1 to	NULL	0	Null	Severe	No	NULL	Natural
1759	Point	Nonsense	g08	F8	C2	Exon	25	25	2270	2289	CAG TAG	CAG	TAG	1	6865	C>T	c.6865C>T	Gln *	Gln	*	p.Gln2289*	Null	0000-00-00	1	Light chain affected	<1	NULL	0	Null	Severe	No	NULL	Natural
1760	Point	Missense	g08	F8	C2	Exon	25	25	2271	2290	TGG TTG	TGG	TTG	1	6869	G>T	c.6869G>T	Trp Leu	Trp	Leu	p.Trp2290Leu	Null	0000-00-00	1	Light chain affected	4	NULL	0	Null	Moderate	No	NULL	Natural
1761	Point	Nonsense	g08	F8	C2	Exon	25	25	2271	2290	TGG TGA	TGG	TGA	1	6870	G>A	c.6870G>A	Trp *	Trp	*	p.Trp2290*	Null	0000-00-00	1	Light chain affected	4	NULL	0	Null	Severe	No	NULL	Natural
1762	Deletion	Frameshift	g08	F8	C2	Exon	25	25	2275	2294	NULL	NULL	NULL	2	6876	NULL	c.6876_6877delCT	Phe2294Serfs*?	Phe	Serfs*?	p.Phe2294Serfs*?	Null	0000-00-00	7	details in Multiple view	NULL	NULL	0	NULL	NULL	NULL	NULL	Natural
1763	Deletion	Frameshift	g08	F8	C2	Exon	25	25	2275	2294	NULL	NULL	NULL	2	6877	NULL	c.6877_6878delTT	Phe2294Serfs*?	Phe	Serfs*?	p.Phe2294Serfs*?	Null	0000-00-00	2	details in Multiple view	NULL	NULL	0	NULL	NULL	NULL	NULL	Natural
1764	Duplication	Frameshift	g08	F8	C2	Exon	25	25	2276	2295	NULL	NULL	NULL	1	6882	NULL	c.6882dupT	Gln2295Serfs*8	Gln	Serfs*8	p.Gln2295Serfs*8	Null	0000-00-00	3	details in Multiple view	NULL	NULL	0	NULL	NULL	NULL	NULL	Natural
1765	Deletion	Frameshift	g08	F8	C2	Exon	25	25	2277	2296	NULL	NULL	NULL	1	6886	NULL	c.6886delA	Asn2296Metfs*3	Asn	Metfs*	p.Asn2296Metfs*3	Null	0000-00-00	1	Light chain affected	3	NULL	0	Null	Moderate	No	NULL	Natural
1766	Point	Splice	g08	F8	Splice Site	Intron	25	25.99	0	0	NULL	NULL	NULL	1	6900	G>A	c.6900+1G>A	NULL	NULL	NULL	NULL	NULL	0000-00-00	1	details in Multiple view	<1	NULL	0	NULL	Severe	NULL	NULL	Natural
1767	Point	Splice	g08	F8	Splice Site	Intron	25	25.99	0	0	/gt /ct	NULL	NULL	1	6900	G>C	c.6900+1G>C	NULL	NULL	NULL	NULL	NULL	0000-00-00	1	details in Multiple view	12	NULL	0	NULL	Mild	No	NULL	Natural
1768	Point	Splice	g08	F8	Splice Site	Intron	25	25.99	0	0	NULL	NULL	NULL	1	6900	A>T	c.6900+4104A>T	NULL	NULL	NULL	NULL	NULL	0000-00-00	2	details in Multiple view	NULL	NULL	0	NULL	NULL	NULL	NULL	Natural
1769	Point	Splice	g08	F8	Splice Site	Intron	25	25.99	0	0	CAA CGA	NULL	NULL	1	6901	A>G	c.6901-2000A>G	NULL	NULL	NULL	NULL	NULL	0000-00-00	1	details in Multiple view	<1	NULL	0	NULL	Severe	No	NULL	Natural
1770	Point	Splice	g08	F8	Splice Site	Intron	25	25.99	0	0	a g	NULL	NULL	1	6901	A>G	c.6901-2A>G	NULL	NULL	NULL	NULL	NULL	0000-00-00	1	details in Multiple view	4	NULL	0	10	Moderate	No	II	Natural
1771	Point	Missense	g08	F8	C2	Exon	26	26	2283	2302	TTT GTT	TTT	GTT	1	6904	T>G	c.6904T>G	Phe Val	Phe	Val	p.Phe2302Val	Null	0000-00-00	1	Light chain affected	4	NULL	0	Null	Moderate	No	NULL	Natural
1772	Point	Missense	g08	F8	C2	Exon	26	26	2283	2302	TTT TCT	TTT	TCT	1	6905	T>C	c.6905T>C	Phe Ser	Phe	Ser	p.Phe2302Ser	Null	0000-00-00	1	Light chain affected	<1	NULL	0	Null	Severe	No	NULL	Natural
1773	Point	Nonsense	g08	F8	C2	Exon	26	26	2284	2303	CAG TAG	CAG	TAG	1	6907	C>T	c.6907C>T	Gln *	Gln	*	p.Gln2303*	Null	0000-00-00	4	details in Multiple view	NULL	NULL	0	NULL	NULL	NULL	NULL	Natural
1774	Point	Missense	g08	F8	C2	Exon	26	26	2285	2304	GGA AGA	GGA	AGA	1	6910	G>A	c.6910G>A	Gly Arg	Gly	Arg	p.Gly2304Arg	Null	0000-00-00	9	details in Multiple view	NULL	NULL	0	NULL	NULL	NULL	NULL	Natural
1775	Point	Missense	g08	F8	C2	Exon	26	26	2285	2304	GGA GTA	GGA	GTA	1	6911	G>T	c.6911G>T	Gly Val	Gly	Val	p.Gly2304Val	Null	0000-00-00	2	details in Multiple view	NULL	NULL	0	NULL	NULL	NULL	NULL	Natural
1776	Deletion	Frameshift	g08	F8	C2	Exon	26	26	2286	2305	NULL	NULL	NULL	5	6912	NULL	c.6912_6916delAAATC	Asn2305Argfs*?	Asn	Argfs*?	p.Asn2305Argfs*?	Null	0000-00-00	1	Light chain affected	<1	NULL	0	Null	Severe	No	NULL	Natural
1777	Deletion	Frameshift	g08	F8	C2	Exon	26	26	2287	2306	NULL	NULL	NULL	1	6915	NULL	c.6915delT	Gln2306Lysfs*8	Gln	Lysfs*	p.Gln2306Lysfs*8	Null	0000-00-00	1	details in Multiple view	3	NULL	0	NULL	Severe	No	NULL	Natural
1778	Point	Missense	g08	F8	C2	Exon	26	26	2286	2305	AAT AAG	AAT	AAG	1	6915	T>G	c.6915T>G	Asn Lys	Asn	Lys	p.Asn2305Lys	Null	0000-00-00	3	details in Multiple view	NULL	NULL	0	NULL	NULL	NULL	NULL	Natural
1779	Deletion	Frameshift	g08	F8	C2	Exon	26	26	2287	2306	NULL	NULL	NULL	1	6916	NULL	c.6916delC	Gln2306Lysfs*8	Gln	Lysfs*	p.Gln2306Lysfs*8	Null	0000-00-00	2	details in Multiple view	NULL	NULL	0	NULL	NULL	NULL	NULL	Natural
1780	Deletion	Frameshift	g08	F8	C2	Exon	26	26	2288	2307	NULL	NULL	NULL	2	6919	NULL	c.6919_6920delGA	Asp2307Leufs*77	Asp	Leufs*	p.Asp2307Leufs*77	Null	0000-00-00	1	details in Multiple view	NULL	NULL	0	NULL	Severe	No	NULL	Natural
1781	Point	Missense	g08	F8	C2	Exon	26	26	2288	2307	GAC GCC	GAC	GCC	1	6920	A>C	c.6920A>C	Asp Ala	Asp	Ala	p.Asp2307Ala	Null	0000-00-00	4	details in Multiple view	NULL	NULL	0	NULL	NULL	NULL	NULL	Natural
1782	Deletion	Frameshift	g08	F8	C2	Exon	26	26	2298	2317	NULL	NULL	NULL	1	6921	NULL	c.6921delC	Ser2308Profs*6	Ser	Profs*	p.Ser2308Profs*6	Null	0000-00-00	1	Light chain affected	<1	NULL	0	Null	Severe	No	NULL	Natural
1783	Point	Missense	g08	F8	C2	Exon	26	26	2292	2311	CCT CAT	CCT	CAT	1	6932	C>A	c.6932C>A	Pro His	Pro	His	p.Pro2311His	Null	0000-00-00	4	details in Multiple view	NULL	NULL	0	NULL	NULL	NULL	NULL	Natural
1784	Point	Missense	g08	F8	C2	Exon	26	26	2295	2314	AAC TAC	AAC	TAC	1	6940	A>T	c.6940A>T	Asn Tyr	Asn	Tyr	p.Asn2314Tyr	Null	0000-00-00	1	previously thought to be causative	12	NULL	0	NULL	Mild	No	NULL	Natural
1785	Point	Missense	g08	F8	C2	Exon	26	26	2297	2316	CTA CCA	CTA	CCA	1	6947	T>C	c.6947T>C	Leu Pro	Leu	Pro	p.Leu2316Pro	Null	0000-00-00	2	details in Multiple view	NULL	NULL	0	NULL	NULL	NULL	NULL	Natural
1786	Point	Missense	g08	F8	C2	Exon	26	26	2300	2319	CCG TCG	CCG	TCG	1	6955	C>T	c.6955C>T	Pro Ser	Pro	Ser	p.Pro2319Ser	Null	0000-00-00	5	details in Multiple view	NULL	NULL	0	NULL	NULL	NULL	NULL	Natural
1787	Point	Missense	g08	F8	C2	Exon	26	26	2300	2319	CCG CGG	CCG	CGG	1	6956	C>G	c.6956C>G	Pro Arg	Pro	Arg	p.Pro2319Arg	Null	0000-00-00	3	details in Multiple view	NULL	NULL	0	NULL	NULL	NULL	NULL	Natural
1788	Point	Missense	g08	F8	C2	Exon	26	26	2300	2319	CCG CTG	CCG	CTG	1	6956	C>T	c.6956C>T	Pro Leu	Pro	Leu	p.Pro2319Leu	Null	0000-00-00	30	details in Multiple view	NULL	NULL	0	NULL	NULL	NULL	NULL	Natural
1789	Point	Missense	g08	F8	C2	Exon	26	26	2301	2320	TTA TCA	TTA	TCA	1	6959	T>C	c.6959T>C	Leu Ser	Leu	Ser	p.Leu2320Ser	Null	0000-00-00	2	details in Multiple view	NULL	NULL	0	NULL	NULL	NULL	NULL	Natural
1790	Point	Missense	g08	F8	C2	Exon	26	26	2304	2323	CGC GGC	CGC	GGC	1	6967	C>G	c.6967C>G	Arg Gly	Arg	Gly	p.Arg2323Gly	Null	0000-00-00	1	Light chain affected	8	NULL	0	3	Mild	No	I	Natural
1791	Point	Missense	g08	F8	C2	Exon	26	26	2304	2323	CGC TGC	CGC	TGC	1	6967	C>T	c.6967C>T	Arg Cys	Arg	Cys	p.Arg2323Cys	Null	0000-00-00	20	details in Multiple view	NULL	NULL	0	NULL	NULL	NULL	NULL	Natural
1792	Point	Missense	g08	F8	C2	Exon	26	26	2304	2323	CGC CAC	CGC	CAC	1	6968	G>A	c.6968G>A	Arg His	Arg	His	p.Arg2323His	Null	0000-00-00	3	details in Multiple view	NULL	NULL	0	NULL	NULL	NULL	NULL	Natural
1793	Point	Missense	g08	F8	C2	Exon	26	26	2304	2323	CGC CTC	CGC	CTC	1	6968	G>T	c.6968G>T	Arg Leu	Arg	Leu	p.Arg2323Leu	Null	0000-00-00	1	details in Multiple view	5	NULL	0	NULL	Mild	No	NULL	Natural
1794	Deletion	In-frame	g08	F8	C2	Exon	26	26	2304	2323	NULL	NULL	NULL	9	6969	NULL	c.6969_6977delCTACCTTCG	Tyr2324_Leu2325del	Tyr	del	p.Tyr2324_Leu2325del	Null	0000-00-00	1	details in Multiple view	<1	NULL	0	NULL	Severe	No	NULL	Natural
1795	Point	Nonsense	g08	F8	C2	Exon	26	26	2305	2324	TAC TAG	TAC	TAG	1	6972	C>G	c.6972C>G	Tyr *	Tyr	*	p.Tyr2324*	Null	0000-00-00	1	Light chain affected	<1.6	NULL	0	Null	Severe	Not reported	NULL	Natural
1796	Point	Missense	g08	F8	C2	Exon	26	26	2307	2326	CGA GGA	CGA	GGA	1	6976	C>G	c.6976C>G	Arg Gly	Arg	Gly	p.Arg2326Gly	Null	0000-00-00	1	Light chain affected	1	NULL	0	Null	Severe	No	NULL	Natural
1797	Point	Nonsense	g08	F8	C2	Exon	26	26	2307	2326	CGA TGA	CGA	TGA	1	6976	C>T	c.6976C>T	Arg *	Arg	*	p.Arg2326*	Null	0000-00-00	22	details in Multiple view	NULL	NULL	0	NULL	NULL	NULL	NULL	Natural
1798	Point	Missense	g08	F8	C2	Exon	26	26	2307	2326	CGA CAA	CGA	CAA	1	6977	G>A	c.6977G>A	Arg Gln	Arg	Gln	p.Arg2326Gln	Null	0000-00-00	31	details in Multiple view	NULL	NULL	0	NULL	NULL	NULL	NULL	Natural
1799	Point	Missense	g08	F8	C2	Exon	26	26	2307	2326	CGA CCA	CGA	CCA	1	6977	G>C	c.6977G>C	Arg Pro	Arg	Pro	p.Arg2326Pro	Null	0000-00-00	2	details in Multiple view	NULL	NULL	0	NULL	NULL	NULL	NULL	Natural
1800	Point	Missense	g08	F8	C2	Exon	26	26	2307	2326	CGA CTA	CGA	CTA	1	6977	G>T	c.6977G>T	Arg Leu	Arg	Leu	p.Arg2326Leu	Null	0000-00-00	11	details in Multiple view	NULL	NULL	0	NULL	NULL	NULL	NULL	Natural
1801	Point	Missense	g08	F8	C2	Exon	26	26	2310	2329	CCC CTC	CCC	CTC	1	6986	C>T	c.6986C>T	Pro Leu	Pro	Leu	p.Pro2329Leu	Null	0000-00-00	1	Light chain affected	<1	NULL	0	Null	Severe	No	NULL	Natural
1802	Deletion	Frameshift	g08	F8	C2	Exon	26	26	2311	2330	NULL	NULL	NULL	2	6988	NULL	c.6988_6989delCA	Gln2330Glufs*?	Gln	Glufs*?	p.Gln2330Glufs*?	Null	0000-00-00	2	details in Multiple view	NULL	NULL	0	NULL	NULL	NULL	NULL	Natural
1803	Deletion	Frameshift	g08	F8	C2	Exon	26	26	2311	2330	NULL	NULL	NULL	1	6988	NULL	c.6988delC	Gln2330Argfs*9	Gln	Argfs*	p.Gln2330Argfs*9	Null	0000-00-00	1	details in Multiple view	<1	NULL	0	<1	Severe	No	NULL	Natural
1804	Point	Missense	g08	F8	C2	Exon	26	26	2311	2330	CAG CCG	CAG	CCG	1	6989	A>C	c.6989A>C	Gln Pro	Gln	Pro	p.Gln2330Pro	Null	0000-00-00	2	details in Multiple view	NULL	NULL	0	NULL	NULL	NULL	NULL	Natural
1805	Point	Missense	g08	F8	C2	Exon	26	26	2313	2332	TGG CGG	TGG	CGG	1	6994	T>C	c.6994T>C	Trp Arg	Trp	Arg	p.Trp2332Arg	Null	0000-00-00	2	details in Multiple view	NULL	NULL	0	NULL	NULL	NULL	NULL	Natural
1806	Point	Nonsense	g08	F8	C2	Exon	26	26	2313	2332	TGG TAG	TGG	TAG	1	6995	G>A	c.6995G>A	Trp *	Trp	*	p.Trp2332*	Null	0000-00-00	3	details in Multiple view	NULL	NULL	0	NULL	NULL	NULL	NULL	Natural
1807	Point	Missense	g08	F8	C2	Exon	26	26	2313	2332	TGG TCG	TGG	TCG	1	6995	G>C	c.6995G>C	Trp Ser	Trp	Ser	p.Trp2332Ser	Null	0000-00-00	1	details in Multiple view	2.6	NULL	0	NULL	Moderate	No	NULL	Natural
1808	Point	Nonsense	g08	F8	C2	Exon	26	26	2313	2332	TGG TGA	TGG	TGA	1	6996	G>A	c.6996G>A	Trp *	Trp	*	p.Trp2332*	Null	0000-00-00	1	details in Multiple view	<1	NULL	0	NULL	Severe	No	NULL	Natural
1809	Deletion	Frameshift	g08	F8	C2	Exon	26	26	2314	2333	NULL	NULL	NULL	1	6997	NULL	c.6997delG	Val2333Cysfs*6	Val	Cysfs*	p.Val2333Cysfs*6	Null	0000-00-00	1	Light chain affected	<1	NULL	0	Null	Severe	No	NULL	Natural
1810	Duplication	Frameshift	g08	F8	C2	Exon	25	25	2317	2336	NULL	NULL	NULL	1	7006	NULL	c.7006dupA	Ile2336Asnfs*48	Ile	Asnfs*48	p.Ile2336Asnfs*48	Null	0000-00-00	1	Light chain affected	<1	NULL	0	Null	Severe	No	NULL	Natural
1811	Deletion	Frameshift	g08	F8	C2	Exon	26	26	2319	2338	NULL	NULL	NULL	1	7012	NULL	c.7012delC	Leu2338*	Leu	*	p.Leu2338*	Null	0000-00-00	1	Light chain affected	1 to	NULL	0	Null	Severe	No	NULL	Natural
1812	Point	Missense	g08	F8	C2	Exon	26	26	2320	2339	AGG TGG	AGG	TGG	1	7015	A>T	c.7015A>T	Arg Trp	Arg	Trp	p.Arg2339Trp	Null	0000-00-00	2	details in Multiple view	NULL	NULL	0	NULL	NULL	NULL	NULL	Natural
1814	Point	Missense	g08	F8	C2	Exon	26	26	2320	2339	AGG ACG	AGG	ACG	1	7016	G>C	c.7016G>C	Arg Thr	Arg	Thr	p.Arg2339Thr	Null	0000-00-00	2	details in Multiple view	NULL	NULL	0	NULL	NULL	NULL	NULL	Natural
1815	Point	Missense	g08	F8	C2	Exon	26	26	2320	2339	AGG ATG	AGG	ATG	1	7016	G>T	c.7016G>T	Arg Met	Arg	Met	p.Arg2339Met	Null	0000-00-00	1	details in Multiple view	30	NULL	0	NULL	Moderate	No	NULL	Natural
1816	Point	Missense	g08	F8	C2	Exon	26	26	2320	2339	AGG AGT	AGG	AGT	1	7017	G>T	c.7017G>T	Arg Ser	Arg	Ser	p.Arg2339Ser	Null	0000-00-00	2	details in Multiple view	NULL	NULL	0	NULL	NULL	NULL	NULL	Natural
1818	Point	Missense	g08	F8	C2	Exon	26	26	2322	2341	GAG AAG	GAG	AAG	1	7021	G>A	c.7021G>A	Glu Lys	Glu	Lys	p.Glu2341Lys	Null	0000-00-00	1	details in Multiple view	NULL	NULL	0	NULL	NULL	NULL	NULL	Natural
1819	Point	Nonsense	g08	F8	C2	Exon	26	26	2322	2341	GAG TAG	GAG	TAG	1	7021	G>T	c.7021G>T	Glu *	Glu	*	p.Glu2341*	Null	0000-00-00	1	details in Multiple view	<1	NULL	0	NULL	Severe	No	NULL	Natural
1820	Point	Missense	g08	F8	C2	Exon	26	26	2324	2343	CTG CCG	CTG	CCG	1	7028	T>C	c.7028T>C	Leu Pro	Leu	Pro	p.Leu2343Pro	Null	0000-00-00	1	Light chain affected	1 to	NULL	0	Null	Mild	No	NULL	Natural
1821	Point	Missense	g08	F8	C2	Exon	26	26	2325	2344	GGC AGC	GGC	AGC	1	7030	G>A	c.7030G>A	Gly Ser	Gly	Ser	p.Gly2344Ser	Null	0000-00-00	1	Light chain affected	1 to	NULL	0	Null	Severe	No	NULL	Natural
1822	Point	Missense	g08	F8	C2	Exon	26	26	2325	2344	GGC CGC	GGC	CGC	1	7030	G>C	c.7030G>C	Gly Arg	Gly	Arg	p.Gly2344Arg	Null	0000-00-00	2	details in Multiple view	NULL	NULL	0	NULL	NULL	NULL	NULL	Natural
1823	Point	Missense	g08	F8	C2	Exon	26	26	2325	2344	GGC TGC	GGC	TGC	1	7030	G>T	c.7030G>T	Gly Cys	Gly	Cys	p.Gly2344Cys	Null	0000-00-00	1	details in Multiple view	3	NULL	0	NULL	Moderate	No	NULL	Natural
1824	Point	Missense	g08	F8	C2	Exon	26	26	2325	2344	GGC GAC	GGC	GAC	1	7031	G>A	c.7031G>A	Gly Asp	Gly	Asp	p.Gly2344Asp	Null	0000-00-00	1	details in Multiple view	<1	NULL	0	NULL	Severe	No	NULL	Natural
1825	Point	Missense	g08	F8	C2	Exon	26	26	2325	2344	GGC GCC	GGC	GCC	1	7031	G>C	c.7031G>C	Gly Ala	Gly	Ala	p.Gly2344Ala	Null	0000-00-00	1	details in Multiple view	<1	NULL	0	NULL	Mild	No	NULL	Natural
1826	Point	Missense	g08	F8	C2	Exon	26	26	2326	2345	TGC TAC	TGC	TAC	1	7034	G>A	c.7034G>A	Cys Tyr	Cys	Tyr	p.Cys2345Tyr	Null	0000-00-00	1	also has poly p.Glu132Asp	<1	NULL	0	NULL	Severe	No	NULL	Natural
1827	Point	Missense	g08	F8	C2	Exon	26	26	2326	2345	TGC TCC	TGC	TCC	1	7034	G>C	c.7034G>C	Cys Ser	Cys	Ser	p.Cys2345Ser	Null	0000-00-00	2	details in Multiple view	NULL	NULL	0	NULL	NULL	NULL	NULL	Natural
1828	Indel	In-frame	g08	F8	A3	Exon	17	17	1862	1881	ACA GAA	ACA	GAA	1	5641	NULL	c.5641_5642delACinsGA	Thr Glu	Thr	Glu	p.Thr1881Glu	Null	0000-00-00	1	double nucleotide inversion	20	NULL	0	Null	Mild	No	NULL	Natural
1829	Indel	In-frame	g08	F8	A2	Exon	11	11	503	522	ATT TAT	ATT	TAT	1	1564	NULL	c.1564_1565delATinsTA	Ile Tyr	Ile	Tyr	p.Ile522Tyr	Null	0000-00-00	1	double nucleotide inversion	<1	NULL	0	Null	Severe	No	NULL	Natural
1830	Indel	In-frame	g08	F8	B	Exon	14	14	903	922	TCC TAA	TCC	TAA	1	2765	NULL	c.2765_2766delCCinsAA	Ser *	Ser	*	p.Ser922*	Null	0000-00-00	1	double nucleotide inversion	1	NULL	0	Null	Severe	No	NULL	Natural
1831	Indel	In-frame	g08	F8	A2	Exon	13	13	674	693	TCA CTA	TCA	CTA	1	2077	NULL	c.2077_2078delTCinsCT	Ser Leu	Ser	Leu	p.Ser693Leu	Null	0000-00-00	1	double nucleotide inversion	Not r	NULL	0	Null	Moderate	Not reported	NULL	Natural
1832	Indel	Frameshift	g08	F8	Multiple Domains	Exon	16-22	16.22	0	0	a g	NULL	NULL	1	5374	NULL	c.6901-2A>G	NULL	NULL	NULL	NULL	NULL	0000-00-00	1	complex indel with inversion	<1	NULL	0	10	Severe	Yes	NULL	Natural
1833	Deletion	Frameshift	g08	F8	A1	Exon	5	5	191	210	NULL	NULL	NULL	1	602	NULL	del 1bp	NULL	NULL	NULL	NULL	Null	0000-00-00	1	Heavy chain affected	<1	NULL	0	<1	Severe	No	NULL	Natural
1834	Deletion	Frameshift	g08	F8	A1	Intron	5	5.99	0	0	NULL	NULL	NULL	12	670	NULL	c.?_?delactctatctttg	NULL	NULL	NULL	NULL	NULL	0000-00-00	1	Splice error?	12	NULL	0	10	Mild	No	NULL	Natural
1835	Deletion	NULL	g08	F8	C2	Exon	26	26	2332	2351	NULL	NULL	NULL	1	7054	NULL	c.7054delT	NULL	Tyr	NULL	p.Cys2345Arg	Null	0000-00-00	2	details in Multiple view	NULL	NULL	0	NULL	NULL	NULL	NULL	Natural
1846	Deletion	Large Deletion	g08	F8	A1	Exon	1	1	0	0	NULL	NULL	NULL	?	1	NULL	c.?_?delactctatctttg	NULL	NULL	NULL	NULL	NULL	0000-00-00	1	details in Multiple view	NULL	NULL	0	NULL	NULL	NULL	NULL	Natural
1850	Deletion	Large Deletion	g08	F8	Multiple Domains	Exon	5UTR-Exon 1	0.11	0	0	NULL	NULL	NULL	?	-1175	NULL	c.?_?delactctatctttg	NULL	NULL	NULL	NULL	NULL	0000-00-00	1	details in Multiple view	NULL	NULL	0	NULL	NULL	NULL	NULL	Natural
1855	Deletion	Large Deletion	g08	F8	Multiple Domains	Exon	5UTR-Exon 3	0.13	0	0	NULL	NULL	NULL	>29kb	-1175	NULL	c.?_?delactctatctttg	NULL	NULL	NULL	NULL	NULL	0000-00-00	1	>29kb	<1	NULL	0	<1	Severe	Yes	NULL	Natural
1856	Deletion	Large Deletion	g08	F8	Multiple Domains	Exon	5UTR-Exon 5	0.15	0	0	NULL	NULL	NULL	?	-1175	NULL	c.?_?delactctatctttg	NULL	NULL	NULL	NULL	NULL	0000-00-00	1	>29kb	<1	NULL	0	<1	Severe	No	NULL	Natural
1857	Deletion	Large Deletion	g08	F8	Multiple Domains	Exon	5UTR-Exon 6	0.16	0	0	NULL	NULL	NULL	?	-1175	NULL	c.?_?delactctatctttg	NULL	NULL	NULL	NULL	NULL	0000-00-00	1	details in Multiple view	NULL	NULL	0	NULL	NULL	NULL	NULL	Natural
1859	Deletion	Large Deletion	g08	F8	Multiple Domains	Exon	5UTR-Exon 8	0.18	0	0	NULL	NULL	NULL	?	-1175	NULL	c.?_?delactctatctttg	NULL	NULL	NULL	NULL	NULL	0000-00-00	1	details in Multiple view	<1	NULL	0	NULL	Severe	Yes	NULL	Natural
1860	Deletion	Large Deletion	g08	F8	Multiple Domains	Exon	5UTR-Exon 12	0.22	0	0	NULL	NULL	NULL	?	-1175	NULL	c.(?_-36)_1903+?del	NULL	NULL	NULL	NULL	NULL	0000-00-00	1	female	17	NULL	0	NULL	Mild	Yes	NULL	Natural
1863	Deletion	Large Deletion	g08	F8	A1	Exon	44228	1.02	0	0	NULL	NULL	NULL	?	1	NULL	c.(?_-36)_1903+?del	NULL	NULL	NULL	NULL	NULL	0000-00-00	1	female	17	NULL	0	NULL	Severe	Yes	NULL	Natural
1864	Deletion	Large Deletion	g08	F8	A1	Exon	44317	1.05	0	0	NULL	NULL	NULL	?	1	NULL	c.(?_-36)_1903+?del	NULL	NULL	NULL	NULL	NULL	0000-00-00	1	details in Multiple view	NULL	NULL	0	NULL	NULL	NULL	NULL	Natural
1869	Deletion	Large Deletion	g08	F8	A1	Exon	44348	1.06	0	0	NULL	NULL	NULL	?	1	NULL	c.(?_-36)_1903+?del	NULL	NULL	NULL	NULL	NULL	0000-00-00	1	details in Multiple view	NULL	NULL	0	NULL	NULL	NULL	NULL	Natural
1872	Deletion	Large Deletion	g08	F8	A1	Exon	44378	1.07	0	0	NULL	NULL	NULL	>55kb	1	NULL	c.(?_-36)_1903+?del	NULL	NULL	NULL	NULL	NULL	0000-00-00	1	>55kb	<1	NULL	0	<1	Severe	No	NULL	Natural
1873	Deletion	Large Deletion	g08	F8	Multiple Domains	Exon	44409	1.08	0	0	NULL	NULL	NULL	>55kb	1	NULL	c.(?_-36)_1903+?del	NULL	NULL	NULL	NULL	NULL	0000-00-00	1	>55kb	<1	NULL	0	<1	Severe	Yes	NULL	Natural
1874	Deletion	Large Deletion	g08	F8	Multiple Domains	Exon	41640	1.14	0	0	NULL	NULL	NULL	?	1	NULL	c.(?_-36)_1903+?del	NULL	NULL	NULL	NULL	NULL	0000-00-00	1	>55kb	<1	NULL	0	<1	Severe	Yes	NULL	Natural
1875	Deletion	Large Deletion	g08	F8	Multiple Domains	Exon	44562	1.22	0	0	NULL	NULL	NULL	?	1	NULL	c.(?_-36)_1903+?del	NULL	NULL	NULL	NULL	NULL	0000-00-00	1	details in Multiple view	NULL	NULL	0	NULL	NULL	NULL	NULL	Natural
1878	Deletion	Large Deletion	g08	F8	Multiple Domains	Exon	45658	1.25	0	0	NULL	NULL	NULL	?	1	NULL	c.(?_-36)_1903+?del	NULL	NULL	NULL	NULL	NULL	0000-00-00	1	details in Multiple view	<1	NULL	0	NULL	Severe	NULL	NULL	Natural
1879	Deletion	Large Deletion	g08	F8	Multiple Domains	Exon	46023	1.26	0	0	NULL	NULL	NULL	>210kb	1	NULL	c.(?_-36)_1903+?del	NULL	NULL	NULL	NULL	NULL	0000-00-00	1	>210kb	<1	NULL	0	NULL	Severe	No	NULL	Natural
1880	Deletion	Large Deletion	g08	F8	Multiple Domains	Exon	46023	1.26	0	0	NULL	NULL	NULL	550kb ins;300kb del	1	NULL	c.(?_-36)_1903+?del	NULL	NULL	NULL	NULL	NULL	0000-00-00	1	550kb ins;300kb del	<1	NULL	0	NULL	Severe	Yes	NULL	Natural
1881	Deletion	Large Deletion	g08	F8	Multiple Domains	Exon	46023	1.26	0	0	NULL	NULL	NULL	?	1	NULL	c.(?_-36)_1903+?del	NULL	NULL	NULL	NULL	NULL	0000-00-00	1	female	<1	NULL	0	NULL	Severe	No	NULL	Natural
1882	Deletion	Large Deletion	g08	F8	Multiple Domains	Exon	46023	1.26	0	0	NULL	NULL	NULL	?	1	NULL	c.(?_-36)_1903+?del	NULL	NULL	NULL	NULL	NULL	0000-00-00	1	female; also has inversion	<1	NULL	0	NULL	Severe	No	NULL	Natural
1883	Deletion	Large Deletion	g08	F8	A1	Exon	44257	2.03	0	0	NULL	NULL	NULL	<22kb	144	NULL	c.(?_-36)_1903+?del	NULL	NULL	NULL	NULL	NULL	0000-00-00	1	details in Multiple view	NULL	NULL	0	NULL	NULL	NULL	NULL	Natural
1885	Deletion	Large Deletion	g08	F8	A1	Exon	44288	2.04	0	0	NULL	NULL	NULL	?	144	NULL	c.(?_-36)_1903+?del	NULL	NULL	NULL	NULL	NULL	0000-00-00	1	details in Multiple view	NULL	NULL	0	NULL	NULL	NULL	NULL	Natural
1887	Deletion	Large Deletion	g08	F8	A1	Exon	44318	2.05	0	0	NULL	NULL	NULL	?	144	NULL	c.(?_-36)_1903+?del	NULL	NULL	NULL	NULL	NULL	0000-00-00	1	details in Multiple view	<1	NULL	0	NULL	Severe	No	NULL	Natural
1888	Deletion	Large Deletion	g08	F8	A1	Exon	44349	2.06	0	0	NULL	NULL	NULL	?	144	NULL	c.(?_-36)_1903+?del	NULL	NULL	NULL	NULL	NULL	0000-00-00	1	details in Multiple view	<1	NULL	0	NULL	Severe	Yes	NULL	Natural
1889	Deletion	Large Deletion	g08	F8	Undefined	Exon	44410	2.08	0	0	NULL	NULL	NULL	?	144	NULL	c.(?_-36)_1903+?del	NULL	NULL	NULL	NULL	NULL	0000-00-00	1	details in Multiple view	2	NULL	0	NULL	Severe	Yes	NULL	Natural
1890	Deletion	Large Deletion	g08	F8	Multiple Domains	Exon	44441	2.09	0	0	NULL	NULL	NULL	?	144	NULL	c.(?_-36)_1903+?del	NULL	NULL	NULL	NULL	NULL	0000-00-00	1	details in Multiple view	<1	NULL	0	NULL	Severe	Yes	NULL	Natural
1891	Deletion	Large Deletion	g08	F8	Multiple Domains	Exon	44532	2.12	0	0	NULL	NULL	NULL	<53.6kb	144	NULL	c.(?_-36)_1903+?del	NULL	NULL	NULL	NULL	NULL	0000-00-00	1	<53.6kb	<1	NULL	0	NULL	Severe	Yes	NULL	Natural
1892	Deletion	Large Deletion	g08	F8	Multiple Domains	Exon	41306	2.13	0	0	NULL	NULL	NULL	?	144	NULL	c.(?_-36)_1903+?del	NULL	NULL	NULL	NULL	NULL	0000-00-00	1	<53.6kb	<1	NULL	0	NULL	Severe	Yes	NULL	Natural
1893	Deletion	Large Deletion	g08	F8	Multiple Domains	Exon	44593	2.22	0	0	NULL	NULL	NULL	?	144	NULL	c.(?_-36)_1903+?del	NULL	NULL	NULL	NULL	NULL	0000-00-00	1	<53.6kb	<1	NULL	0	NULL	Severe	Yes	NULL	Natural
1894	Deletion	Large Deletion	g08	F8	Multiple Domains	Exon	45689	2.25	0	0	NULL	NULL	NULL	>160kb	144	NULL	c.(?_-36)_1903+?del	NULL	NULL	NULL	NULL	NULL	0000-00-00	1	details in Multiple view	NULL	NULL	0	NULL	NULL	NULL	NULL	Natural
1896	Deletion	Large Deletion	g08	F8	A1	Exon	3	3	0	0	NULL	NULL	NULL	?	266	NULL	c.(?_-36)_1903+?del	NULL	NULL	NULL	NULL	NULL	0000-00-00	1	details in Multiple view	NULL	NULL	0	NULL	NULL	NULL	NULL	Natural
1898	Deletion	Large Deletion	g08	F8	A1	Exon	44289	3.04	0	0	NULL	NULL	NULL	?	266	NULL	c.(?_-36)_1903+?del	NULL	NULL	NULL	NULL	NULL	0000-00-00	1	details in Multiple view	NULL	NULL	0	NULL	NULL	NULL	NULL	Natural
1900	Deletion	Large Deletion	g08	F8	A1	Exon	44319	3.05	0	0	NULL	NULL	NULL	11.7kb	266	NULL	c.(?_-36)_1903+?del	NULL	NULL	NULL	NULL	NULL	0000-00-00	1	11.7kb	<1	NULL	0	NULL	Severe	No	NULL	Natural
1901	Deletion	Large Deletion	g08	F8	Multiple Domains	Exon	41334	3.13	0	0	NULL	NULL	NULL	?	266	NULL	c.(?_-36)_1903+?del	NULL	NULL	NULL	NULL	NULL	0000-00-00	1	details in Multiple view	NULL	NULL	0	NULL	NULL	NULL	NULL	Natural
1903	Deletion	Large Deletion	g08	F8	Multiple Domains	Exon	46082	3.26	0	0	NULL	NULL	NULL	<158kb	266	NULL	c.(?_-36)_1903+?del	NULL	NULL	NULL	NULL	NULL	0000-00-00	1	<158kb	NULL	NULL	0	NULL	Severe	NULL	NULL	Natural
1904	Deletion	Large Deletion	g08	F8	A1	Exon	4	4	0	0	NULL	NULL	NULL	?	389	NULL	c.(?_-36)_1903+?del	NULL	NULL	NULL	NULL	NULL	0000-00-00	1	<158kb	NULL	NULL	0	NULL	Severe	No	NULL	Natural
1905	Deletion	Large Deletion	g08	F8	A1	Exon	44320	4.05	0	0	NULL	NULL	NULL	?	389	NULL	c.(?_-36)_1903+?del	NULL	NULL	NULL	NULL	NULL	0000-00-00	1	<158kb	2	NULL	0	NULL	Moderate	No	NULL	Natural
1906	Deletion	Large Deletion	g08	F8	A1	Exon	44351	4.06	0	0	NULL	NULL	NULL	?	389	NULL	c.(?_-36)_1903+?del	NULL	NULL	NULL	NULL	NULL	0000-00-00	1	<158kb	2	NULL	0	NULL	Moderate	No	NULL	Natural
1907	Deletion	Large Deletion	g08	F8	A1	Exon	44381	4.07	0	0	NULL	NULL	NULL	28kb	389	NULL	c.(?_-36)_1903+?del	NULL	NULL	NULL	NULL	NULL	0000-00-00	1	28kb	<1	NULL	0	2	Severe	Yes	NULL	Natural
1910	Deletion	Large Deletion	g08	F8	Multiple Domains	Exon	44473	4.1	0	0	NULL	NULL	NULL	30.9kb	389	NULL	c.(?_-36)_1903+?del	NULL	NULL	NULL	NULL	NULL	0000-00-00	1	details in Multiple view	NULL	NULL	0	NULL	NULL	NULL	NULL	Natural
1911	Deletion	Large Deletion	g08	F8	Multiple Domains	Exon	44287	4.21	0	0	NULL	NULL	NULL	?	389	NULL	c.(?_-36)_1903+?del	NULL	NULL	NULL	NULL	NULL	0000-00-00	1	details in Multiple view	<3	NULL	0	NULL	Severe	Yes	NULL	Natural
1912	Deletion	Large Deletion	g08	F8	Multiple Domains	Exon	45748	4.25	0	0	NULL	NULL	NULL	133 to 145kb	389	NULL	c.(?_-36)_1903+?del	NULL	NULL	NULL	NULL	NULL	0000-00-00	1	133 to 145kb	<1	NULL	0	<1	Severe	No	NULL	Natural
1915	Deletion	Large Deletion	g08	F8	A1	Exon	5	5	0	0	NULL	NULL	NULL	?	602	NULL	c.(?_-36)_1903+?del	NULL	NULL	NULL	NULL	NULL	0000-00-00	1	details in Multiple view	NULL	NULL	0	NULL	NULL	NULL	NULL	Natural
1919	Deletion	Large Deletion	g08	F8	A1	Exon	44352	5.06	0	0	NULL	NULL	NULL	2.5 to 10kb	602	NULL	c.(?_-36)_1903+?del	NULL	NULL	NULL	NULL	NULL	0000-00-00	1	details in Multiple view	NULL	NULL	0	NULL	NULL	NULL	NULL	Natural
1922	Deletion	Large Deletion	g08	F8	A1	Exon	44382	5.07	0	0	NULL	NULL	NULL	?	602	NULL	c.(?_-36)_1903+?del	NULL	NULL	NULL	NULL	NULL	0000-00-00	1	details in Multiple view	NULL	NULL	0	NULL	Severe	NULL	NULL	Natural
1924	Deletion	Large Deletion	g08	F8	Multiple Domains	Exon	44474	5.1	0	0	NULL	NULL	NULL	?	602	NULL	c.(?_-36)_1903+?del	NULL	NULL	NULL	NULL	NULL	0000-00-00	1	details in Multiple view	<1	NULL	0	NULL	Severe	Yes	NULL	Natural
1925	Deletion	Large Deletion	g08	F8	Multiple Domains	Exon	41395	5.13	0	0	NULL	NULL	NULL	57kb	602	NULL	c.(?_-36)_1903+?del	NULL	NULL	NULL	NULL	NULL	0000-00-00	1	57kb	<1	NULL	0	NULL	Severe	Yes	NULL	Natural
1926	Deletion	Large Deletion	g08	F8	Multiple Domains	Exon	41760	5.14	0	0	NULL	NULL	NULL	~50kb	602	NULL	c.(?_-36)_1903+?del	NULL	NULL	NULL	NULL	NULL	0000-00-00	1	details in Multiple view	NULL	NULL	0	NULL	NULL	NULL	NULL	Natural
1928	Deletion	Large Deletion	g08	F8	Multiple Domains	Exon	05-Jun	5.13	0	0	NULL	NULL	NULL	?	602	NULL	c.(?_-36)_1903+?del	NULL	NULL	NULL	NULL	NULL	0000-00-00	1	details in Multiple view	NULL	NULL	0	NULL	Severe	NULL	NULL	Natural
1937	Deletion	Large Deletion	g08	F8	A1	Exon	6	6	0	0	NULL	NULL	NULL	7kb	671	NULL	c.(?_-36)_1903+?del	NULL	NULL	NULL	NULL	NULL	0000-00-00	1	details in Multiple view	NULL	NULL	0	NULL	NULL	NULL	NULL	Natural
1938	Deletion	Large Deletion	g08	F8	Multiple Domains	Exon	44445	6.09	0	0	NULL	NULL	NULL	?	671	NULL	c.(?_-36)_1903+?del	NULL	NULL	NULL	NULL	NULL	0000-00-00	1	details in Multiple view	NULL	NULL	0	NULL	Severe	No	NULL	Natural
1939	Deletion	Large Deletion	g08	F8	Multiple Domains	Exon	44475	6.1	0	0	NULL	NULL	NULL	?	671	NULL	c.(?_-36)_1903+?del	NULL	NULL	NULL	NULL	NULL	0000-00-00	1	details in Multiple view	<1	NULL	0	NULL	Severe	No	NULL	Natural
1940	Deletion	Large Deletion	g08	F8	Multiple Domains	Exon	41426	6.13	0	0	NULL	NULL	NULL	?	671	NULL	c.(?_-36)_1903+?del	NULL	NULL	NULL	NULL	NULL	0000-00-00	1	details in Multiple view	<1	NULL	0	NULL	Severe	Yes	NULL	Natural
1941	Deletion	Large Deletion	g08	F8	Multiple Domains	Exon	41791	6.14	0	0	NULL	NULL	NULL	?	671	NULL	c.(?_-36)_1903+?del	NULL	NULL	NULL	NULL	NULL	0000-00-00	1	details in Multiple view	<1	NULL	0	NULL	Severe	Yes	NULL	Natural
1942	Deletion	Large Deletion	g08	F8	A1	Exon	7	7	0	0	NULL	NULL	NULL	?	788	NULL	c.(?_-36)_1903+?del	NULL	NULL	NULL	NULL	NULL	0000-00-00	1	details in Multiple view	NULL	NULL	0	NULL	NULL	NULL	NULL	Natural
1947	Deletion	Large Deletion	g08	F8	Multiple Domains	Exon	44446	7.09	0	0	NULL	NULL	NULL	?	788	NULL	c.(?_-36)_1903+?del	NULL	NULL	NULL	NULL	NULL	0000-00-00	1	details in Multiple view	NULL	NULL	0	NULL	NULL	NULL	NULL	Natural
1948	Deletion	Large Deletion	g08	F8	Multiple Domains	Exon	44476	7.1	0	0	NULL	NULL	NULL	?	788	NULL	c.(?_-36)_1903+?del	NULL	NULL	NULL	NULL	NULL	0000-00-00	1	details in Multiple view	NULL	NULL	0	NULL	NULL	NULL	NULL	Natural
1950	Deletion	Large Deletion	g08	F8	Multiple Domains	Exon	41821	7.14	0	0	NULL	NULL	NULL	40 to 56kb	788	NULL	c.(?_-36)_1903+?del	NULL	NULL	NULL	NULL	NULL	0000-00-00	1	40 to 56kb	<1	NULL	0	<1	Severe	No	NULL	Natural
1951	Deletion	Large Deletion	g08	F8	Multiple Domains	Exon	44013	7.2	0	0	NULL	NULL	NULL	?	788	NULL	c.(?_-36)_1903+?del	NULL	NULL	NULL	NULL	NULL	0000-00-00	1	40 to 56kb	<1	NULL	0	<1	Severe	Yes	NULL	Natural
1952	Deletion	Large Deletion	g08	F8	Multiple Domains	Exon	44743	7.22	0	0	NULL	NULL	NULL	110kb	788	NULL	c.(?_-36)_1903+?del	NULL	NULL	NULL	NULL	NULL	0000-00-00	1	110kb	<1	NULL	0	<1	Severe	Yes	NULL	Natural
1953	Deletion	Large Deletion	g08	F8	Undefined	Exon	44447	8.09	0	0	NULL	NULL	NULL	110kb	1010	NULL	NULL	NULL	NULL	NULL	NULL	NULL	0000-00-00	1	3.19kb part Ex8 + all Ex9	<1	NULL	0	<1	Severe	No	NULL	Natural
1954	Deletion	Large Deletion	g08	F8	A2	Exon	44509	9.11	0	0	NULL	NULL	NULL	?	1272	NULL	NULL	NULL	NULL	NULL	NULL	NULL	0000-00-00	1	3.19kb part Ex8 + all Ex9	<1	NULL	0	<1	Severe	Yes	NULL	Natural
1955	Deletion	Large Deletion	g08	F8	Multiple Domains	Exon	44805	9.22	0	0	NULL	NULL	NULL	?	1272	NULL	NULL	NULL	NULL	NULL	NULL	NULL	0000-00-00	1	female; also has c.1293 G>T	5	NULL	0	<1	Moderate	Yes	NULL	Natural
1956	Deletion	Large Deletion	g08	F8	A2	Exon	10	10.1	0	0	NULL	NULL	NULL	?	1444	NULL	NULL	NULL	NULL	NULL	NULL	NULL	0000-00-00	1	details in Multiple view	NULL	NULL	0	NULL	NULL	NULL	NULL	Natural
1959	Deletion	Large Deletion	g08	F8	A2	Exon	44510	10.11	0	0	NULL	NULL	NULL	4.4kb	1444	NULL	NULL	NULL	NULL	NULL	NULL	NULL	0000-00-00	1	4.4kb	NULL	NULL	0	NULL	Severe	No	NULL	Natural
1960	Deletion	Large Deletion	g08	F8	A2	Exon	41548	10.13	0	0	NULL	NULL	NULL	?	1444	NULL	NULL	NULL	NULL	NULL	NULL	NULL	0000-00-00	1	4.4kb	NULL	NULL	0	NULL	Severe	No	NULL	Natural
1961	Deletion	Large Deletion	g08	F8	Multiple Domains	Exon	43374	10.18	0	0	NULL	NULL	NULL	62.5kb	1444	NULL	NULL	NULL	NULL	NULL	NULL	NULL	0000-00-00	1	62.5kb	NULL	NULL	0	NULL	Severe	Yes	NULL	Natural
1962	Deletion	Large Deletion	g08	F8	Multiple Domains	Exon	44866	11.22	0	0	NULL	NULL	NULL	80kb	1538	NULL	NULL	NULL	NULL	NULL	NULL	NULL	0000-00-00	1	80kb	NULL	NULL	0	NULL	Severe	Yes	NULL	Natural
1963	Deletion	Large Deletion	g08	F8	Multiple Domains	Exon	45962	11.25	0	0	NULL	NULL	NULL	?	1538	NULL	NULL	NULL	NULL	NULL	NULL	NULL	0000-00-00	1	details in Multiple view	NULL	NULL	0	NULL	NULL	NULL	NULL	Natural
1964	Deletion	Large Deletion	g08	F8	A2	Exon	12	12	0	0	NULL	NULL	NULL	NULL	1753	NULL	NULL	NULL	NULL	NULL	NULL	NULL	0000-00-00	1	NULL	<1	NULL	0	NULL	Severe	No	NULL	Natural
1965	Deletion	Large Deletion	g08	F8	Multiple Domains	Exon	45992	12.25	0	0	NULL	NULL	NULL	?	1753	NULL	NULL	NULL	NULL	NULL	NULL	NULL	0000-00-00	1	NULL	<1	NULL	0	NULL	Severe	Yes	NULL	Natural
1966	Deletion	Large Deletion	g08	F8	A2	Exon	41609	12.13	0	0	NULL	NULL	NULL	NULL	1753	NULL	NULL	NULL	NULL	NULL	NULL	NULL	0000-00-00	1	NULL	<1	NULL	0	NULL	Severe	No	NULL	Natural
1967	Deletion	Large Deletion	g08	F8	A2	Exon	13	13	0	0	NULL	NULL	NULL	?	1904	NULL	NULL	NULL	NULL	NULL	NULL	NULL	0000-00-00	1	details in Multiple view	NULL	NULL	0	NULL	NULL	NULL	NULL	Natural
1971	Deletion	Large Deletion	g08	F8	A2	Intron	13	13.99	0	0	NULL	NULL	NULL	6.1kb	2113	NULL	NULL	NULL	NULL	NULL	NULL	NULL	0000-00-00	1	details in Multiple view	NULL	NULL	0	NULL	NULL	NULL	NULL	Natural
1974	Deletion	Large Deletion	g08	F8	Multiple Domains	Exon	13-22	13.22	0	0	NULL	NULL	NULL	?	1904	NULL	NULL	NULL	NULL	NULL	NULL	NULL	0000-00-00	1	details in Multiple view	<1	NULL	0	NULL	Severe	Yes	NULL	Natural
1975	Deletion	Large Deletion	g08	F8	Multiple Domains	Exon	13-23	13.23	0	0	NULL	NULL	NULL	?	1904	NULL	NULL	NULL	NULL	NULL	NULL	NULL	0000-00-00	1	details in Multiple view	1	NULL	0	NULL	Severe	Yes	NULL	Natural
1976	Deletion	Large Deletion	g08	F8	Multiple Domains	Exon	13-25	13.25	0	0	NULL	NULL	NULL	?	1904	NULL	NULL	NULL	NULL	NULL	NULL	NULL	0000-00-00	1	details in Multiple view	<1	NULL	0	NULL	Severe	Yes	NULL	Natural
1984	Deletion	Large Deletion	g08	F8	Undefined	Exon	14	14	NULL	NULL	NULL	NULL	NULL	NULL	2144	NULL	NULL	NULL	NULL	NULL	NULL	NULL		1	NULL	NULL	NULL	NULL	NULL	Severe	Yes	NULL	Natural
1990	Deletion	Large Deletion	g08	F8	Multiple Domains	Exon	14-21	14.21	0	0	NULL	NULL	NULL	50kb	2114	NULL	NULL	NULL	NULL	NULL	NULL	NULL	0000-00-00	1	50kb	<1	NULL	0	NULL	Severe	Yes	NULL	Natural
1991	Deletion	Large Deletion	g08	F8	Multiple Domains	Exon	14-22	14.22	0	0	NULL	NULL	NULL	?	2114	NULL	NULL	NULL	NULL	NULL	NULL	NULL	0000-00-00	1	details in Multiple view	NULL	NULL	0	NULL	NULL	NULL	NULL	Natural
1994	Deletion	Large Deletion	g08	F8	Multiple Domains	Exon	14-26	14.26	0	0	NULL	NULL	NULL	?	2114	NULL	NULL	NULL	NULL	NULL	NULL	NULL	0000-00-00	1	details in Multiple view	NULL	NULL	0	NULL	Severe	Yes	NULL	Natural
1995	Deletion	Large Deletion	g08	F8	A3	Exon	15	15	0	0	NULL	NULL	NULL	?	5220	NULL	NULL	NULL	NULL	NULL	NULL	NULL	0000-00-00	1	details in Multiple view	NULL	NULL	0	NULL	NULL	NULL	NULL	Natural
1997	Deletion	Large Deletion	g08	F8	A3	Intron	15	15.99	0	0	NULL	NULL	NULL	0.304kb	5373	NULL	NULL	NULL	NULL	NULL	NULL	NULL	0000-00-00	1	0.304kb	<1	NULL	0	NULL	Severe	No	NULL	Natural
1998	Deletion	Large Deletion	g08	F8	Multiple Domains	Exon	15-18	15.18	0	0	NULL	NULL	NULL	7.4kb	5220	NULL	NULL	NULL	NULL	NULL	NULL	NULL	0000-00-00	3	details in Multiple view	NULL	NULL	0	NULL	NULL	NULL	NULL	Natural
1999	Deletion	Large Deletion	g08	F8	Multiple Domains	Exon	16-21	16.21	0	0	NULL	NULL	NULL	7.3kb	5374	NULL	NULL	NULL	NULL	NULL	NULL	NULL	0000-00-00	1	g.116457_123812del7356	<1	NULL	0	NULL	Severe	NULL	NULL	Natural
2002	Deletion	Large Deletion	g08	F8	Multiple Domains	Exon	15-20	15.2	0	0	NULL	NULL	NULL	20.7kb	5220	NULL	NULL	NULL	NULL	NULL	NULL	NULL	0000-00-00	1	20.7kb	<1	NULL	0	NULL	Severe	Yes	NULL	Natural
2003	Deletion	Large Deletion	g08	F8	Multiple Domains	Exon	15-21	15.21	0	0	NULL	NULL	NULL	?	5220	NULL	NULL	NULL	NULL	NULL	NULL	NULL	0000-00-00	1	details in Multiple view	NULL	NULL	0	NULL	NULL	NULL	NULL	Natural
2007	Deletion	Large Deletion	g08	F8	Multiple Domains	Exon	15-22	15.22	0	0	NULL	NULL	NULL	>19kb	5220	NULL	NULL	NULL	NULL	NULL	NULL	NULL	0000-00-00	1	details in Multiple view	NULL	NULL	0	NULL	NULL	NULL	NULL	Natural
2015	Deletion	Large Deletion	g08	F8	A3	Exon	16	16	1773	1792	NULL	NULL	NULL	0.21kb	5374	NULL	c.5374_5586del	NULL	Val	Glufs*	p.Val1792Glufs*490	Null	0000-00-00	1	details in Multiple view	NULL	NULL	0	NULL	NULL	NULL	NULL	Natural
2020	Deletion	Large Deletion	g08	F8	Multiple Domains	Exon	16-20	16.2	0	0	NULL	NULL	NULL	?	5374	NULL	NULL	NULL	NULL	NULL	NULL	NULL	0000-00-00	1	details in Multiple view	<1	NULL	0	NULL	Severe	Yes	NULL	Natural
2021	Deletion	Large Deletion	g08	F8	Multiple Domains	Exon	16-26	16.26	0	0	NULL	NULL	NULL	>95kb	5374	NULL	NULL	NULL	NULL	NULL	NULL	NULL	0000-00-00	1	>95kb	<1	NULL	0	NULL	Severe	Yes	NULL	Natural
2022	Deletion	Large Deletion	g08	F8	A3	Exon	17	17	0	0	NULL	NULL	NULL	?	5587	NULL	NULL	NULL	NULL	NULL	NULL	NULL	0000-00-00	1	>95kb	<1	NULL	0	NULL	Severe	Yes	NULL	Natural
2023	Deletion	Large Deletion	g08	F8	Multiple Domains	Exon	17-19	17.19	0	0	NULL	NULL	NULL	?	5587	NULL	NULL	NULL	NULL	NULL	NULL	NULL	0000-00-00	1	>95kb	<1	NULL	0	NULL	Severe	No	NULL	Natural
2024	Deletion	Large Deletion	g08	F8	Undefined	Exon	18-19	18.19	0	0	NULL	NULL	NULL	?	5816	NULL	NULL	NULL	NULL	NULL	NULL	NULL	0000-00-00	1	>95kb	<1	NULL	0	NULL	Severe	No	NULL	Natural
2026	Insertion	Frameshift	g08	F8	Undefined	Exon	19	19.19	0	0	NULL	NULL	NULL	1.9kb	5999	NULL	NULL	NULL	NULL	NULL	NULL	NULL	0000-00-00	1	details in Multiple view	NULL	NULL	0	NULL	NULL	NULL	NULL	Natural
2027	Deletion	Large Deletion	g08	F8	Multiple Domains	Exon	19-21	19.21	0	0	NULL	NULL	NULL	?	5999	NULL	NULL	NULL	NULL	NULL	NULL	NULL	0000-00-00	1	details in Multiple view	NULL	NULL	0	NULL	NULL	NULL	NULL	Natural
2029	Deletion	Large Deletion	g08	F8	Multiple Domains	Exon	19-22	19.22	0	0	NULL	NULL	NULL	?	5999	NULL	NULL	NULL	NULL	NULL	NULL	NULL	0000-00-00	1	details in Multiple view	<1	NULL	0	NULL	Severe	Yes	NULL	Natural
2030	Deletion	Large Deletion	g08	F8	C1	Exon	21	21	0	0	NULL	NULL	NULL	?	6188	NULL	NULL	NULL	NULL	NULL	NULL	NULL	0000-00-00	1	details in Multiple view	<1	NULL	0	NULL	Severe	Yes	NULL	Natural
2031	Deletion	Large Deletion	g08	F8	Multiple Domains	Exon	21-22	21.22	0	0	NULL	NULL	NULL	13.738kb	6188	NULL	NULL	NULL	NULL	NULL	NULL	NULL	0000-00-00	1	details in Multiple view	NULL	NULL	0	NULL	NULL	NULL	NULL	Natural
2035	Deletion	Large Deletion	g08	F8	C1	Exon	22	22	0	0	NULL	NULL	NULL	?	6274	NULL	NULL	NULL	NULL	NULL	NULL	NULL	0000-00-00	1	details in Multiple view	NULL	NULL	0	NULL	NULL	NULL	NULL	Natural
2039	Deletion	Large Deletion	g08	F8	Undefined	Exon	23	23	0	0	NULL	NULL	NULL	?	6430	NULL	NULL	NULL	NULL	NULL	NULL	NULL	0000-00-00	1	details in Multiple view	NULL	NULL	0	NULL	Severe	NULL	NULL	Natural
2040	Deletion	Large Deletion	g08	F8	Undefined	Exon	23-24	23.24	0	0	NULL	NULL	NULL	?	6430	NULL	NULL	NULL	NULL	NULL	NULL	NULL	0000-00-00	1	details in Multiple view	NULL	NULL	0	NULL	NULL	NULL	NULL	Natural
2044	Deletion	Large Deletion	g08	F8	Multiple Domains	Exon	23-25	23.25	0	0	NULL	NULL	NULL	>16kb	6430	NULL	NULL	NULL	NULL	NULL	NULL	NULL	0000-00-00	1	details in Multiple view	NULL	NULL	0	NULL	NULL	NULL	NULL	Natural
2048	Deletion	Large Deletion	g08	F8	Undefined	Exon	23-26	23.26	0	0	NULL	NULL	NULL	<30kb	6430	NULL	NULL	NULL	NULL	NULL	NULL	NULL	0000-00-00	1	details in Multiple view	NULL	NULL	0	NULL	NULL	NULL	NULL	Natural
2049	Deletion	Large Deletion	g08	F8	C2	Exon	24	24	2174	2193	NULL	NULL	NULL	0.15kb	6575	NULL	c.6575-?_6723+?del (0.15kb)	NULL	Cys	fs*?	p.Cys2193fs*?	Null	0000-00-00	1	0.15kb	<1	NULL	0	Null	Severe	No	NULL	Natural
2050	Deletion	Large Deletion	g08	F8	C2	Exon	24	24	2174	2193	NULL	NULL	NULL	1328bp	6575	NULL	NULL	NULL	NULL	NULL	NULL	NULL	NULL	1	1328bp deletion	<1?	NULL	0	Null	Severe	Yes	NULL	Natural
2053	Deletion	Large Deletion	g08	F8	C2	Exon	24-25	24.25	0	0	NULL	NULL	NULL	?	6575	NULL	NULL	NULL	NULL	NULL	NULL	NULL	0000-00-00	1	details in Multiple view	NULL	NULL	0	NULL	NULL	NULL	NULL	Natural
2055	Deletion	Large Deletion	g08	F8	C2	Exon	25	25	0	0	NULL	NULL	NULL	?	6724	NULL	NULL	NULL	NULL	NULL	NULL	NULL	0000-00-00	1	details in Multiple view	NULL	NULL	0	NULL	NULL	NULL	NULL	Natural
2057	Deletion	Large Deletion	g08	F8	3UTR	Intron	25-3UTR	25.27	0	0	NULL	NULL	NULL	?	6900	NULL	NULL	NULL	NULL	NULL	NULL	NULL	0000-00-00	1	details in Multiple view	<1	NULL	0	NULL	Severe	No	NULL	Natural
2071	Deletion	Large Deletion	g08	F8	C2	Exon	26	26	0	0	NULL	NULL	NULL	>2kb	6901	NULL	NULL	NULL	NULL	NULL	NULL	NULL	0000-00-00	1	details in Multiple view	NULL	NULL	0	NULL	NULL	NULL	NULL	Natural
2080	Deletion	Large Deletion	g08	F8	3UTR	Exon	26-3UTR	26.3	0	0	NULL	NULL	NULL	?	6901	NULL	NULL	NULL	NULL	NULL	NULL	NULL	0000-00-00	1	details in Multiple view	NULL	NULL	0	NULL	NULL	NULL	NULL	Natural
2082	Duplication	Frameshift	g08	F8	A1	Exon	44317	1.05	0	0	NULL	NULL	NULL	?	1	NULL	c.dupexons1_5	NULL	NULL	NULL	NULL	NULL	0000-00-00	1	details in Multiple view	<1	NULL	0	NULL	Severe	No	NULL	Natural
2083	Duplication	Frameshift	g08	F8	Multiple Domains	Exon	45689	2.25	0	0	NULL	NULL	NULL	?	144	NULL	c.dupexons2_25	NULL	NULL	NULL	NULL	NULL	0000-00-00	1	details in Multiple view	<1	NULL	0	NULL	Severe	No	NULL	Natural
2084	Duplication	Frameshift	g08	F8	Multiple Domains	Exon	45778	5.25	0	0	NULL	NULL	NULL	?	602	NULL	c.dupexons5_25	NULL	NULL	NULL	NULL	NULL	0000-00-00	1	details in Multiple view	<1	NULL	0	NULL	Severe	No	NULL	Natural
2085	Duplication	Frameshift	g08	F8	Multiple Domains	Exon	44743	7.22	0	0	NULL	NULL	NULL	?	788	NULL	c.(?_788)_(6429_?)dup	NULL	NULL	NULL	NULL	NULL	0000-00-00	1	details in Multiple view	<1	NULL	0	<1	Severe	No	NULL	Natural
2087	Duplication	Frameshift	g08	F8	Undefined	Exon	14	14	0	0	NULL	NULL	NULL	3106	2114	NULL	c.?_?dup	NULL	NULL	NULL	NULL	NULL	0000-00-00	1	details in Multiple view	<1	NULL	0	<1	Severe	No	NULL	Natural
2088	Duplication	Frameshift	g08	F8	Multiple Domains	Exon	14-17	13.99	0	0	NULL	NULL	NULL	?	2114	NULL	c.dupexons14_17	NULL	NULL	NULL	NULL	NULL	0000-00-00	1	details in Multiple view	<1	NULL	0	<1	Severe	No	NULL	Natural
2089	Duplication	Frameshift	g08	F8	Multiple Domains	Exon	23-25	23.25	0	0	NULL	NULL	NULL	?	6430	NULL	c.dupexons23_25	NULL	NULL	NULL	NULL	NULL	0000-00-00	1	details in Multiple view	NULL	NULL	0	NULL	NULL	NULL	NULL	Natural
2091	Deletion	Large Deletion	g08	F8	B	Exon	14	14	1392	1411	NULL	NULL	NULL	78	4231	Null	c.4227delT	NULL	NULL	NULL	p.1411_1437del	Null	0000-00-00	1	details in Multiple view	NULL	NULL	0	NULL	NULL	NULL	NULL	Natural
2096	Indel	Frameshift	g08	F8	A3	Intron	15	15.99	0	0	NULL	NULL	NULL	0.3kb	5373	NULL	c.?del316ins6	NULL	NULL	NULL	NULL	NULL	0000-00-00	1	details in Multiple view	<1	NULL	0	NULL	Severe	NULL	NULL	Natural
2097	Indel	Frameshift	g08	F8	C2	Exon	25	25	0	0	NULL	NULL	NULL	?	6724	NULL	c.?delins	NULL	NULL	NULL	NULL	NULL	0000-00-00	1	details in Multiple view	<1	NULL	0	NULL	Severe	NULL	NULL	Natural
2098	Insertion	Frameshift	g08	F8	Undefined	Exon	14	14	0	0	NULL	NULL	NULL	alu	2114	NULL	c.insAlu	NULL	NULL	NULL	NULL	NULL	0000-00-00	1	large insertion	<1	NULL	0	NULL	Severe	NULL	NULL	Natural
2099	Insertion	Frameshift	g08	F8	Undefined	Exon	14	14	0	0	NULL	NULL	NULL	3.8 Kb	2114	NULL	LINE ins	NULL	NULL	NULL	NULL	NULL	0000-00-00	1	large insertion	<1	NULL	0	NULL	Severe	NULL	NULL	Natural
2100	Insertion	Frameshift	g08	F8	B	Exon	14	14	1032	1051	NULL	NULL	NULL	2	3150	NULL	c.3150_3151insTC	Ile1051Serfs*2	Ile	Serfs*2	p.Ile1051Serfs*2	Null	0000-00-00	1	Heavy chain affected	<1	NULL	0	<1	Severe	Yes	NULL	Natural
2101	Insertion	Frameshift	g08	F8	Undefined	Exon	14	14	0	0	NULL	NULL	NULL	41	2114	NULL	c.?_?ins41	NULL	NULL	NULL	NULL	NULL	0000-00-00	1	large insertion	<1	NULL	0	NULL	Severe	No	NULL	Natural
2102	Insertion	Frameshift	g08	F8	Undefined	Exon	14	14	0	0	NULL	NULL	NULL	2.1 Kb	2114	NULL	c.ins?	NULL	NULL	NULL	NULL	NULL	0000-00-00	1	large insertion	<1	NULL	0	NULL	Severe	Yes	NULL	Natural
2106	Point	Missense	g08	F8	A1	Exon	1	1	7	26	CTG CCG	CTG	CCG	1	77	T>C	c.77T>C	Leu Pro	Leu	Pro	p.Leu26Pro	Null	0000-00-00	1	details in Multiple view	NULL	NULL	0	NULL	Severe	NULL	NULL	Natural
2107	Point	Missense	g08	F8	A1	Exon	3	3	74	93	CCT CTT	CCT	CTT	1	278	C>T	c.278C>T	Pro Leu	Pro	Leu	p.Pro93Leu	Null	0000-00-00	2	details in Multiple view	NULL	NULL	0	NULL	NULL	NULL	NULL	Natural
2108	Point	Missense	g08	F8	A1	Exon	3	3	110	129	GAG AAG	GAG	AAG	1	385	G>A	c.385G>A	Glu Lys	Glu	Lys	p.Glu129Lys	Null	0000-00-00	1	Heavy chain affected	<1	NULL	0	Null	Severe	No	NULL	Natural
2109	Point	Missense	g08	F8	A1	Exon	4	4	147	166	ATG GTG	ATG	GTG	1	496	A>G	c.496A>G	Met Val	Met	Val	p.Met166Val	Null	0000-00-00	1	Heavy chain affected	38	NULL	0	Null	Mild	No	NULL	Natural
2110	Point	Missense	g08	F8	A1	Exon	4	4	178	197	GTA CTA	GTA	CTA	1	589	G>C	c.589G>C	Val Leu	Val	Leu	p.Val197Leu	Null	0000-00-00	1	also D1241E poly	19	NULL	0	NULL	Mild	No	NULL	Natural
2111	Point	Missense	g08	F8	A1	Exon	4	4	181	200	GAA GGA	GAA	GGA	1	599	A>G	c.599A>G	Glu Gly	Glu	Gly	p.Glu200Gly	Null	0000-00-00	4	details in Multiple view	NULL	NULL	0	NULL	NULL	NULL	NULL	Natural
2112	Point	Missense	g08	F8	A1	Exon	6	6	234	253	GTC GCC	GTC	GCC	1	758	T>C	c.758T>C	Val Ala	Val	Ala	p.Val253Ala	Null	0000-00-00	2	details in Multiple view	NULL	NULL	0	NULL	NULL	NULL	NULL	Natural
2113	Point	Missense	g08	F8	A1	Exon	7	7	260	279	ATG AAG	ATG	AAG	1	836	T>A	c.836T>A	Met Lys	Met	Lys	p.Met279Lys	Null	0000-00-00	1	Heavy chain affected	<1	NULL	0	Null	Severe	No	NULL	Natural
2114	Point	Nonsense	g08	F8	A2	Exon	9	9	454	473	TAT TAG	TAT	TAG	1	1419	T>G	c.1419T>G	Tyr *	Tyr	*	p.Tyr473*	Null	0000-00-00	2	details in Multiple view	NULL	NULL	0	NULL	NULL	NULL	NULL	Natural
2115	Point	Missense	g08	F8	A2	Exon	10	10	465	484	TTT GTT	TTT	GTT	1	1450	T>G	c.1450T>G	Phe Val	Phe	Val	p.Phe484Val	Null	0000-00-00	2	details in Multiple view	NULL	NULL	0	NULL	NULL	NULL	NULL	Natural
2116	Point	Missense	g08	F8	A2	Exon	11	11	506	525	GGA AGA	GGA	AGA	1	1573	G>A	c.1573G>A	Gly Arg	Gly	Arg	p.Gly525Arg	Null	0000-00-00	1	Heavy chain affected	30	NULL	0	Null	Mild	No	NULL	Natural
2117	Point	Nonsense	g08	F8	A2	Exon	11	11	540	559	GAG TAG	GAG	TAG	1	1675	G>T	c.1675G>T	Glu *	Glu	*	p.Glu559*	Null	0000-00-00	1	Heavy chain affected	<1	NULL	0	Null	Severe	No	NULL	Natural
2118	Point	Missense	g08	F8	A2	Exon	13	13	668	687	CTC CCC	CTC	CCC	1	2060	T>C	c.2060T>C	Leu Pro	Leu	Pro	p.Leu687Pro	Null	0000-00-00	1	details in Multiple view	<1	NULL	0	NULL	Severe	No	NULL	Natural
2119	Point	Missense	g08	F8	B	Exon	14	14	893	912	AAT GAT	AAT	GAT	1	2734	A>G	c.2734A>G	Asn Asp	Asn	Asp	p.Asn912Asp	Null	0000-00-00	3	details in Multiple view	NULL	NULL	0	NULL	NULL	NULL	NULL	Natural
2120	Point	Nonsense	g08	F8	B	Exon	14	14	1065	1084	TCA TGA	TCA	TGA	1	3251	C>G	c.3251C>G	Ser *	Ser	*	p.Ser1084*	Null	0000-00-00	1	Heavy chain affected	<1	NULL	0	Null	Severe	No	NULL	Natural
2121	Point	Nonsense	g08	F8	B	Exon	14	14	1451	1470	GAG TAG	GAG	TAG	1	4408	G>T	c.4408G>T	Glu *	Glu	*	p.Glu1470*	Null	0000-00-00	1	details in Multiple view	<1	NULL	0	NULL	Severe	No	NULL	Natural
2122	Point	Missense	g08	F8	A3	Exon	14	14	1709	1728	TAT CAT	TAT	CAT	1	5182	T>C	c.5182T>C	Tyr His	Tyr	His	p.Tyr1728His	Null	0000-00-00	1	details in Multiple view	<1	NULL	0	NULL	Severe	Yes	NULL	Natural
2123	Point	Missense	g08	F8	A3	Exon	14	14	1711	1730	ATG GTG	ATG	GTG	1	5188	A>G	c.5188A>G	Met Val	Met	Val	p.Met1730Val	Null	0000-00-00	1	Light chain affected	<1	NULL	0	Null	Severe	No	NULL	Natural
2124	Point	Missense	g08	F8	A3	Exon	15	15	1758	1777	CTC TTC	CTC	TTC	1	5329	C>T	c.5329C>T	Leu Phe	Leu	Phe	p.Leu1777Phe	Null	0000-00-00	1	Light chain affected	31	NULL	0	Null	Mild	No	NULL	Natural
2125	Point	Missense	g08	F8	A3	Exon	16	16	1773	1792	GTA GCA	GTA	GCA	1	5375	T>C	c.5375T>C	Val Ala	Val	Ala	p.Val1792Ala	Null	0000-00-00	2	details in Multiple view	NULL	NULL	0	NULL	NULL	NULL	NULL	Natural
2126	Point	Missense	g08	F8	A3	Exon	16	16	1786	1805	TAT TGT	TAT	TGT	1	5414	A>G	c.5414A>G	Tyr Cys	Tyr	Cys	p.Tyr1805Cys	Null	0000-00-00	2	details in Multiple view	NULL	NULL	0	NULL	NULL	NULL	NULL	Natural
2127	Point	Missense	g08	F8	A3	Exon	17	17	1918	1937	TTC GTC	TTC	GTC	1	5809	T>G	c.5809T>G	Phe Val	Phe	Val	p.Phe1937Val	Null	0000-00-00	1	female	>5	NULL	0	Null	Mild	No	NULL	Natural
2128	Point	Missense	g08	F8	A3	Exon	18	18	1924	1943	TAC TGC	TAC	TGC	1	5828	A>G	c.5828A>G	Tyr Cys	Tyr	Cys	p.Tyr1943Cys	Null	0000-00-00	1	Light chain affected	41	NULL	0	Null	Mild	No	NULL	Natural
2129	Point	Missense	g08	F8	A3	Exon	18	18	1980	1999	CCA CTA	CCA	CTA	1	5996	C>T	c.5996C>T	Pro Leu	Pro	Leu	p.Pro1999Leu	Null	0000-00-00	1	Light chain affected	15	NULL	0	Null	Mild	No	NULL	Natural
2130	Point	Nonsense	g08	F8	C1	Exon	22	22	2087	2106	CAG TAG	CAG	TAG	1	6316	C>T	c.6316C>T	Gln *	Gln	*	p.Gln2106*	Null	0000-00-00	1	details in Multiple view	<1	NULL	0	6	Severe	Yes	NULL	Natural
2131	Point	Missense	g08	F8	C1	Exon	22	22	2096	2115	CTC CCC	CTC	CCC	1	6344	T>C	c.6344T>C	Leu Pro	Leu	Pro	p.Leu2115Pro	Null	0000-00-00	3	details in Multiple view	NULL	NULL	0	NULL	NULL	NULL	NULL	Natural
2132	Point	Nonsense	g08	F8	C1	Exon	22	22	2121	2140	GGA TGA	GGA	TGA	1	6418	G>T	c.6418G>T	Gly *	Gly	*	p.Gly2140*	Null	0000-00-00	1	details in Multiple view	<1	NULL	0	NULL	Severe	No	NULL	Natural
2133	Point	Missense	g08	F8	C1	Exon	23	23	2128	2147	GGC AGC	GGC	AGC	1	6439	G>A	c.6439G>A	Gly Ser	Gly	Ser	p.Gly2147Ser	Null	0000-00-00	1	Light chain affected	27	NULL	0	Null	Mild	No	NULL	Natural
2134	Point	Nonsense	g08	F8	C1	Exon	23	23	2165	2184	GAG TAG	GAG	TAG	1	6550	G>T	c.6550G>T	Glu *	Glu	*	p.Glu2184*	Null	0000-00-00	2	details in Multiple view	NULL	NULL	0	NULL	NULL	NULL	NULL	Natural
2135	Point	Missense	g08	F8	C2	Exon	26	26	2291	2310	ACA CCA	ACA	CCA	1	6928	A>C	c.6928A>C	Thr Pro	Thr	Pro	p.Thr2310Pro	Null	0000-00-00	1	Light chain affected	8	NULL	0	Null	Mild	No	NULL	Natural
2136	Point	Missense	g08	F8	C2	Exon	26	26	2310	2329	CCC TCC	CCC	TCC	1	6985	C>T	c.6985C>T	Pro Ser	Pro	Ser	p.Pro2329Ser	Null	0000-00-00	1	Light chain affected	15	NULL	0	Null	Mild	No	NULL	Natural
2137	Duplication	Frameshift	g08	F8	B	Exon	14	14	811	830	NULL	NULL	NULL	1	2485	NULL	c.2485dupG	Ala830Serfs*3	Ala	Serfs*3	p.Ala830Serfs*3	Null	0000-00-00	1	details in Multiple view	<1	NULL	0	NULL	Severe	No	NULL	Natural
2140	Deletion	Large Deletion	g08	F8	Multiple Domains	Exon	44444	5.09	0	0	NULL	NULL	NULL	?	602	NULL	c.ins?	NULL	NULL	NULL	NULL	NULL	0000-00-00	1	details in Multiple view	NULL	NULL	0	NULL	NULL	NULL	NULL	Natural
2141	Deletion	Large Deletion	g08	F8	Multiple Domains	Exon	44474	5.1	0	0	NULL	NULL	NULL	0.936kb	602	NULL	c.602_1537del	NULL	NULL	NULL	p.Gly201_Lys512del	NULL	0000-00-00	1	0.936kb;Inframe Large Deletion	<1	NULL	0	NULL	Severe	Yes	NULL	Natural
2142	Deletion	In-frame	g08	F8	A2	Exon	8	8	391	410	NULL	NULL	NULL	3	1230	NULL	c.1230_1232delGGA	Glu410del	Glu	del	p.Glu410del	Null	0000-00-00	1	details in Multiple view	NULL	NULL	0	NULL	NULL	NULL	NULL	Natural
2143	Deletion	Frameshift	g08	F8	A2	Exon	12	12	606	625	NULL	NULL	NULL	2	1874	NULL	c.1874_1875delCA	Pro625Argfs*17	Pro	Argfs*17	p.Pro625Argfs*17	Null	0000-00-00	1	clinically mild	<1	NULL	0	<0.5	Mild	No	NULL	Natural
2144	Deletion	Frameshift	g08	F8	B	Exon	14	14	802	821	NULL	NULL	NULL	2	2462	NULL	c.2462_2463delGG	Gly821Alafs*15	Gly	Alafs*15	p.Gly821Alafs*15	Null	0000-00-00	1	Heavy chain affected	<1	NULL	0	<0.5	Severe	No	NULL	Natural
2145	Deletion	Frameshift	g08	F8	B	Exon	14	14	948	967	NULL	NULL	NULL	1	2900	NULL	c.2900delT	Leu948*	Leu	*	p.Leu967*	Null	0000-00-00	3	details in Multiple view	NULL	NULL	0	NULL	NULL	NULL	NULL	Natural
2146	Deletion	Frameshift	g08	F8	B	Exon	14	14	1268	1287	NULL	NULL	NULL	1	3860	NULL	c.3860delT	Phe1287Serfs*20	Phe	Serfs*20	p.Phe1287Serfs*20	Null	0000-00-00	1	Heavy chain affected	<1	NULL	0	Null	Severe	No	NULL	Natural
2147	Deletion	Frameshift	g08	F8	B	Exon	14	14	1284	1303	NULL	NULL	NULL	5	3907	NULL	c.3907_3911delACCAA	Thr1303Alafs*15	Thr	Alafs*15	p.Thr1303Alafs*15	Null	0000-00-00	1	Heavy chain affected	<1	NULL	0	<0.5	Severe	No	NULL	Natural
2148	Deletion	Frameshift	g08	F8	B	Exon	14	14	1464	1483	NULL	NULL	NULL	1	4446	NULL	c.4446delG	Thr1483Glnfs*83	Thr	Glnfs*83	p.Thr1483Glnfs*83	Null	0000-00-00	2	details in Multiple view	NULL	NULL	0	NULL	NULL	NULL	NULL	Natural
2149	Deletion	Frameshift	g08	F8	B	Exon	14	14	1555	1574	NULL	NULL	NULL	11	4719	NULL	c.4719_4729delTGCAAAGACTC	Ala1574Leufs*10	Ala	Leufs*10	p.Ala1574Leufs*10	Null	0000-00-00	1	Heavy chain affected	<1	NULL	0	Null	Severe	No	NULL	Natural
2150	Deletion	Frameshift	g08	F8	A3	Exon	15	15	1764	1783	NULL	NULL	NULL	10	5348	NULL	c.5348_5357delGAGCAGAAGT	Arg1783Metfs*7	Arg	Metfs*7	p.Arg1783Metfs*7	Null	0000-00-00	1	Light chain affected	<1	NULL	0	Null	Severe	No	NULL	Natural
2151	Deletion	Frameshift	g08	F8	C1	Exon	22	22	2090	2109	NULL	NULL	NULL	2	6325	NULL	c.6325_6326delCG	Arg2109Serfs*15	Arg	Serfs*15	p.Arg2109Serfs*15	Null	0000-00-00	1	Impaired vWf binding in C1	<1	NULL	0	107	Severe	Yes	NULL	Natural
2152	Point	Splice	g08	F8	Splice Site	Intron	5	5.99	0	0	NULL	NULL	NULL	1	670	G>A	c.670+1G>A	NULL	NULL	NULL	NULL	NULL	0000-00-00	1	affects Intron 5 donor consensus splice	<1	NULL	0	NULL	Severe	No	NULL	Natural
2153	Point	Splice	g08	F8	Splice Site	Intron	6	6.99	0	0	NULL	NULL	NULL	1	788	T>G	c.788-14T>G	NULL	NULL	NULL	NULL	NULL	0000-00-00	7	details in Multiple view	NULL	NULL	0	NULL	NULL	NULL	NULL	Natural
2154	Point	Splice	g08	F8	Splice Site	Intron	6	6.99	0	0	NULL	NULL	NULL	1	788	G>A	c.788-1G>A	NULL	NULL	NULL	NULL	NULL	0000-00-00	1	ag/>aa/ -1 Intron 6 acceptor splice site	<1	NULL	0	NULL	Severe	No	NULL	Natural
2155	Point	Splice	g08	F8	Splice Site	Intron	11	11.99	0	0	NULL	NULL	NULL	1	1753	A>G	c.1753-2A>G	NULL	NULL	NULL	NULL	NULL	0000-00-00	1	ag/>aa/ -1 Intron 6 acceptor splice site	<1	NULL	0	NULL	Severe	No	NULL	Natural
2156	Point	Null	g08	F8	3UTR	UTR	3UTR	27	0	0	NULL	Null	Null	1	1001	C>T	c.*1001C>T	NULL	NULL	NULL	NULL	Null	44372	0	Null	Not R	Null	0	Null	Not Reported	Not Reported	Null	Natural
2157	Point	Null	g08	F8	3UTR	UTR	3UTR	27	0	0	NULL	Null	Null	1	1009	A>C	c.*1009A>C	NULL	NULL	NULL	NULL	Null	44372	0	Null	Not R	Null	0	Null	Not Reported	Not Reported	Null	Natural
2158	Point	Null	g08	F8	3UTR	UTR	3UTR	27	0	0	NULL	Null	Null	1	1060	C>T	c.*1060C>T	NULL	NULL	NULL	NULL	Null	44372	0	Null	Not R	Null	0	Null	Not Reported	Not Reported	Null	Natural
2159	Point	Null	g08	F8	3UTR	UTR	3UTR	27	0	0	NULL	Null	Null	1	108	A>G	c.*108A>G	NULL	NULL	NULL	NULL	Null	44372	0	Null	Not R	Null	0	Null	Not Reported	Not Reported	Null	Natural
2160	Point	Null	g08	F8	3UTR	UTR	3UTR	27	0	0	NULL	Null	Null	1	1513	A>G	c.*1513A>G	NULL	NULL	NULL	NULL	Null	44372	0	Null	Not R	Null	0	Null	Not Reported	Not Reported	Null	Natural
2161	Point	Null	g08	F8	3UTR	UTR	3UTR	27	0	0	NULL	Null	Null	1	1730	G>A	c.*1730G>A	NULL	NULL	NULL	NULL	Null	44372	0	Null	Not R	Null	0	Null	Not Reported	Not Reported	Null	Natural
2162	Point	Null	g08	F8	3UTR	UTR	3UTR	27	0	0	NULL	Null	Null	1	346	G>A	c.*346G>A	NULL	NULL	NULL	NULL	Null	44372	0	Null	Not R	Null	0	Null	Not Reported	Not Reported	Null	Natural
2163	Point	Null	g08	F8	3UTR	UTR	3UTR	27	0	0	NULL	Null	Null	1	426	G>A	c.*426G>A	NULL	NULL	NULL	NULL	Null	44372	0	Null	Not R	Null	0	Null	Not Reported	Not Reported	Null	Natural
2164	Point	Null	g08	F8	3UTR	UTR	3UTR	27	0	0	NULL	Null	Null	1	56	G>T	c.*56G>T	NULL	NULL	NULL	NULL	Null	44372	0	Null	Not R	Null	0	Null	Mild	No	Null	Natural
2165	Point	Null	g08	F8	3UTR	UTR	3UTR	27	0	0	NULL	Null	Null	1	601	A>G	c.*601A>G	NULL	NULL	NULL	NULL	Null	44372	0	Null	Not R	Null	0	Null	Not Reported	Not Reported	Null	Natural
2166	Point	Null	g08	F8	3UTR	UTR	3UTR	27	0	0	NULL	Null	Null	1	78	C>T	c.*78C>T	NULL	NULL	NULL	NULL	Null	44372	0	Null	Not R	Null	0	Null	Not Reported	Not Reported	Null	Natural
2167	Point	Null	g08	F8	3UTR	UTR	3UTR	27	0	0	NULL	Null	Null	1	946	G>A	c.*946G>A	NULL	NULL	NULL	NULL	Null	44372	0	Null	Not R	Null	0	Null	Not Reported	Not Reported	Null	Natural
2168	Point	Null	g08	F8	3UTR	UTR	3UTR	27	0	0	NULL	Null	Null	1	999	C>T	c.*999C>T	NULL	NULL	NULL	NULL	Null	44372	0	Null	Not R	Null	0	Null	Not Reported	Not Reported	Null	Natural
2169	Duplication	Frameshift	g08	F8	Multiple Domains	Exon	1-22; 2-14	1.22	0	0	NULL	Null	Null	?	-171	Null	c.[-171-?_6429+?dup; 144-?_5219+?dup]	NULL	NULL	NULL	NULL	Null	44372	0	Multiple domains affected	Not R	Null	0	Null	Severe	Not Reported	Null	Natural
2170	Indel	Frameshift	g08	F8	Multiple Domains	Exon	4--10	4	0	0	NULL	Null	Null	?	338	Null	c.[338+3485delins1687+2223_1687+2225;338+3551_1687	NULL	NULL	NULL	NULL	Null	44372	0	Multiple domains affected	Not R	Null	0	Null	Severe	Yes	Null	Natural
2171	Deletion	Frameshift	g08	F8	Multiple Domains	Intron	14-21; 21-3UTR	14.21	0	0	NULL	Null	Null	?	5220	Null	c.[5220-1543_6273+1740del];[6273+1779_*57770del]	NULL	NULL	NULL	NULL	Null	44372	0	Multiple domains affected	<1	Null	0	Null	Severe	Yes	Null	Natural
2172	Indel	Frameshift	g08	F8	A1	Exon	7	7	317	336	NULL	CAA	TAA	3	1007	Null	c.1007_1009delinsC	His336Profs*23	His	Profs*23	p.His336Profs*23	Null	44372	0	Heavy chain affected	<1	Null	0	Null	Severe	Not reported	Null	Natural
2173	Indel	Splice	g08	F8	Splice Site	Intron	7	7.99	0	0	NULL	Null	Null	?	1009	Null	c.1009+1_1009+3delinsATT	NULL	NULL	NULL	NULL	Null	44375	0	Null	<1	Null	0	Null	Severe	No	Null	Natural
2174	Deletion	Splice	g08	F8	Splice Site	Intron	7	7.99	0	0	NULL	Null	Null	?	1009	Null	c.1009+1_1009+6del	NULL	NULL	NULL	NULL	Null	44375	0	Null	<1	Null	0	Null	Severe	Not reported	Null	Natural
2175	Point	Splice	g08	F8	Splice Site	Intron	7	7.99	0	0	NULL	Null	Null	1	1009	G>T	c.1009+1G>T	NULL	NULL	NULL	NULL	Null	44375	0	Null	1--5	Null	0	Null	Moderate	Not reported	Null	Natural
2176	Inversion	In-frame	g08	F8	Multiple Domains	Intron	7-3UTR	7.27	0	0	NULL	Null	Null	?	1009	Null	c.1009+334_*98677773inv	NULL	NULL	NULL	NULL	Null	44375	0	Complex inversion mutation with multiple domains affected	<1	Null	0	Null	Severe	No	Null	Natural
2177	Point	Missense	g08	F8	A1	Exon	7	7	318	337	GAC AAC	GAC	AAC	1	1009	G>A	c.1009G>A	Asp Asn	Asp	Asn	p.Asp337Asn	Null	44375	0	Heavy chain affected	>5	Null	0	Null	Mild	Not reported	Null	Natural
[truncated: 4,231 more rows]
