# Supplementary material for: Analyzing 6211 unique variants in the upgraded interactive FVIII web database reveals novel insights into hemophilia A
Source: Blood Vessel Thromb Hemost. 2025 Jan 21;2(3):100053. doi: 10.1016/j.bvth.2025.100053 (PMC12320434; doi:10.1016/j.bvth.2025.100053)
Supplement: Supplemental Material 2 [file BVTH_VTH-2024-000215-mmc3.csv]

mut_id	all_id	pa_id	subgroups	clotting	discrep	ratio	assay	antigen	act/ant	type	comments	pri_comments	pa_race	pub_lab	reference	ref_id	date added	mutations	bleed_tool	bleed_score	cli_phe	Inhibitors
1	1	NA		3	NULL	NULL		NULL	NA	NULL	benign? corrected; also has p.Arg1800Cys & p.Val1892Ile	promoter mutation; benign? corrected; also has R1781C & V1873I	Italy	Italy	Sanna et al (2008)	224	01/11/2012	Natural	NULL	NULL	Moderate	No
2	2	NA		22	NULL	NULL		NULL	NA	NULL	all related	promoter mutation; all related	NA	Italy	Riccardi et al (2009)	243	01/11/2012	Natural	NULL	NULL	Mild
2	3	NA		29	NULL	NULL		NULL	NA	NULL	all related	promoter mutation; all related	NA	Italy	Riccardi et al (2009)	243	01/11/2012	Natural	NULL	NULL	Mild
2	4	NA		28	NULL	NULL		NULL	NA	NULL	all related	promoter mutation; all related	NA	Italy	Riccardi et al (2009)	243	01/11/2012	Natural	NULL	NULL	Mild
2	5	NA		21	NULL	NULL		NULL	NA	NULL	all related	promoter mutation; all related	NA	Italy	Riccardi et al (2009)	243	01/11/2012	Natural	NULL	NULL	Mild
3	6	NA		23 to 40	NULL	NULL		NULL	NA	NULL	promoter mutation	promoter mutation	NA	Germany	Bogdanova et al (2007)	191	01/06/2012	Natural	NULL	NULL	Mild	No
3	7	NA		30	NULL	NULL		NULL	NA	NULL	related	promoter mutation;related	NA	United Kingdom	Dai et al (2008)	213	01/09/2012	Natural	NULL	NULL	Mild
3	8	NA		30 to 40	NULL	NULL		NULL	NA	NULL	related	promoter mutation;related	NA	United Kingdom	Dai et al (2008)	213	01/09/2012	Natural	NULL	NULL	Mild
3	9	NA		30 to 40	NULL	NULL		NULL	NA	NULL	related	promoter mutation;related	NA	United Kingdom	Dai et al (2008)	213	01/09/2012	Natural	NULL	NULL	Mild
3	10	NA		31	NULL	NULL		NULL	NA	NULL	promoter mutation	prmotor mutation	NA	United Kingdom	Green et al (2008)	217	01/09/2012	Natural	NULL	NULL	Mild	No
3	11	NA		30	NULL	NULL		NULL	NA	NULL	promoter mutation	promoter mutation	NA	United Kingdom	Green et al (2008)	217	01/09/2012	Natural	NULL	NULL	Mild
3	12	NB47		31	NULL	NULL		NULL	NA	NULL	promoter mutation	promoter mutation	NA	United Kingdom	Green et al (2008)	217	01/09/2012	Natural	NULL	NULL	Mild	No
4	13	NB139		50	NULL	NULL		NULL	NA	NULL	promoter mutation	promoter mutation	NA	Germany	Bogdanova et al (2007)	191	01/06/2012	Natural	NULL	NULL	Mild	No
5	14	?		NULL	NULL	NULL		NULL	NA	NULL	promoter mutation	promoter mutation	NA	Italy	Lombardi et al (2004)	161	01/07/2007	Natural	NULL	NULL	Mild
6	15	NA		<1	NULL	NULL		NULL	NA	NULL		c.1A>G; p.Met-19Val; Start codon	Singapore	Singapore	Abdul-Ghafar et al (2010)	248	01/11/2012	Natural	NULL	NULL	Severe
7	16	NA		NULL	NULL	NULL		NULL	NA	NULL		c.2T>C; p.Met-19Thr; Start codon	NA	United Kingdom	Green et al (2008)	217	01/09/2012	Natural	NULL	NULL
8	17	NA		<1	NULL	NULL		<0.5	NA	NULL		c.2T>G; p.Met-19Arg; start codon	NA	Italy	Santagostino et al (2010)	260	01/11/2012	Natural	NULL	NULL	Severe	No
8	18	1		<1	NULL	NULL		NULL	NA	NULL		Start codon	Republic of Macedonia	Macedonia	Sukarova-Stefanovska et al (2002)	147	01/11/2002	Natural	NULL	NULL	Severe
9	19	NA		<1	NULL	NULL		NULL	NA	NULL		c.3G>A; p.Met-19Ile; start codon	India	India	Jayandharan et al (2009)	234	01/10/2012	Natural	NULL	NULL	Severe	No
9	20	HP112		<1	NULL	NULL		NULL	NA	NULL		Start codon	NA		Centre A29 (unpublished)	n53	01/12/1993	Natural	NULL	NULL	Severe	No
10	21	STJ3		3	NULL	NULL		NULL	NA	NULL		Signal peptide de novo	Thailand	Thailand	Akkarapatumwong et al (2000a)	116	01/11/1999	Natural	NULL	NULL	Moderate	No
10	22	GLA9		<1	NULL	NULL		NULL	NA	NULL		Signal peptide	NA	United Kingdom	Bidichandani et al (1995)	74	01/12/1995	Natural	NULL	NULL	Severe
10	23	NB92		<1	NULL	NULL		NULL	NA	NULL		Signal peptide	NA	Germany	Bogdanova et al (2005)	169	01/07/2006	Natural	NULL	NULL	Severe	No
10	24	?		NULL	NULL	NULL		NULL	NA	NULL		Signal peptide	NA	United Kingdom	Cutler et al (2002)	140	01/05/2002	Natural	NULL	NULL	Severe
10	25	NA		<1	NULL	NULL		NULL	NA	NULL		c.43C>T; p.Arg-5X; signal peptide	NA	United Kingdom	Green et al (2008)	217	01/09/2012	Natural	NULL	NULL	Severe
10	26	NA		NULL	NULL	NULL		NULL	NA	NULL		c.43C>T; p.Arg-5X; signal peptide	NA	United Kingdom	Green et al (2008)	217	01/09/2012	Natural	NULL	NULL	Severe
10	27	NA		2	NULL	NULL		NULL	NA	NULL		c.43C>T; p.Arg-5X; signal peptide	NA	United Kingdom	Green et al (2008)	217	01/09/2012	Natural	NULL	NULL	Severe	No
10	28	ANA135		NULL	NULL	NULL		NULL	NA	NULL		Signal peptide	NA		Centre A10 (unpublished)	n5	01/10/2002	Natural	NULL	NULL	Severe
10	29	8451		<2	NULL	NULL		<1	NA	NULL		Signal peptide de novo	NA	United States	Liu et al (2002)	143	01/03/2002	Natural	NULL	NULL	Severe	No
10	30	Malm		<1	NULL	NULL		NULL	NA	NULL		Signal peptide	NA		Centre A11 (unpublished)	n6	01/07/2007	Natural	NULL	NULL	Severe	No
10	31	H541		<1	NULL	NULL		<1	NA	NULL		Signal peptide	NA	United Kingdom	Pattinson et al (1990a)	38	01/12/1990	Natural	NULL	NULL	Severe	No
10	32	2		<1	NULL	NULL		NULL	NA	NULL		Signal peptide	NA	United States	Reiner et al (1992b)	59	01/12/1992	Natural	NULL	NULL	Severe	No
10	33	1		NULL	NULL	NULL		NULL	NA	NULL		c.43C>T; p.Arg-5X; signal peptide	Italy	Italy	Salviato et al (2007)	204	01/08/2012	Natural	NULL	NULL	Severe	Yes
10	34	?		<1	NULL	NULL		NULL	NA	NULL		Signal peptide	France	France	Vinciguerra et al (2006)	188	01/05/2012	Natural	NULL	NULL	Severe	No
11	35	NA		<1	NULL	NULL		NULL	NA	NULL		c.57T>G; p.Ser-1Arg; Signal peptide	NA	United Kingdom	Green et al (2008)	217	01/09/2012	Natural	NULL	NULL	Severe	No
11	36	HA229		<1	NULL	NULL		NULL	NA	NULL		Signal peptide	Slovenia	Slovenia	Strmecki et al (1999)	112	01/10/1999	Natural	NULL	NULL	Severe	No
12	37	Malm		5	NULL	NULL		NULL	NA	NULL		-	NA		Centre A11 (unpublished)	n6	01/07/2007	Natural	NULL	NULL	Mild	No
12	38	Malm		6	NULL	NULL		4	1.5	I		-	NA		Centre A11 (unpublished)	n6	01/07/2007	Natural	NULL	NULL	Mild	No
13	39	?		1	NULL	NULL		NULL	NA	NULL		-	NA	United Kingdom	Cutler et al (2002)	140	01/05/2002	Natural	NULL	NULL	Severe	No
14	40	URHA406		13	NULL	NULL		NULL	NA	NULL		-	NA		Centre A24 (unpublished)	n51	01/09/2003	Natural	NULL	NULL	Mild	No
14	41	UMHA0321		11	NULL	NULL		NULL	NA	NULL		-	NA		Centre A24 (unpublished)	n51	01/11/2006	Natural	NULL	NULL	Mild	No
15	42	?		NULL	NULL	NULL		NULL	NA	NULL		-	NA	United Kingdom	Cutler et al (2002)	140	01/05/2002	Natural	NULL	NULL	Mild	No
15	43	NA		16	NULL	NULL		NULL	NA	NULL		c.71A>G; p.Tyr5Cys	NA	United Kingdom	Green et al (2008)	217	01/09/2012	Natural	NULL	NULL	Mild
15	44	NA		NULL	NULL	NULL		NULL	NA	NULL		c.71A>G; p.Tyr5Cys	NA	United Kingdom	Green et al (2008)	217	01/09/2012	Natural	NULL	NULL
15	45	NA		NULL	NULL	NULL		NULL	NA	NULL		c.71A>G; p.Tyr5Cys	NA	United Kingdom	Green et al (2008)	217	01/09/2012	Natural	NULL	NULL
15	46	NA		10	NULL	NULL		NULL	NA	NULL		c.71A>G; p.Tyr5Cys	NA	United Kingdom	Green et al (2008)	217	01/09/2012	Natural	NULL	NULL	Mild
15	47	NA		4.5	NULL	NULL		NULL	NA	NULL		c.71A>G; p.Tyr5Cys	NA	United Kingdom	Green et al (2008)	217	01/09/2012	Natural	NULL	NULL	Moderate	No
15	48	NA		3	NULL	NULL		NULL	NA	NULL		c.71A>G; p.Tyr5Cys	NA	United Kingdom	Green et al (2008)	217	01/09/2012	Natural	NULL	NULL	Moderate	No
15	49	NA		10	NULL	NULL		NULL	NA	NULL		c.71A>G; p.Tyr5Cys	NA	United Kingdom	Green et al (2008)	217	01/09/2012	Natural	NULL	NULL	Mild	No
15	50	MF8 209a		6	NULL	NULL		NULL	NA	NULL	related	c.71A>G; p.Tyr5Cys; related	NA		Centre A5 (unpublished)	n4	01/06/2012	Natural	NULL	NULL	Mild
15	51	MF8 209b		7	NULL	NULL		NULL	NA	NULL	related	c.71A>G; p.Tyr5Cys; related	NA		Centre A5 (unpublished)	n4	01/06/2012	Natural	NULL	NULL	Mild
15	52	MF8 368		10	NULL	NULL		NULL	NA	NULL	unrelated	c.71A>G; p.Tyr5Cys; unrelated	NA		Centre A5 (unpublished)	n4	01/06/2012	Natural	NULL	NULL	Mild
15	53	MF8 453		11	NULL	NULL		NULL	NA	NULL	unrelated	c.71A>G; p.Tyr5Cys; unrelated	NA		Centre A5 (unpublished)	n4	01/06/2012	Natural	NULL	NULL	Mild
15	54	ANA055		NULL	NULL	NULL		NULL	NA	NULL		-	NA		Centre A10 (unpublished)	n5	01/10/2002	Natural	NULL	NULL		No
15	55	Malmo 84		NULL	NULL	NULL		NULL	NA	NULL		-	NA		Centre A11 (unpublished)	n6	01/10/1999	Natural	NULL	NULL	Mild	No
15	56	UK313		10	NULL	NULL		NULL	NA	NULL		-	NA	United Kingdom	Waseem et al (1999)	114	01/08/2000	Natural	NULL	NULL	Moderate	No
15	57	NA		NULL	NULL	NULL		NULL	NA	NULL		c.71A>G; p.Tyr5Cys	NA		Centre A1 (unpublished)	n25	01/11/2012	Natural	NULL	NULL	Mild
16	58	NA		<1	NULL	NULL		NULL	NA	NULL		Frameshift	NA		Centre A24 (unpublished)	n51	01/08/2003	Natural	NULL	NULL	Severe	No
17	59	?		6	NULL	NULL		NULL	NA	NULL		-	NA	United Kingdom	Cutler et al (2002)	140	01/05/2002	Natural	NULL	NULL	Mild	No
18	60	HP113		<1	NULL	NULL		NULL	NA	NULL		-	NA	Germany	Becker et al (1996)	82	01/08/1996	Natural	NULL	NULL	Severe	No
18	61	CZ1250		<1	NULL	NULL		NULL	NA	NULL		-	Czech Republic	Czech Republic	Habart et al (2003)	155	01/08/2005	Natural	NULL	NULL	Severe	No
18	62	UK111		<1	NULL	NULL		NULL	NA	NULL		-	NA	United Kingdom	Waseem et al (1999)	114	01/08/2000	Natural	NULL	NULL	Severe	No
19	63	NBK01		<1	NULL	NULL		NULL	NA	NULL		-	NA	Germany	Bogdanova et al (2005)	169	01/07/2006	Natural	NULL	NULL	Severe	No
20	64	NA		NULL	NULL	NULL		NULL	NA	NULL		c.88G>A; p.Glu11Lys	NA	Germany	Markoff et al (2009)	239	01/10/2012	Natural	NULL	NULL	Moderate
21	65	H119		NULL	NULL	NULL		NULL	NA	NULL		-	NA	United States	Diamond et al (1992)	50	01/12/1992	Natural	NULL	NULL	Mild	No
22	66	K02172		5	NULL	NULL		NULL	NA	NULL		-	NA	Germany	Tavassoli et al (1997)	92	01/08/1997	Natural	NULL	NULL	Moderate	No
23	67	IG1		<1	NULL	NULL		NULL	NA	NULL		-	NA	Italy	Bicocchi et al (2003)	152	01/08/2004	Natural	NULL	NULL	Severe
24	68	CF35		<1	NULL	NULL		NULL	NA	NULL		-	NA	Italy	Tagariello et al (2000)	126	01/01/1998	Natural	NULL	NULL	Severe	No
25	69	NA		NULL	NULL	NULL		NULL	NA	NULL		c.104A>G; p.Tyr16Cys	Lebanon	Lebanon	Djambas Khayat et al (2008)	214	01/09/2012	Natural	NULL	NULL	Severe	No
25	70	II.2		<1	NULL	NULL		NULL	NA	NULL	twin sister with X-inactivation	twin sister with X-inactivation	NA	France	Valleix et al (2002)	148	01/05/2012	Natural	NULL	NULL	Severe
25	71	II.3		12	NULL	NULL		NULL	NA	NULL	twin sister with X-inactivation	twin sister with X-inactivation	NA	France	Valleix et al (2002)	148	01/05/2012	Natural	NULL	NULL	Mild
26	72	NA		<1	NULL	NULL		NULL	NA	NULL	related; two brothers	Frameshift; two brothers	NA	Sweden	Astermark et al (2005)	165	01/05/2012	Natural	NULL	NULL	Severe	Yes
26	73	NA		<1	NULL	NULL		NULL	NA	NULL	related; two brothers	Frameshift; two brothers	NA	Sweden	Astermark et al (2005)	165	01/05/2012	Natural	NULL	NULL	Severe	Yes
26	74	NA		NULL	NULL	NULL		NULL	NA	NULL		Frameshift	NA		Centre A10 (unpublished)	n5	01/10/2002	Natural	NULL	NULL	Severe	Yes
27	75	NA		NULL	NULL	NULL		NULL	NA	NULL		Frameshift	NA	France	Repesse et al (2007)	201	01/07/2012	Natural	NULL	NULL	Severe	No
28	76	Malm		22	NULL	NULL		NULL	NA	NULL		-	NA		Centre A11 (unpublished)	n6	01/07/2007	Natural	NULL	NULL	Mild	No
28	77	Malm		26	NULL	NULL		12	2.17	I		-	NA		Centre A11 (unpublished)	n6	01/07/2007	Natural	NULL	NULL	Mild	No
28	78	HP18		<1	NULL	NULL		NULL	NA	NULL		-	NA		Centre A29 (unpublished)	n53	01/12/1993	Natural	NULL	NULL	Severe	No
29	79	NA		<1	NULL	NULL		NULL	NA	NULL		frameshift	NA		Centre A6 (unpublished)	n19	01/08/2004	Natural	NULL	NULL	Severe	No
30	80	NA		NULL	NULL	NULL		NULL	NA	NULL	donor splice	donor splice	NA	Argentina	De Brasi et al (conference abstract)	n46	01/08/2005	Natural	NULL	NULL	Severe
31	81	NA		3	NULL	NULL		NULL	NA	NULL	donor splice	donor splice	NA	United Kingdom	Bagnall et al (1999)	107	01/02/2000	Natural	NULL	NULL	Moderate	No
31	82	NA		<1	NULL	NULL		NULL	NA	NULL	donor splice	donor splice	NA	United Kingdom	Bagnall et al (1999)	107	01/02/2000	Natural	NULL	NULL	Moderate	No
31	83	NA		2	NULL	NULL		NULL	NA	NULL	creates 191bp pseudo-exon between ex 1&2	Creates 191bp pseudo-exon between ex 1&2	NA		Centre A5 (unpublished)	n4	01/06/2012	Natural	NULL	NULL	Moderate
32	84	NA		NULL	NULL	NULL		NULL	NA	NULL	splice site invariant dinucleotide	splice site invariant dinucleotide	NA	France	Repesse et al (2007)	201	01/07/2012	Natural	NULL	NULL	Severe	No
33	85	NA		21	NULL	NULL		18	1.17	I		-	NA	Spain	Casana et al (conference abstract)	n41	01/07/2007	Natural	NULL	NULL	Mild	No
34	86	HP114		<1	NULL	NULL		NULL	NA	NULL	acceptor splice site	-1 IVS1 acceptor splice site	NA	Germany	Becker et al (1996)	82	01/08/1996	Natural	NULL	NULL	Severe	No
34	87	NA		<1	NULL	NULL		NULL	NA	NULL		-	NA	Germany	Becker et al (1996)	82	01/08/1996	Natural	NULL	NULL	Severe	No
35	88	NA		NULL	NULL	NULL		NULL	NA	NULL	7kb	-	Finland	United States	Levinson et al (1990)	34	01/12/1990	Natural	NULL	NULL	Severe	No
36	89	NA		NULL	NULL	NULL		NULL	NA	NULL	acceptor splice site	acceptor splice site	NA		Centre A6 (unpublished)	n48	01/11/2012	Natural	NULL	NULL	Severe	No
36	90	NA		2	NULL	NULL		NULL	NA	NULL	acceptor splice site	acceptor splice	Turkey	Turkey	Timur et al (2001)	135	01/10/2001	Natural	NULL	NULL	Severe	No
37	91	NA		<1	NULL	NULL		NULL	NA	NULL	acceptor splice site	acceptor splice	NA	United States	Liu et al (2002)	143	01/03/2002	Natural	NULL	NULL	Severe	No
38	92	NA		5	NULL	NULL		NULL	NA	NULL		-	NA	United Kingdom	Green et al (2008)	217	01/09/2012	Natural	NULL	NULL	Moderate	No
39	93	NA		<1	NULL	NULL		NULL	NA	NULL		frameshift	China	China	Lin et al (1993)	61	01/12/1993	Natural	NULL	NULL	Severe
40	94	NA		<1	NULL	NULL		<1	NA	NULL		Frameshift	Sweden	Sweden	Ljung et al (1999)	110	01/10/1999	Natural	NULL	NULL	Severe	Yes
41	95	NA		<1	NULL	NULL		NULL	NA	NULL	double duplication	double insertion frameshift	China	China	Hua et al (2010)	254	01/11/2012	Natural	NULL	NULL	Severe	No
42	96	NA		<1	NULL	NULL		NULL	NA	NULL		c.185C>G; p.Ser43X	Taiwan	Taiwan	Lin et al (2008)	218	01/10/2012	Natural	NULL	NULL	Severe
43	97	?		20	NULL	NULL		21	0.95	I		c.190G>A; p.Val45Met	NA	France	Repesse et al (2007)	201	01/07/2012	Natural	NULL	NULL	Mild	No
44	98	UK173		<1	NULL	NULL		NULL	NA	NULL		-	NA	United Kingdom	Waseem et al (1999)	114	01/08/2000	Natural	NULL	NULL	Severe	No
45	99	NA		<1	NULL	NULL		NULL	NA	NULL		Frameshift	China	China	Lin et al (1993)	61	01/12/1993	Natural	NULL	NULL	Severe	No
46	100	8404		<1	NULL	NULL		NULL	NA	NULL		-	NA	United States	Liu et al (2002)	143	01/03/2002	Natural	NULL	NULL	Severe	No
47	101	NA		<1	NULL	NULL		NULL	NA	NULL		frameshift	NA		Centre A10 (unpublished)	n5	01/07/2012	Natural	NULL	NULL	Severe	No
47	102	NA		<1	NULL	NULL		NULL	NA	NULL		frameshift	NA		Centre A10 (unpublished)	n5	01/08/2005	Natural	NULL	NULL	Severe
48	103	ANA606		<1	NULL	NULL		NULL	NA	NULL		c.200A>C p.Lys48Thr	NA		Centre A10 (unpublished)	n5	01/07/2012	Natural	NULL	NULL	Severe	No
49	104	6HA20		NULL	NULL	NULL		NULL	NA	NULL		-	Turkey	Turkey	Timur et al (2001)	135	01/10/2001	Natural	NULL	NULL
50	105	NA		1	NULL	NULL		NULL	NA	NULL		c.201G>T; p.Lys48Asn; different codon change	NA	United Kingdom	Green et al (2008)	217	01/09/2012	Natural	NULL	NULL	Severe	No
51	106	NA		<1	NULL	NULL		NULL	NA	NULL		frameshift	Czech Republic	Czech Republic	Habart et al (2003)	155	01/08/2005	Natural	NULL	NULL	Severe	Yes
52	107	NA		<1	NULL	NULL		<1	NA	NULL		in frame del Thr49 & Leu50	Lithuania	Lithuania	Ivaskevicius et al (2001)	130	01/08/2001	Natural	NULL	NULL	Severe	No
53	108	NB29		<1	NULL	NULL		NULL	NA	NULL		-	NA	Germany	Bogdanova et al (2005)	169	01/07/2006	Natural	NULL	NULL	Severe	No
53	109	?		<1	NULL	NULL		2	NA	NULL		A202C	France	France	Vinciguerra et al (2006)	188	01/05/2012	Natural	NULL	NULL	Severe	No
54	110	NB42		<1	NULL	NULL		NULL	NA	NULL		-	NA	Germany	Bogdanova et al (2005)	169	01/07/2006	Natural	NULL	NULL	Severe	No
55	111	NA		NULL	NULL	NULL		NULL	NA	NULL		Frameshift	Italy	Italy	Chetta et al (2008)	211	01/08/2012	Natural	NULL	NULL
56	112	NA		3.4	NULL	NULL		NULL	NA	NULL		c.203C>A; p.Thr49Asn	India	India	Nair et al (2010)	257	01/11/2012	Natural	NULL	NULL	Moderate	No
57	113	NA		<1	NULL	NULL		NULL	NA	NULL		Frameshift	Turkey	Turkey	Berber et al (2006a)	177	01/05/2012	Natural	NULL	NULL	Severe	Yes
57	114	NA		<1	NULL	NULL		NULL	NA	NULL		Frameshift	NA	Germany	Bogdanova et al (2005)	169	01/07/2006	Natural	NULL	NULL	Severe	No
57	115	NA		<1	NULL	NULL		<1	NA	NULL		Frameshift	Portugal	Portugal	David et al (2006)	180	01/05/2012	Natural	NULL	NULL	Severe	No
57	116	NA		<1	NULL	NULL		NULL	NA	NULL		Frameshift	NA	United Kingdom	Green et al (2008)	217	01/09/2012	Natural	NULL	NULL	Severe	No
57	117	NA		1.1	NULL	NULL		NULL	NA	NULL		Frameshift	India	India	Nair et al (2010)	257	01/11/2012	Natural	NULL	NULL	Moderate	No
57	118	NA		NULL	NULL	NULL		NULL	NA	NULL	related	Frameshift; related	NA	France	Repesse et al (2007)	201	01/07/2012	Natural	NULL	NULL	Severe	No
57	119	NA		NULL	NULL	NULL		NULL	NA	NULL	related	Frameshift; related	NA	France	Repesse et al (2007)	201	01/07/2012	Natural	NULL	NULL	Severe	No
57	120	NA		<1	NULL	NULL		NULL	NA	NULL		Frameshift	NA		Centre A20 (unpublished)	n15	01/11/2005	Natural	NULL	NULL	Severe	No
58	121	NA		NULL	NULL	NULL		NULL	NA	NULL		Frameshift	NA	Spain	Garcia-Lozano (2007)	196	01/06/2012	Natural	NULL	NULL
64	122	NA		<1	NULL	NULL		NULL	NA	NULL		Frameshift	NA	United Kingdom	Green et al (2008)	217	01/09/2012	Natural	NULL	NULL	Severe	No
64	123	NA		<1	NULL	NULL		NULL	NA	NULL		Frameshift	NA		Centre A23 (unpublished)	n1	01/02/2000	Natural	NULL	NULL	Severe	Yes
64	124	NA		<1	NULL	NULL		NULL	NA	NULL		Frameshift	NA	Germany	Becker et al (1996)	82	01/08/1996	Natural	NULL	NULL	Severe	No
64	125	NA		1	NULL	NULL		NULL	NA	NULL		Frameshift	NA	Canada	Berber et al (2006b)	178	01/10/2002	Natural	NULL	NULL	Severe	No
64	126	NA		<1	NULL	NULL		<1	NA	NULL		Frameshift	NA		Centre A6 (unpublished)	n48	01/11/2012	Natural	NULL	NULL	Severe	No
64	127	NA		<1	NULL	NULL		NULL	NA	NULL		Frameshift	Czech Republic	Czech Republic	Habart et al (2003)	155	01/08/2005	Natural	NULL	NULL	Severe	No
64	128	NA		<1	NULL	NULL		NULL	NA	NULL		Frameshift	China	China	Hua et al (2010)	254	01/11/2012	Natural	NULL	NULL	Severe	No
64	129	NA		NULL	NULL	NULL		NULL	NA	NULL		Frameshift	NA	Germany	Leuer et al (2001)	131	01/07/2007	Natural	NULL	NULL	Severe
64	130	NA		<1	NULL	NULL		<1	NA	NULL		Frameshift	NA	United States	Liu et al (1998)	98	01/05/1999	Natural	NULL	NULL	Severe	No
64	131	NA		<1	NULL	NULL		<1	NA	NULL		Frameshift	NA		Centre A11 (unpublished)	n6	01/07/2007	Natural	NULL	NULL	Severe	Yes
64	132	HA107	Sporadic	<1	NULL	NULL		NULL	NA	NULL		-	Spain	Spain	Vidal et al (2001)	136	01/08/2001	Natural	NULL	NULL	Severe	No
61	133	F1503/0271		<1	NULL	NULL		4	NA	NULL	same family	c.206T>C same family	Portugal	Portugal	David et al (2006)	180	01/05/2012	Natural	NULL	NULL	Severe	No
61	134	F1503/0417		<1	NULL	NULL		3	NA	NULL	same family	c.206T>C same family	Portugal	Portugal	David et al (2006)	180	01/05/2012	Natural	NULL	NULL	Severe	No
61	135	115NA13		2	NULL	NULL		NULL	NA	NULL		-	NA	United Kingdom	Goodeve et al (2000)	119	01/02/2001	Natural	NULL	NULL	Severe	Yes
62	136	NA		NULL	NULL	NULL		NULL	NA	NULL	related	Frameshift; related	Lebanon	Lebanon	Djambas Khayat et al (2008)	214	01/09/2012	Natural	NULL	NULL	Severe	No
62	137	NA		NULL	NULL	NULL		NULL	NA	NULL	related	Frameshift; related	Lebanon	Lebanon	Djambas Khayat et al (2008)	214	01/09/2012	Natural	NULL	NULL	Severe	No
62	138	NA		<1	NULL	NULL		NULL	NA	NULL		Frameshift	Korea	South Korea	Hwang et al (2009)	233	01/10/2012	Natural	NULL	NULL	Severe
64	139	NA		NULL	NULL	NULL		NULL	NA	NULL		Frameshift	NA	France	Repesse et al (2007)	201	01/07/2012	Natural	NULL	NULL	Severe	No
64	140	NA		NULL	NULL	NULL		NULL	NA	NULL	unrelated	Frameshift unrelated	Argentina	Argentina	Rossetti et al (2007)	203	01/08/2012	Natural	NULL	NULL	Severe	No
64	141	NA		NULL	NULL	NULL		NULL	NA	NULL	unrelated	Frameshift unrelated	Argentina	Argentina	Rossetti et al (2007)	203	01/08/2012	Natural	NULL	NULL	Severe	No
64	142	NA		NULL	NULL	NULL		NULL	NA	NULL	unrelated	Frameshift unrelated	Italy	Italy	Salviato et al (2007)	204	01/08/2012	Natural	NULL	NULL	Severe	Yes
64	143	NA		<1	NULL	NULL		NULL	NA	NULL	unrelated	Frameshift unrelated	Italy	Italy	Salviato et al (2007)	204	01/08/2012	Natural	NULL	NULL	Severe	Yes
64	144	NA		<1	NULL	NULL		NULL	NA	NULL		Frameshift	France	France	Vinciguerra et al (2006)	188	01/05/2012	Natural	NULL	NULL	Severe	Yes
65	145	566		<1	NULL	NULL		NULL	NA	NULL		-	India	India	Jayandharan et al (2005)	173	01/08/2007	Natural	NULL	NULL	Severe	No
66	146	IG2		4	NULL	NULL		NULL	NA	NULL		-	NA	Italy	Bicocchi et al (2003)	152	01/08/2004	Natural	NULL	NULL	Moderate
67	147	NA		25	NULL	NULL		19	1.32	I		c.216A>C; p.Glu53Asp	Italy	Italy	Castaman et al (2009)	230	01/10/2012	Natural	NULL	NULL	Mild
68	148	ANA205		1	NULL	NULL		NULL	NA	NULL		-	NA		Centre A10 (unpublished)	n5	01/08/2005	Natural	NULL	NULL	Severe	No
69	149	101NA11		<1	NULL	NULL		NULL	NA	NULL		-	NA	United Kingdom	Goodeve et al (2000)	119	01/02/2001	Natural	NULL	NULL	Severe	No
70	150	NA		<1	NULL	NULL		NULL	NA	NULL		Frameshift	NA		Centre A20 (unpublished)	n15	01/11/2005	Natural	NULL	NULL	Severe	No
71	151	GLA13		3	NULL	NULL		NULL	NA	NULL		-	NA	United Kingdom	Bidichandani et al (1995)	74	01/12/1995	Natural	NULL	NULL	Moderate	No
72	152	NB166		<1	NULL	NULL		NULL	NA	NULL		-	NA	Germany	Bogdanova et al (2005)	169	01/07/2006	Natural	NULL	NULL	Severe	No
73	153	?		13	NULL	NULL		NULL	NA	NULL		c.242C>A; p.Ala62Asp	NA	France	Repesse et al (2007)	201	01/07/2012	Natural	NULL	NULL	Mild	No
73	154	?		15	NULL	NULL		NULL	NA	NULL		c.242C>A; p.Ala62Asp	NA	France	Repesse et al (2007)	201	01/07/2012	Natural	NULL	NULL	Mild	No
73	155	?		NULL	NULL	NULL		NULL	NA	NULL		c.242C>A; p.Ala62Asp	NA	France	Repesse et al (2007)	201	01/07/2012	Natural	NULL	NULL	Mild	No
74	156	VSA098		35	NULL	NULL		NULL	NA	NULL	found in carrier only	c.248C>G; p.Pro64Arg; found in carrier only	NA	Spain	Casana et al (2008)	210	01/08/2012	Natural	NULL	NULL
75	157	NA		<1	NULL	NULL		NULL	NA	NULL		In frame del of Arg65-Pro66	NA	United States	Liu et al (2002)	143	01/03/2002	Natural	NULL	NULL	Severe	No
76	158	NA		5	NULL	NULL		NULL	NA	NULL		c.250A>G; p.Arg65Gly	NA	United Kingdom	Green et al (2008)	217	01/09/2012	Natural	NULL	NULL	Moderate	No
77	159	NA		2	NULL	NULL		6	0.33	II		In frame deletion of Pro66	NA	United States	Liu et al (2002)	143	01/03/2002	Natural	NULL	NULL	Moderate	No
78	160	NA		<1	NULL	NULL		NULL	NA	NULL	donor splice	Donor splice	NA	United Kingdom	Goodeve et al (2000)	119	01/02/2001	Natural	NULL	NULL	Severe	No
78	161	NA		2	NULL	NULL		45	0.04	II	donor splice	Donor splice	NA	United States	Liu et al (1998)	98	01/05/1999	Natural	NULL	NULL	Severe	No
79	162	NA		<1	NULL	NULL		NULL	NA	NULL	donor splice	Donor splice	Singapore	Singapore	Abdul-Ghafar et al (2010)	248	01/11/2012	Natural	NULL	NULL	Severe
80	163	NA		<1	NULL	NULL		NULL	NA	NULL		-	NA	United States	Gitschier et al (1985)	2	01/12/1985	Natural	NULL	NULL	Severe	No
81	164	?		NULL	NULL	NULL		NULL	NA	NULL		-	NA	United Kingdom	Lambert et al (conference abstract)	n35	01/04/1997	Natural	NULL	NULL	Severe
82	165	NA		NULL	NULL	NULL		NULL	NA	NULL	female carrier; acceptor splice	Acceptor splice; female carrier screen only	NA		Centre A5 (unpublished)	n4	01/06/2012	Natural	NULL	NULL
82	166	NA		2	NULL	NULL		NULL	NA	NULL	acceptor splice	Acceptor splice	Turkey	Turkey	Timur et al (2001)	135	01/10/2001	Natural	NULL	NULL	Severe	No
83	167	NA		NULL	NULL	NULL		NULL	NA	NULL		-	NA		Centre A10 (unpublished)	n5	01/07/2012	Natural	NULL	NULL
84	168	HP115		<1	NULL	NULL		NULL	NA	NULL	acceptor splice	nt266 +1 IVS2 acceptor splice site	NA	Germany	Becker et al (1996)	82	01/08/1996	Natural	NULL	NULL	Severe	No
84	169	1/LU3		NULL	NULL	NULL		NULL	NA	NULL	acceptor splice	nt266 +1 IVS2 acceptor splice site	NA	Germany	Leuer et al (2001)	131	01/07/2007	Natural	NULL	NULL	Severe
84	170	Malmo 39		2	NULL	NULL		NULL	NA	NULL	acceptor splice	nt266 +1 IVS2 acceptor splice site	Sweden	Sweden	Ljung et al (1999)	110	01/10/1999	Natural	NULL	NULL	Moderate	No
85	172	HM2926HA		<1	NULL	NULL		NULL	NA	NULL		-	NA		Centre A6 (unpublished)	n48	01/08/2004	Natural	NULL	NULL	Severe	No
86	173	NA		<1	NULL	NULL		NULL	NA	NULL		Frameshift	NA	United Kingdom	Goodeve et al (2000)	119	01/02/2001	Natural	NULL	NULL	Severe	No
87	174	NA		NULL	NULL	NULL		NULL	NA	NULL		c.274G>A; p.Gly73Ser	NA	Germany	Markoff et al (2009)	239	01/10/2012	Natural	NULL	NULL
88	175	?		10	NULL	NULL		NULL	NA	NULL		-	NA	France	Bauduer et al (2001)	128	01/07/2011	Natural	NULL	NULL	Mild	No
89	176	H48		NULL	NULL	NULL		NULL	NA	NULL		-	NA	United States	Diamond et al (1992)	50	01/12/1992	Natural	NULL	NULL	Mild
90	177	90		NULL	NULL	NULL		NULL	NA	NULL		c.277C>T (assumed); p.Pro74Ser	Italy	Italy	Chetta et al (2008)	211	01/08/2012	Natural	NULL	NULL
90	178	NA		NULL	NULL	NULL		NULL	NA	NULL	related	c.277C>T; p.Pro74Ser; related	Lebanon	Lebanon	Djambas Khayat et al (2008)	214	01/09/2012	Natural	NULL	NULL	Moderate	No
90	179	NA		NULL	NULL	NULL		NULL	NA	NULL	related	c.277C>T; p.Pro74Ser; related	Lebanon	Lebanon	Djambas Khayat et al (2008)	214	01/09/2012	Natural	NULL	NULL	Moderate	No
91	180	NA		18	NULL	NULL		NULL	NA	NULL		c.280A>T; p.Thr75Ser	NA	United Kingdom	Green et al (2008)	217	01/09/2012	Natural	NULL	NULL	Mild	No
92	181	ANA031		<1	NULL	NULL		NULL	NA	NULL		-	NA		Centre A10 (unpublished)	n5	01/10/2002	Natural	NULL	NULL	Severe	No
93	182	HAANA1		<1	NULL	NULL		NULL	NA	NULL		c.284T>C	Albania	Italy	Castaman et al (2007)	192	01/06/2012	Natural	NULL	NULL	Severe	No
94	183	NB175		12	NULL	NULL		NULL	NA	NULL		c.284T>G	NA	Germany	Bogdanova et al (2007)	191	01/06/2012	Natural	NULL	NULL	Mild	No
95	184	NA		<1	NULL	NULL		NULL	NA	NULL		c.289G>C; P.Ala78Pro	NA	United Kingdom	Green et al (2008)	217	01/09/2012	Natural	NULL	NULL	Severe	No
95	185	2		<1	NULL	NULL		NULL	NA	NULL		-	Republic of Macedonia	Macedonia	Sukarova-Stefanovska et al (2002)	147	01/11/2002	Natural	NULL	NULL	Severe	Yes
96	186	F524		2	NULL	NULL		3	0.67	II		c.292G>A	Portugal	Portugal	David et al (2006)	180	01/05/2012	Natural	NULL	NULL	Moderate	No
96	187	8367		<1	NULL	NULL		51	NA	NULL		-	NA	United States	Liu et al (1998)	98	01/05/1999	Natural	NULL	NULL	Severe	No
97	188	G982NA03		2 to 5	NULL	NULL		NULL	NA	NULL		c.293A>T p.E79V	NA		Centre A20 (unpublished)	n15	01/11/2005	Natural	NULL	NULL	Moderate	No
98	189	HP116; 2		<1	NULL	NULL		NULL	NA	NULL		-	NA	Germany	Becker et al (1996)	82	01/08/1996	Natural	NULL	NULL	Severe	No
98	190	230		1	NULL	NULL		NULL	NA	NULL		-	India	India	Jayandharan et al (2005)	173	01/08/2007	Natural	NULL	NULL	Moderate	No
99	191	3/LA30		NULL	NULL	NULL		NULL	NA	NULL		-	NA	Germany	Leuer et al (2001)	131	01/07/2007	Natural	NULL	NULL	Severe
100	192	8368		<1	NULL	NULL		108	NA	NULL		-	NA	United States	Liu et al (1998)	98	01/05/1999	Natural	NULL	NULL	Severe	No
101	193	HP143		NULL	NULL	NULL		NULL	NA	NULL		-	NA	Germany	Becker et al (1996)	82	01/08/1996	Natural	NULL	NULL	Severe
102	194	NA		1	NULL	NULL		NULL	NA	NULL		nonsense	Portugal	Portugal	David et al (2006)	180	01/05/2012	Natural	NULL	NULL	Severe	No
103	195	NA		<1	NULL	NULL		<0.5	NA	NULL	clinically mild bleeding	c.308T>A; p.Val84Glu; clinically mild bleeding	NA	Italy	Santagostino et al (2010)	260	01/11/2012	Natural	NULL	NULL	Mild	No
104	196	NA		7	NULL	NULL		NULL	NA	NULL		c.308T>C; p.Val84Ala	NA	United Kingdom	Green et al (2008)	217	01/09/2012	Natural	NULL	NULL	Mild	No
105	197	H99		NULL	NULL	NULL		NULL	NA	NULL		-	NA	United States	Diamond et al (1992)	50	01/12/1992	Natural	NULL	NULL	Mild
106	198	726		<1	NULL	NULL		NULL	NA	NULL		frameshift	India	India	Jayandharan et al (2009)	234	01/10/2012	Natural	NULL	NULL	Severe	No
107	199	NA		33	NULL	NULL		NULL	NA	NULL		c.319C>T; p.Leu88Phe	NA	United Kingdom	Green et al (2008)	217	01/09/2012	Natural	NULL	NULL	Mild	No
107	200	MF8 236a		30	NULL	NULL		NULL	NA	NULL	related	c.319C>T; p.Leu88Phe; related	NA		Centre A5 (unpublished)	n4	01/06/2012	Natural	NULL	NULL	Mild
107	201	MF8 236b		22	NULL	NULL		NULL	NA	NULL	related	c.319C>T; p.Leu88Phe; related	NA		Centre A5 (unpublished)	n4	01/06/2012	Natural	NULL	NULL	Mild
108	202	NA		<1	NULL	NULL		<1	NA	NULL		c.322A>T; p.Lys89X	NA		Centre A17 (unpublished)	n269	01/11/2012	Natural	NULL	NULL	Severe	Yes
109	203	JH73		NULL	NULL	NULL		NULL	NA	NULL		-	NA	United States	Higuchi et al (1991b)	43	01/12/1991	Natural	NULL	NULL	Mild
110	204	ANA113		NULL	NULL	NULL		NULL	NA	NULL		-	NA		Centre A10 (unpublished)	n5	01/10/2002	Natural	NULL	NULL
111	205	NB49		4	NULL	NULL		NULL	NA	NULL		c.328A>G	NA	Germany	Bogdanova et al (2007)	191	01/06/2012	Natural	NULL	NULL	Moderate	No
111	206	NA		10	NULL	NULL		NULL	NA	NULL		c.328A>G; p.Met91Val	NA	United Kingdom	Green et al (2008)	217	01/09/2012	Natural	NULL	NULL	Mild
111	207	JH71		NULL	NULL	NULL		NULL	NA	NULL		-	NA	United States	Higuchi et al (1991b)	43	01/12/1991	Natural	NULL	NULL	Mild
111	208	NA		8	NULL	NULL		NULL	NA	NULL	related	c.328A>G; p.Met91Val; related	Italy	Italy	Borchiellini et al (2010)	249	01/11/2012	Natural	NULL	NULL	Mild
111	209	NA		8	NULL	NULL		NULL	NA	NULL	related	c.328A>G; p.Met91Val; related	Italy	Italy	Borchiellini et al (2010)	249	01/11/2012	Natural	NULL	NULL	Mild
114	210	IG11		NULL	NULL	NULL		NULL	NA	NULL		-	Italy	Italy	Bicocchi et al (2005b)	168	01/07/2007	Natural	NULL	NULL	Severe	No
115	211	?		8	NULL	NULL		NULL	NA	NULL		-	NA	United Kingdom	Cutler et al (2002)	140	01/05/2002	Natural	NULL	NULL	Moderate	No
116	212	NA		1.6	NULL	NULL		NULL	NA	NULL		duplication frameshift	Taiwan	Taiwan	Lin et al (2008)	218	01/10/2012	Natural	NULL	NULL	Moderate
117	213	?		28	NULL	NULL		NULL	NA	NULL		-	NA	United Kingdom	Cutler et al (2002)	140	01/05/2002	Natural	NULL	NULL	Mild	No
117	214	NA		3	NULL	NULL		NULL	NA	NULL		c.337C>T; p.His94Tyr	NA	United Kingdom	Green et al (2008)	217	01/09/2012	Natural	NULL	NULL	Moderate	No
117	215	NA		3	NULL	NULL		NULL	NA	NULL		c.337C>T; p.His94Tyr	NA	United Kingdom	Green et al (2008)	217	01/09/2012	Natural	NULL	NULL	Moderate	No
117	216	UK96		6	NULL	NULL		NULL	NA	NULL		-	NA	United Kingdom	Waseem et al (1999)	114	01/08/2000	Natural	NULL	NULL	Moderate	No
118	217	13HA		NULL	NULL	NULL		NULL	NA	NULL		-	Brazil	Brazil	Arruda et al (1995)	73	01/07/1996	Natural	NULL	NULL	Mild
119	218	88		NULL	NULL	NULL		NULL	NA	NULL	c.339T>A or G (assumed)	c.339T>A or G (assumed); p.His94Gln	Italy	Italy	Chetta et al (2008)	211	01/08/2012	Natural	NULL	NULL
120	219	NA		3.4	NULL	NULL		NULL	NA	NULL		c.343G>T; p.Val96Phe	NA		Centre A6 (unpublished)	n19	01/11/2012	Natural	NULL	NULL	Moderate	No
120	220	?		<1	NULL	NULL		NULL	NA	NULL		G343T	France	France	Vinciguerra et al (2006)	188	01/05/2012	Natural	NULL	NULL	Severe	No
121	221	ANA1017		2	NULL	NULL		NULL	NA	NULL		c.344T>C; p.Val96Ala	NA		Centre A10 (unpublished)	n5	01/07/2012	Natural	NULL	NULL	Moderate
122	222	NA		<1	NULL	NULL		NULL	NA	NULL		Frameshift	Italy	Italy	Salviato et al (2007)	204	01/08/2012	Natural	NULL	NULL	Severe	Yes
123	223	NA		<1	NULL	NULL		NULL	NA	NULL		c.348T>G; p.Ser97Arg	Italy	Italy	Sanna et al (2008)	224	01/11/2012	Natural	NULL	NULL	Severe	No
124	224	NA		<1	NULL	NULL		NULL	NA	NULL		frameshift	NA	United Kingdom	Green et al (2008)	217	01/09/2012	Natural	NULL	NULL	Severe
125	225	136HA523		20	NULL	NULL		NULL	NA	NULL		-	Turkey	Turkey	Timur et al (2001)	135	01/10/2001	Natural	NULL	NULL	Mild	No
126	226	HP117		<1	NULL	NULL		NULL	NA	NULL		-	NA	Germany	Becker et al (1996)	82	01/08/1996	Natural	NULL	NULL	Severe	No
127	227	?		<1	NULL	NULL		17	NA	NULL	related	c.353A>G; p.His99Arg; related	NA	France	Repesse et al (2007)	201	01/07/2012	Natural	NULL	NULL	Moderate	No
127	228	?		<1	NULL	NULL		28	NA	NULL	related	c.353A>G; p.His99Arg; related	NA	France	Repesse et al (2007)	201	01/07/2012	Natural	NULL	NULL	Moderate	No
128	229	NA		<1	NULL	NULL		NULL	NA	NULL		Indel Frameshift	Czech Republic	Czech Republic	Habart et al (2003)	155	01/08/2005	Natural	NULL	NULL	Severe	No
1964	230	NULL	NULL	<1	NULL	NULL		NULL	NULL	NULL	NULL	NULL	China	China	Xue et al (2010)	272	01/02/2014	Natural	NULL	NULL	Severe	No
129	231	NB141		NULL	NULL	NULL		NULL	NA	NULL		c.359T>A	NA	Germany	Bogdanova et al (2007)	191	01/06/2012	Natural	NULL	NULL	Mild	No
130	232	ANA058		NULL	NULL	NULL		NULL	NA	NULL		-	NA		Centre A10 (unpublished)	n5	01/10/2002	Natural	NULL	NULL		No
131	233	NA		<1	NULL	NULL		<1	NA	NULL		Frameshift	NA	United States	Liu et al (1998)	98	01/05/1999	Natural	NULL	NULL	Severe	No
132	234	UK201		5	NULL	NULL		NULL	NA	NULL		-	NA	United Kingdom	Waseem et al (1999)	114	01/08/2000	Natural	NULL	NULL	Moderate	No
133	235	ANA191		<1	NULL	NULL		NULL	NA	NULL		-	NA		Centre A10 (unpublished)	n5	01/10/2002	Natural	NULL	NULL	Severe	No
133	236	ANA567		NULL	NULL	NULL		NULL	NA	NULL		c.361G>C; p.Gly102Arg	NA		Centre A10 (unpublished)	n5	01/07/2012	Natural	NULL	NULL	Severe	No
133	237	ANA910		NULL	NULL	NULL		NULL	NA	NULL		c.361G>C; p.Gly102Arg	NA		Centre A10 (unpublished)	n5	01/07/2012	Natural	NULL	NULL	Severe	No
134	238	NA		NULL	NULL	NULL		NULL	NA	NULL		c.361G>T; p.Gly102Cys	Taiwan	Taiwan	Ma et al (2008)	220	01/10/2012	Natural	NULL	NULL	Moderate	No
135	239	5		NULL	NULL	NULL		NULL	NA	NULL		c.362G>C; p.Gly102Ala	Italy	Italy	Salviato et al (2007)	204	01/08/2012	Natural	NULL	NULL	Severe	Yes
136	240	305		<1	NULL	NULL		NULL	NA	NULL		-	India	India	Jayandharan et al (2005)	173	01/08/2007	Natural	NULL	NULL	Severe	No
137	241	NA		<1	NULL	NULL		NULL	NA	NULL		Frameshift	NA		Centre A29 (unpublished)	n53	01/12/1993	Natural	NULL	NULL	Severe	No
138	242	287		2	NULL	NULL		NULL	NA	NULL		-	India	India	Jayandharan et al (2005)	173	01/08/2007	Natural	NULL	NULL	Moderate	No
139	243	Malm		<1	NULL	NULL		NULL	NA	NULL		-	NA		Centre A11 (unpublished)	n6	01/07/2007	Natural	NULL	NULL	Severe	No
140	244	HA4		<1	NULL	NULL		NULL	NA	NULL		-	NA	France	Maugard et al (1998)	99	01/12/1998	Natural	NULL	NULL	Severe
141	245	NA		NULL	NULL	NULL		NULL	NA	NULL		-	NA		Centre A10 (unpublished)	n5	01/07/2012	Natural	NULL	NULL
142	246	NA		NULL	NULL	NULL		NULL	NA	NULL		-	NA	Germany	El-Maarri et al (2005)	170	01/05/2012	Natural	NULL	NULL	Severe	No
142	247	NA		<1	NULL	NULL		NULL	NA	NULL	donor splice site	donor splice site	NA		Centre A6 (unpublished)	n48	01/08/2004	Natural	NULL	NULL	Severe	No
142	248	NA		8	NULL	NULL		NULL	NA	NULL	donor splice site	donor splice site	NA	United Kingdom	Green et al (2008)	217	01/09/2012	Natural	NULL	NULL	Mild	No
142	249	NA		NULL	NULL	NULL		NULL	NA	NULL		-	NA	Germany	Klopp et al (2002)	142	01/12/2002	Natural	NULL	NULL	Severe	No
142	250	NA		<1	NULL	NULL		NULL	NA	NULL	donor splice site	donor splice site	NA		Centre A20 (unpublished)	n15	01/11/2005	Natural	NULL	NULL	Severe	No
143	251	NA		<1	NULL	NULL		NULL	NA	NULL		-	NA	United Kingdom	Green et al (2008)	217	01/09/2012	Natural	NULL	NULL	Severe	No
144	252	h127		2.8	NULL	NULL		NULL	NA	NULL		Different codon to previous entry	Thailand		Centre A19 (unpublished)	n45	01/09/1999	Natural	NULL	NULL	Moderate	No
144	253	TWN18		<1	NULL	NULL		NULL	NA	NULL		-	China	China	Lin et al (1993)	61	01/12/1993	Natural	NULL	NULL	Severe	No
1846	254	NA		NULL	NULL	NULL		NULL	NA	NULL	>2kb	-	Argentina	Argentina	Rossetti et al (2007)	203	01/08/2012	Natural	NULL	NULL	Severe
146	255	NA		1	NULL	NULL		NULL	NA	NULL		-	India	India	Ahmed et al (2005)	164	01/08/2005	Natural	NULL	NULL	Severe
146	256	NA		<1	NULL	NULL		NULL	NA	NULL	acceptor splice	acceptor splice	NA		Centre A20 (unpublished)	n15	01/01/2004	Natural	NULL	NULL	Severe	Yes
146	257	NA		NULL	NULL	NULL		NULL	NA	NULL	acceptor splice	acceptor splice	Italy	Italy	Salviato et al (2007)	204	01/08/2012	Natural	NULL	NULL	Severe	Yes
147	258	NA		NULL	NULL	NULL		NULL	NA	NULL	carrier only	carrier only	Taiwan	Taiwan	Lin et al (2008)	218	01/10/2012	Natural	NULL	NULL
147	259	NA		31	NULL	NULL		NULL	NA	NULL		-	Turkey	Turkey	Timur et al (2001)	135	01/10/2001	Natural	NULL	NULL	Mild	No
148	260	NA		NULL	NULL	NULL		NULL	NA	NULL	donor splice site	Incl IVS3 donor splice site	NA	United States	Higuchi et al (1991b)	43	01/12/1991	Natural	NULL	NULL	Severe
149	261	?		5	NULL	NULL		18	0.28	II		c.395A>C; p.Glu113Ala	NA	France	Repesse et al (2007)	201	01/07/2012	Natural	NULL	NULL	Mild	No
150	262	NA		1	NULL	NULL		NULL	NA	NULL	also has poly p.Glu132Asp	Also has Glu113->Asp	NA	United Kingdom	Theophilus et al (2001)	134	01/08/2001	Natural	NULL	NULL	Severe	No
999004	263	ANA025		NULL	NULL	NULL		NULL	NA	NULL		-	Spain	Spain	Fernandez-Lopez et al (2005)	171	01/07/2007	Natural	NULL	NULL	Mild	Yes
999004	264	VAs		8	NULL	NULL		NULL	NA	NULL	also has p.Ile331Ser	Also has Ile312->Ser	NA	Belgium	Freson et al (1998)	95	01/04/1999	Natural	NULL	NULL	Mild	No
999004	265	ADs		8	NULL	NULL		NULL	NA	NULL		Also has Ile312->Ser	NA	Belgium	Freson et al (1998)	95	01/04/1999	Natural	NULL	NULL	Mild	No
999004	266	URHA325		NULL	NULL	NULL		NULL	NA	NULL		-	NA		Centre A24 (unpublished)	n51	01/11/2006	Natural	NULL	NULL		Yes
999004	267	HP118		<1	NULL	NULL		NULL	NA	NULL		-	NA		Centre A29 (unpublished)	n53	01/12/1993	Natural	NULL	NULL	Severe	Yes
999004	268	212		1	NULL	NULL		NULL	NA	NULL	also has 8bp del Exon 26	Also has 8bp del Exon 26	NA	United Kingdom	Theophilus et al (2001)	134	01/08/2001	Natural	NULL	NULL	Severe	No
152	269	NA		11	NULL	NULL		NULL	NA	NULL		c.398A>G; p.Tyr114Cys	NA	United Kingdom	Green et al (2008)	217	01/09/2012	Natural	NULL	NULL	Mild	No
152	270	NA		10	NULL	NULL		NULL	NA	NULL		c.398A>G; p.Tyr114Cys	NA	United Kingdom	Green et al (2008)	217	01/09/2012	Natural	NULL	NULL	Mild	No
152	271	NA		2	NULL	NULL		NULL	NA	NULL		c.398A>G; p.Tyr114Cys	NA	United Kingdom	Green et al (2008)	217	01/09/2012	Natural	NULL	NULL	Mild	No
152	272	MF8 463		NULL	NULL	NULL		NULL	NA	NULL		c.398A>G; p.Tyr114Cys	NA		Centre A5 (unpublished)	n4	01/06/2012	Natural	NULL	NULL
152	273	8359		8	NULL	NULL		12	0.67	II		-	NA	United States	Liu et al (1998)	98	01/05/1999	Natural	NULL	NULL	Mild	No
152	274	HP19		6	NULL	NULL		10	0.6	II		-	NA	Germany	Schwaab et al (1995a)	79	01/12/1995	Natural	NULL	NULL	Mild	No
152	275	DA2801		25	NULL	NULL		NULL	NA	NULL		-	NA	Germany	Tavassoli et al (1998a)	102	01/01/1999	Natural	NULL	NULL	Mild
153	276	NA		<1	NULL	NULL		NULL	NA	NULL		c.403G>A; p.Asp116Asn	Taiwan	Taiwan	Lin et al (2008)	218	01/10/2012	Natural	NULL	NULL	Severe
154	277	4/LA27		NULL	NULL	NULL		NULL	NA	NULL		-	NA	Germany	Leuer et al (2001)	131	01/07/2007	Natural	NULL	NULL	Severe
154	278	?		<1	NULL	NULL		NULL	NA	NULL		c.403G>T; p.Asp116Tyr	NA	France	Repesse et al (2007)	201	01/07/2012	Natural	NULL	NULL	Severe	No
155	279	HP119		<1	NULL	NULL		NULL	NA	NULL		-	NA	Germany	Becker et al (1996)	82	01/08/1996	Natural	NULL	NULL	Severe	No
156	280	NB38		<1	NULL	NULL		NULL	NA	NULL		-	NA	Germany	Bogdanova et al (2005)	169	01/07/2006	Natural	NULL	NULL	Severe	No
157	281	8385		<2	NULL	NULL		<1	NA	NULL		-	NA	United States	Liu et al (1998)	98	01/05/1999	Natural	NULL	NULL	Severe	No
157	282	NA		<1	NULL	NULL		NULL	NA	NULL		c.406C>T; p.Gln136X	NA		Centre A16 (unpublished)	n17	01/11/2012	Natural	NULL	NULL	Severe
158	283	?		<1	NULL	NULL		NULL	NA	NULL		A407C	France	France	Vinciguerra et al (2006)	188	01/05/2012	Natural	NULL	NULL	Severe	No
159	284	HANA11		<1	NULL	NULL		NULL	NA	NULL		c.409A>C; p.Thr118Pro	Qatar	Qatar	Abu-Amero et al (2008)	208	01/08/2012	Natural	NULL	NULL	Severe
159	285	NA		<1	NULL	NULL		NULL	NA	NULL		c.409A>C; p.Thr118Pro	Saudi Arabia	Saudi Arabia	Owaidah et al (2009)	241	01/10/2012	Natural	NULL	NULL	Severe	No
159	286	NA		<1	NULL	NULL		NULL	NA	NULL		c.409A>C; p.Thr118Pro	Saudi Arabia	Saudi Arabia	Owaidah et al (2009)	241	01/10/2012	Natural	NULL	NULL	Severe	No
159	287	NA		<1	NULL	NULL		NULL	NA	NULL		c.409A>C; p.Thr118Pro	Saudi Arabia	Saudi Arabia	Owaidah et al (2009)	241	01/10/2012	Natural	NULL	NULL	Severe	No
160	288	NA		34	NULL	NULL		27	1.26	I		c.409A>G; p.Thr118Ala	Italy	Italy	Castaman et al (2009)	230	01/10/2012	Natural	NULL	NULL	Mild
160	289	105HA392		<1	NULL	NULL		NULL	NA	NULL		-	Turkey	Turkey	Timur et al (2001)	135	01/10/2001	Natural	NULL	NULL	Severe	No
161	290	?		<1	NULL	NULL		NULL	NA	NULL	related; two brothers	two brothers	NA	Sweden	Astermark et al (2005)	165	01/05/2012	Natural	NULL	NULL	Severe	No
161	291	?		<1	NULL	NULL		NULL	NA	NULL	related; two brothers	two brothers	NA	Sweden	Astermark et al (2005)	165	01/05/2012	Natural	NULL	NULL	Severe	No
161	292	HP20a		2	NULL	NULL		NULL	NA	NULL		-	NA	Germany	Schwaab et al (1995a)	79	01/12/1995	Natural	NULL	NULL	Moderate	No
161	293	HP21a		2	NULL	NULL		11	0.18	II		-	NA	Germany	Schwaab et al (1995a)	79	01/12/1995	Natural	NULL	NULL	Moderate	No
161	294	?		<1	NULL	NULL		13	NA	NULL		C410T	France	France	Vinciguerra et al (2006)	188	01/05/2012	Natural	NULL	NULL	Severe	No
162	295	?		NULL	NULL	NULL		NULL	NA	NULL		-	NA	United Kingdom	Cutler et al (2002)	140	01/05/2002	Natural	NULL	NULL	Mild
163	296	918		<1	NULL	NULL		NULL	NA	NULL		-	NA		Centre A3 (unpublished)	n34	01/08/2004	Natural	NULL	NULL	Severe	No
164	297	HAANA19		<1	NULL	NULL		NULL	NA	NULL	may be related	c.421G>A; may be related	Albania	Italy	Castaman et al (2007)	192	01/06/2012	Natural	NULL	NULL	Severe
164	298	HAANA20		<1	NULL	NULL		NULL	NA	NULL	may be related	c.421G>A; may be related	Albania	Italy	Castaman et al (2007)	192	01/06/2012	Natural	NULL	NULL	Severe
164	299	HAANA21		<1	NULL	NULL		NULL	NA	NULL	may be related	c.421G>A; may be related	Albania	Italy	Castaman et al (2007)	192	01/06/2012	Natural	NULL	NULL	Severe
164	300	ANA022		<1	NULL	NULL		NULL	NA	NULL		-	NA		Centre A10 (unpublished)	n5	01/10/2002	Natural	NULL	NULL	Severe	No
164	301	209		1	NULL	NULL		NULL	NA	NULL	causative - also has poly p.Arg503His	Causative - also has poly Arg484->His	NA	United Kingdom	Theophilus et al (2001)	134	01/08/2001	Natural	NULL	NULL	Severe	No
165	302	MF8 324		NULL	NULL	NULL		NULL	NA	NULL		c.421G>C; p.Glu122Gln	NA		Centre A5 (unpublished)	n4	01/06/2012	Natural	NULL	NULL	Mild
166	303	8357		<1	NULL	NULL		<1	NA	NULL		-	NA	United States	Liu et al (1998)	98	01/05/1999	Natural	NULL	NULL	Severe	No
167	304	ANA162		NULL	NULL	NULL		NULL	NA	NULL		-	NA		Centre A10 (unpublished)	n5	01/08/2005	Natural	NULL	NULL
167	305	G852NA05		<1	NULL	NULL		NULL	NA	NULL		c.430G>A p.D125N	NA		Centre A20 (unpublished)	n15	01/10/2006	Natural	NULL	NULL	Severe	No
168	306	ANA256		1	NULL	NULL		NULL	NA	NULL		-	NA		Centre A10 (unpublished)	n5	01/08/2005	Natural	NULL	NULL	Moderate	No
169	307	HA20		40	NULL	NULL		NULL	NA	NULL		-	India	India	Ahmed et al (2005)	164	01/08/2005	Natural	NULL	NULL	Mild
170	308	8353		2	NULL	NULL		19	0.11	II		-	NA	United States	Liu et al (1998)	98	01/05/1999	Natural	NULL	NULL	Moderate	No
171	309	NA		NULL	NULL	NULL		NULL	NA	NULL		in frame insertion	Argentina	Argentina	Rossetti et al (2007)	203	01/08/2012	Natural	NULL	NULL	Severe	No
172	310	UMHA0374		30	NULL	NULL		NULL	NA	NULL		-	NA		Centre A24 (unpublished)	n51	01/11/2006	Natural	NULL	NULL	Mild	No
173	311	NA		2	NULL	NULL		NULL	NA	NULL		in frame insertion	NA		Centre A11 (unpublished)	n6	01/07/2007	Natural	NULL	NULL	Moderate	No
174	312	24		NULL	NULL	NULL		NULL	NA	NULL		-	NA	Germany	Klopp et al (2002)	142	01/02/2002	Natural	NULL	NULL	Severe	No
175	313	NA		<1	NULL	NULL		NULL	NA	NULL		Frameshift	Moldova	Moldova	Sirocova et al (2009)	246	01/11/2012	Natural	NULL	NULL	Severe	No
176	314	MF8 448		NULL	NULL	NULL		NULL	NA	NULL		c.460A>C; p.Thr135Pro	NA		Centre A5 (unpublished)	n4	01/06/2012	Natural	NULL	NULL
176	315	S726		6	NULL	NULL		NULL	NA	NULL		-	NA	United Kingdom	Nesbitt et al (conference abstract)	n11	01/08/2005	Natural	NULL	NULL	Mild
177	316	NA		36	NULL	NULL		NULL	NA	NULL		c.460A>G; p.Thr135Ala	NA	United Kingdom	Green et al (2008)	217	01/09/2012	Natural	NULL	NULL	Mild	No
177	317	NA		19	NULL	NULL		NULL	NA	NULL		c.460A>G; p.Thr135Ala	NA	United Kingdom	Green et al (2008)	217	01/09/2012	Natural	NULL	NULL	Mild	No
177	318	NA		20	NULL	NULL		NULL	NA	NULL		c.460A>G; p.Thr135Ala	NA	United Kingdom	Green et al (2008)	217	01/09/2012	Natural	NULL	NULL	Mild	No
177	319	?		13	NULL	NULL		19	0.68	II		c.460A>G; p.Thr135Ala	NA	France	Repesse et al (2007)	201	01/07/2012	Natural	NULL	NULL	Mild	No
177	320	?		33	NULL	NULL		24	1.38	I		c.460A>G; p.Thr135Ala	NA	France	Repesse et al (2007)	201	01/07/2012	Natural	NULL	NULL	Mild	No
178	321	IG3		4	NULL	NULL		NULL	NA	NULL		-	NA	Italy	Bicocchi et al (2003)	152	01/08/2004	Natural	NULL	NULL	Moderate
178	322	ANA592		4	NULL	NULL		NULL	NA	NULL		c.463T>C; p.Tyr136His	NA		Centre A10 (unpublished)	n5	01/07/2012	Natural	NULL	NULL	Moderate	No
179	323	Malm		<1	NULL	NULL		NULL	NA	NULL		-	NA		Centre A11 (unpublished)	n6	01/07/2007	Natural	NULL	NULL	Severe	No
180	324	HP140		<1	NULL	NULL		NULL	NA	NULL		-	NA	Germany	Becker et al (1996)	82	01/08/1996	Natural	NULL	NULL	Severe	No
181	325	8360		4	NULL	NULL		5	0.8	I		-	NA	United States	Liu et al (1998)	98	01/05/1999	Natural	NULL	NULL	Moderate	No
182	326	176		26	NULL	NULL		NULL	NA	NULL		-	India	India	Jayandharan et al (2005)	173	01/08/2007	Natural	NULL	NULL	Mild	No
183	327	8355		4	NULL	NULL		4	1	I		-	NA	United States	Liu et al (1998)	98	01/05/1999	Natural	NULL	NULL	Moderate	No
184	328	NA		NULL	NULL	NULL		NULL	NA	NULL		c.490G>A; p.Gly145Ser	Taiwan	Taiwan	Ma et al (2008)	220	01/10/2012	Natural	NULL	NULL	Mild	No
185	329	NB79		<1	NULL	NULL		NULL	NA	NULL		-	NA	Germany	Bogdanova et al (2005)	169	01/07/2006	Natural	NULL	NULL	Severe	No
185	330	F277		1	NULL	NULL		NULL	NA	NULL		c.491G>A	Portugal	Portugal	David et al (2006)	180	01/05/2012	Natural	NULL	NULL	Severe	No
185	331	8352		1	NULL	NULL		9	0.11	II		-	NA	United States	Liu et al (1998)	98	01/05/1999	Natural	NULL	NULL	Moderate	No
186	332	H91		NULL	NULL	NULL		NULL	NA	NULL		-	NA	United States	Diamond et al (1992)	50	01/12/1992	Natural	NULL	NULL	Mild
187	333	TWN106		<1	NULL	NULL		<1	NA	NULL		-	China	China	Lin et al (1993)	61	01/12/1993	Natural	NULL	NULL	Severe	No
188	334	URHA003		<1	NULL	NULL		NULL	NA	NULL		-	NA		Centre A24 (unpublished)	n51	01/08/2000	Natural	NULL	NULL	Severe	No
188	335	UMHA0264		<1	NULL	NULL		NULL	NA	NULL		-	NA		Centre A24 (unpublished)	n51	01/11/2006	Natural	NULL	NULL	Severe	No
189	336	NA		25	NULL	NULL		NULL	NA	NULL		c.498G>A; p.Met147Ile	NA	United Kingdom	Green et al (2008)	217	01/09/2012	Natural	NULL	NULL	Mild
190	337	NA		25	NULL	NULL		NULL	NA	NULL		c.508C>T; p.Pro151Ser	NA	United Kingdom	Green et al (2008)	217	01/09/2012	Natural	NULL	NULL	Mild
191	338	NA		<1	NULL	NULL		NULL	NA	NULL		frameshift	Turkey	Turkey	Timur et al (2001)	135	01/10/2001	Natural	NULL	NULL	Severe	No
192	339	HA10		<1	NULL	NULL		NULL	NA	NULL	loss of conserved disulphide link	c.514T>C; p.Cys153Arg; Loss of conserved disulphide link	Iran	Iran	Onsori et al (2007)	200	01/07/2012	Natural	NULL	NULL	Severe
193	340	ANA527		1	NULL	NULL		NULL	NA	NULL		c.515G>A; p.Cys153Tyr	NA		Centre A10 (unpublished)	n5	01/07/2012	Natural	NULL	NULL	Severe	No
194	341	F370		2	NULL	NULL		2	1	I		c.515G>T	Portugal	Portugal	David et al (2006)	180	01/05/2012	Natural	NULL	NULL	Moderate	No
194	342	ANA021		<1	NULL	NULL		NULL	NA	NULL		-	Spain	Spain	Fernandez-Lopez et al (2005)	171	01/07/2007	Natural	NULL	NULL	Severe	No
194	343	ANA304		<1	NULL	NULL		NULL	NA	NULL		-	Spain	Spain	Fernandez-Lopez et al (2005)	171	01/07/2007	Natural	NULL	NULL	Severe	No
195	344	019NAH		<1	NULL	NULL		NULL	NA	NULL		-	NA	United States	Citron et al (2002)	139	01/07/2003	Natural	NULL	NULL	Severe
195	345	UK72		<1	NULL	NULL		NULL	NA	NULL		-	NA	United Kingdom	Waseem et al (1999)	114	01/08/2000	Natural	NULL	NULL	Severe	No
196	346	NA		6	NULL	NULL		NULL	NA	NULL		c.517C>T; p.Leu154Phe	NA	United Kingdom	Green et al (2008)	217	01/09/2012	Natural	NULL	NULL	Mild	Yes
197	347	NA		<1	NULL	NULL		NULL	NA	NULL		Frameshift	NA	United Kingdom	Bidichandani et al (1994b)	67	01/12/1994	Natural	NULL	NULL	Severe
198	348	NA		17	NULL	NULL		NULL	NA	NULL		c.520A>G; p.Thr155Ala	NA	United Kingdom	Green et al (2008)	217	01/09/2012	Natural	NULL	NULL	Mild	No
198	349	NA		19	NULL	NULL		NULL	NA	NULL		c.520A>G; p.Thr155Ala	NA	United Kingdom	Green et al (2008)	217	01/09/2012	Natural	NULL	NULL	Mild	No
198	350	NA		NULL	NULL	NULL		NULL	NA	NULL		c.520A>G; p.Thr155Ala	Taiwan	Taiwan	Ma et al (2008)	220	01/10/2012	Natural	NULL	NULL	Mild	No
199	351	ANA991		NULL	NULL	NULL		NULL	NA	NULL		c.524A>C; p.Tyr156Ser	NA		Centre A10 (unpublished)	n5	01/07/2012	Natural	NULL	NULL	Mild	No
200	352	HP139		<1	NULL	NULL		NULL	NA	NULL		-	NA	Germany	Becker et al (1996)	82	01/08/1996	Natural	NULL	NULL	Severe	No
201	353	NA		21	NULL	NULL		NULL	NA	NULL		c.526T>C; p.Ser157Pro	NA	United Kingdom	Green et al (2008)	217	01/09/2012	Natural	NULL	NULL	Mild	No
201	354	ANA1091		NULL	NULL	NULL		NULL	NA	NULL	heterozygote	c.526T>C; p.Ser157Pro; heterozygote	NA		Centre A10 (unpublished)	n5	01/07/2012	Natural	NULL	NULL		No
201	355	UK99		18	NULL	NULL		NULL	NA	NULL		c.526T>C; p.Ser157Pro	NA	United Kingdom	Waseem et al (1999)	114	01/08/2000	Natural	NULL	NULL	Mild	No
202	356	NA		<1	NULL	NULL		NULL	NA	NULL		c.530A>G; p.Tyr158Cys	NA	United Kingdom	Green et al (2008)	217	01/09/2012	Natural	NULL	NULL	Severe
202	357	?		<1	NULL	NULL		NULL	NA	NULL		A530G	France	France	Vinciguerra et al (2006)	188	01/05/2012	Natural	NULL	NULL	Severe	No
203	358	NA		<1	NULL	NULL		NULL	NA	NULL		c.532C>G; p.Leu159Val	Taiwan	Taiwan	Lin et al (2008)	218	01/10/2012	Natural	NULL	NULL	Severe
204	359	8361		<2	NULL	NULL		4	NA	NULL		-	NA	United States	Liu et al (1998)	98	01/05/1999	Natural	NULL	NULL	Moderate	No
205	360	ANA151		NULL	NULL	NULL		NULL	NA	NULL		-	Spain	Spain	Fernandez-Lopez et al (2005)	171	01/07/2007	Natural	NULL	NULL	Mild	No
205	361	ANA054		NULL	NULL	NULL		NULL	NA	NULL		-	NA		Centre A10 (unpublished)	n5	01/10/2002	Natural	NULL	NULL		No
206	362	GLA5		9	NULL	NULL		NULL	NA	NULL		-	NA	United Kingdom	Bidichandani et al (1995)	74	01/12/1995	Natural	NULL	NULL	Mild	No
206	363	RM		NULL	NULL	NULL		NULL	NA	NULL		-	NA	Germany	Bogdanova et al (2001)	129	01/12/2002	Natural	NULL	NULL	Mild
206	364	NB21		6	NULL	NULL		NULL	NA	NULL	all unrelated	c.541G>A; all unrelated	NA	Germany	Bogdanova et al (2007)	191	01/06/2012	Natural	NULL	NULL	Mild	No
206	365	NB142		8	NULL	NULL		NULL	NA	NULL	all unrelated	c.541G>A; all unrelated	NA	Germany	Bogdanova et al (2007)	191	01/06/2012	Natural	NULL	NULL	Mild	No
206	366	NB107		NULL	NULL	NULL		NULL	NA	NULL	all unrelated	c.541G>A; all unrelated	NA	Germany	Bogdanova et al (2007)	191	01/06/2012	Natural	NULL	NULL	Mild	No
206	367	NB163		9	NULL	NULL		NULL	NA	NULL	all unrelated	c.541G>A; all unrelated	NA	Germany	Bogdanova et al (2007)	191	01/06/2012	Natural	NULL	NULL	Mild	No
206	368	15		NULL	NULL	NULL		NULL	NA	NULL		-	NA	United Kingdom	Cutler et al (2002)	140	01/05/2002	Natural	NULL	NULL	Mild	No
206	369	?		NULL	NULL	NULL		NULL	NA	NULL		-	NA	United Kingdom	Cutler et al (2002)	140	01/05/2002	Natural	NULL	NULL	Mild
206	370	?		NULL	NULL	NULL		NULL	NA	NULL		-	NA	United Kingdom	Cutler et al (2002)	140	01/05/2002	Natural	NULL	NULL	Mild
206	371	?		NULL	NULL	NULL		NULL	NA	NULL		-	NA	United Kingdom	Cutler et al (2002)	140	01/05/2002	Natural	NULL	NULL	Mild
206	372	H72		NULL	NULL	NULL		NULL	NA	NULL		-	NA	United States	Diamond et al (1992)	50	01/12/1992	Natural	NULL	NULL	Moderate
206	373	H126		NULL	NULL	NULL		NULL	NA	NULL		-	NA	United States	Diamond et al (1992)	50	01/12/1992	Natural	NULL	NULL	Mild
206	374	H26		8	NULL	NULL		NULL	NA	NULL		-	NA	NULL	Centre A32 (unpublished)	n60	01/12/1990	Natural	NULL	NULL	Moderate	No
206	375	H72		5	NULL	NULL		NULL	NA	NULL		-	NA	NULL	Centre A32 (unpublished)	n60	01/12/1990	Natural	NULL	NULL	Mild	No
206	376	NA		12	NULL	NULL		NULL	NA	NULL		c.541G>A; p.Val162Met	NA	United Kingdom	Green et al (2008)	217	01/09/2012	Natural	NULL	NULL	Mild
206	377	NA		7	NULL	NULL		NULL	NA	NULL		c.541G>A; p.Val162Met	NA	United Kingdom	Green et al (2008)	217	01/09/2012	Natural	NULL	NULL	Mild	No
206	378	NA		7	NULL	NULL		NULL	NA	NULL		c.541G>A; p.Val162Met	NA	United Kingdom	Green et al (2008)	217	01/09/2012	Natural	NULL	NULL	Mild
206	379	NA		4	NULL	NULL		NULL	NA	NULL		c.541G>A; p.Val162Met	NA	United Kingdom	Green et al (2008)	217	01/09/2012	Natural	NULL	NULL	Moderate	No
206	380	NA		8	NULL	NULL		NULL	NA	NULL		c.541G>A; p.Val162Met	NA	United Kingdom	Green et al (2008)	217	01/09/2012	Natural	NULL	NULL	Mild	No
206	381	NA		15	NULL	NULL		NULL	NA	NULL		c.541G>A; p.Val162Met	NA	United Kingdom	Green et al (2008)	217	01/09/2012	Natural	NULL	NULL	Mild
206	382	NA		5	NULL	NULL		NULL	NA	NULL		c.541G>A; p.Val162Met	NA	United Kingdom	Green et al (2008)	217	01/09/2012	Natural	NULL	NULL	Moderate
206	383	NA		9	NULL	NULL		NULL	NA	NULL		c.541G>A; p.Val162Met	NA	United Kingdom	Green et al (2008)	217	01/09/2012	Natural	NULL	NULL	Mild	No
206	384	NA		16	NULL	NULL		NULL	NA	NULL		c.541G>A; p.Val162Met	NA	United Kingdom	Green et al (2008)	217	01/09/2012	Natural	NULL	NULL	Mild	No
206	385	NA		8	NULL	NULL		NULL	NA	NULL		c.541G>A; p.Val162Met	NA	United Kingdom	Green et al (2008)	217	01/09/2012	Natural	NULL	NULL	Mild	No
206	386	NA		10	NULL	NULL		NULL	NA	NULL		c.541G>A; p.Val162Met	NA	United Kingdom	Green et al (2008)	217	01/09/2012	Natural	NULL	NULL	Mild	No
206	387	NA		11	NULL	NULL		NULL	NA	NULL		c.541G>A; p.Val162Met	NA	United Kingdom	Green et al (2008)	217	01/09/2012	Natural	NULL	NULL	Mild	No
206	388	MF8 350		12	NULL	NULL		NULL	NA	NULL	all unrelated	c.541G>A; p.Val162Met; all unrelated	NA		Centre A5 (unpublished)	n4	01/06/2012	Natural	NULL	NULL	Mild
206	389	MF8 413		9	NULL	NULL		NULL	NA	NULL	all unrelated	c.541G>A; p.Val162Met; all unrelated	NA		Centre A5 (unpublished)	n4	01/06/2012	Natural	NULL	NULL	Mild
206	390	MF8 450		11	NULL	NULL		NULL	NA	NULL	all unrelated	c.541G>A; p.Val162Met; all unrelated	NA		Centre A5 (unpublished)	n4	01/06/2012	Natural	NULL	NULL	Mild
206	391	ANA175		12 to 14	NULL	NULL		NULL	NA	NULL		-	NA		Centre A10 (unpublished)	n5	01/10/2002	Natural	NULL	NULL	Mild
206	392	ANA559		NULL	NULL	NULL		NULL	NA	NULL		c.541G>A; p.Val162Met	NA		Centre A10 (unpublished)	n5	01/07/2012	Natural	NULL	NULL	Mild	No
206	393	ANA963		2	NULL	NULL		NULL	NA	NULL		c.541G>A; p.Val162Met	NA		Centre A10 (unpublished)	n5	01/07/2012	Natural	NULL	NULL	Moderate	No
206	394	ANA930		NULL	NULL	NULL		NULL	NA	NULL		c.541G>A; p.Val162Met	NA		Centre A10 (unpublished)	n5	01/07/2012	Natural	NULL	NULL
206	395	ANA730		10	NULL	NULL		NULL	NA	NULL		c.541G>A; p.Val162Met	NA		Centre A10 (unpublished)	n5	01/07/2012	Natural	NULL	NULL	Mild	No
206	396	ANA782		10	NULL	NULL		NULL	NA	NULL		c.541G>A; p.Val162Met	NA		Centre A10 (unpublished)	n5	01/07/2012	Natural	NULL	NULL	Mild	No
206	397	ANA833		NULL	NULL	NULL		NULL	NA	NULL		c.541G>A; p.Val162Met	NA		Centre A10 (unpublished)	n5	01/07/2012	Natural	NULL	NULL	Mild
206	398	ANA936		NULL	NULL	NULL		NULL	NA	NULL		c.541G>A; p.Val162Met	NA		Centre A10 (unpublished)	n5	01/07/2012	Natural	NULL	NULL	Mild
206	399	8324		6	NULL	NULL		20	0.3	II		-	NA	United States	Liu et al (1998)	98	01/05/1999	Natural	NULL	NULL	Mild	No
206	400	8354		17	NULL	NULL		20	0.85	I		-	NA	United States	Liu et al (1998)	98	01/05/1999	Natural	NULL	NULL	Mild	No
206	401	8422		NULL	NULL	NULL		24	NA	NULL		-	NA	United States	Liu et al (2002)	143	01/03/2002	Natural	NULL	NULL	Mild	No
206	402	HP25b		5	NULL	NULL		14	0.36	II		-	NA	Germany	Schwaab et al (1995a)	79	01/12/1995	Natural	NULL	NULL	Mild	No
206	403	HP26b		5	NULL	NULL		6	0.83	I		-	NA	Germany	Schwaab et al (1995a)	79	01/12/1995	Natural	NULL	NULL	Mild	No
206	404	HP22c		9	NULL	NULL		4	2.25	I		-	NA	Germany	Schwaab et al (1995a)	79	01/12/1995	Natural	NULL	NULL	Mild	No
206	405	HP24c		5	NULL	NULL		4	1.25	I		-	NA	Germany	Schwaab et al (1995a)	79	01/12/1995	Natural	NULL	NULL	Mild	No
206	406	HP23		5	NULL	NULL		6	0.83	I		-	NA	Germany	Schwaab et al (1995a)	79	01/12/1995	Natural	NULL	NULL	Mild	No
206	407	HP27		7	NULL	NULL		NULL	NA	NULL		-	NA		Centre A29 (unpublished)	n53	01/12/1993	Natural	NULL	NULL	Mild	No
206	408	UK307		4	NULL	NULL		NULL	NA	NULL		-	NA	United Kingdom	Waseem et al (1999)	114	01/08/2000	Natural	NULL	NULL	Moderate	No
206	409	UK125		8	NULL	NULL		NULL	NA	NULL		-	NA	United Kingdom	Waseem et al (1999)	114	01/08/2000	Natural	NULL	NULL	Moderate	No
206	410	UK256		7	NULL	NULL		NULL	NA	NULL		-	NA	United Kingdom	Waseem et al (1999)	114	01/08/2000	Natural	NULL	NULL	Moderate	No
206	411	UK266		13	NULL	NULL		NULL	NA	NULL		-	NA	United Kingdom	Waseem et al (1999)	114	01/08/2000	Natural	NULL	NULL	Mild	No
206	412	UK161		5	NULL	NULL		NULL	NA	NULL		-	NA	United Kingdom	Waseem et al (1999)	114	01/08/2000	Natural	NULL	NULL	Moderate	No
206	413	UK260		5	NULL	NULL		NULL	NA	NULL		-	NA	United Kingdom	Waseem et al (1999)	114	01/08/2000	Natural	NULL	NULL	Moderate	No
207	414	IG4		9	NULL	NULL		NULL	NA	NULL		-	NA	Italy	Bicocchi et al (2003)	152	01/08/2004	Natural	NULL	NULL	Mild	No
208	415	NB304		10	NULL	NULL		NULL	NA	NULL		c.545A>C	NA	Germany	Bogdanova et al (2007)	191	01/06/2012	Natural	NULL	NULL	Mild	No
208	416	NB164		33	NULL	NULL		NULL	NA	NULL		c.545A>C	NA	Germany	Bogdanova et al (2007)	191	01/06/2012	Natural	NULL	NULL	Mild	No
208	417	F4181		4	NULL	NULL		NULL	NA	NULL		c.545A>C	Portugal	Portugal	David et al (2006)	180	01/05/2012	Natural	NULL	NULL	Moderate	No
209	418	VSA025		4	NULL	NULL		14	0.29	II		c.545A>T; p.Asp163Val	NA	Spain	Casana et al (2008)	210	01/08/2012	Natural	NULL	NULL	Moderate	Yes
210	419	F245		3	NULL	NULL		NULL	NA	NULL		c.553A>G	Portugal	Portugal	David et al (2006)	180	01/05/2012	Natural	NULL	NULL	Moderate	No
211	420	JH139		8	NULL	NULL		10	0.8	I		-	NA	United States	Higuchi et al (1991a)	42	01/12/1991	Natural	NULL	NULL	Mild	No
212	421	UMHA0014		NULL	NULL	NULL		NULL	NA	NULL		-	NA		Centre A24 (unpublished)	n51	01/11/2006	Natural	NULL	NULL	Mild
213	422	NA		<1	NULL	NULL		NULL	NA	NULL		c.556G>A; p.Asp167Asn	Italy	Italy	Sanna et al (2008)	224	01/11/2012	Natural	NULL	NULL	Severe	No
214	423	F3291		<1	NULL	NULL		2	NA	NULL		c.556G>T	Portugal	Portugal	David et al (2006)	180	01/05/2012	Natural	NULL	NULL	Moderate	No
214	424	8421		<1	NULL	NULL		NULL	NA	NULL		-	NA	United States	Liu et al (2002)	143	01/03/2002	Natural	NULL	NULL	Severe	No
214	425	Malmo 5		<1	NULL	NULL		NULL	NA	NULL		-	NA		Centre A11 (unpublished)	n6	01/10/1999	Natural	NULL	NULL	Severe	No
215	426	NA		<1	NULL	NULL		NULL	NA	NULL		-	Spain	Spain	Fernandez-Lopez et al (2005)	171	01/07/2007	Natural	NULL	NULL	Severe	No
216	427	?		NULL	NULL	NULL		NULL	NA	NULL		-	NA	United Kingdom	Cutler et al (2002)	140	01/05/2002	Natural	NULL	NULL	Moderate
217	428	NA		6	NULL	NULL		NULL	NA	NULL		c.558C>A; p.Asp167Glu	NA	United Kingdom	Green et al (2008)	217	01/09/2012	Natural	NULL	NULL	Mild	No
218	429	NB111		<1	NULL	NULL		NULL	NA	NULL		-	NA	Germany	Bogdanova et al (2005)	169	01/07/2006	Natural	NULL	NULL	Severe	No
219	430	NA		<1	NULL	NULL		<1	NA	NULL		c.566C>A; p.Ser170X	NA		Centre A6 (unpublished)	n19	01/11/2012	Natural	NULL	NULL	Severe	No
220	431	LKC		4	NULL	NULL		9	0.44	II		-	China	China	Chan et al (1989)	23	01/12/1989	Natural	NULL	NULL	Moderate	No
220	432	H823		4	NULL	NULL		NULL	NA	NULL		-	China	China	Chan et al (1996)	83	01/12/1996	Natural	NULL	NULL	Moderate
221	433	NA		<1	NULL	NULL		NULL	NA	NULL		c.569G>A; p.Gly171Asp	NA	United Kingdom	Green et al (2008)	217	01/09/2012	Natural	NULL	NULL	Severe	No
222	434	NA		NULL	NULL	NULL		NULL	NA	NULL		c.571C>T; p.Leu172Phe	NA	Germany	Markoff et al (2009)	239	01/10/2012	Natural	NULL	NULL	Moderate
223	435	NB202		33	NULL	NULL		NULL	NA	NULL		c.575T>C	NA	Germany	Bogdanova et al (2007)	191	01/06/2012	Natural	NULL	NULL	Mild	No
223	436	NA		25	NULL	NULL		NULL	NA	NULL		c.575T>C; p.Ile173Thr	NA	United Kingdom	Green et al (2008)	217	01/09/2012	Natural	NULL	NULL	Mild	No
223	437	MF8 297a		18	NULL	NULL		NULL	NA	NULL	all related	c.575T>C; p.Ile173Thr; all related	NA		Centre A5 (unpublished)	n4	01/06/2012	Natural	NULL	NULL	Mild
223	438	MF8 297b		NULL	NULL	NULL		NULL	NA	NULL	all related	c.575T>C; p.Ile173Thr; all related	NA		Centre A5 (unpublished)	n4	01/06/2012	Natural	NULL	NULL	Mild
223	439	MF8 297c		NULL	NULL	NULL		NULL	NA	NULL	all related	c.575T>C; p.Ile173Thr; all related	NA		Centre A5 (unpublished)	n4	01/06/2012	Natural	NULL	NULL	Mild
223	440	ANA648		32	NULL	NULL		NULL	NA	NULL		c.575T>C; p.Ile173Thr	NA		Centre A10 (unpublished)	n5	01/07/2012	Natural	NULL	NULL	Mild	No
224	441	URHA020		<1	NULL	NULL		NULL	NA	NULL		-	Spain	Spain	Vidal et al (2001)	136	01/08/2001	Natural	NULL	NULL	Severe	No
225	442	NA		<1	NULL	NULL		15	NA	NULL	clinically mild bleeding	c.578G>A; p.Gly174Glu; clinically mild bleeding	NA	Italy	Santagostino et al (2010)	260	01/11/2012	Natural	NULL	NULL	Mild	No
226	443	NA		<1	NULL	NULL		NULL	NA	NULL		in-frame del V178	France	France	Vinciguerra et al (2006)	188	01/05/2012	Natural	NULL	NULL	Severe	Yes
227	444	NB233		NULL	NULL	NULL		NULL	NA	NULL		c.590T>G	NA	Germany	Bogdanova et al (2007)	191	01/06/2012	Natural	NULL	NULL	Mild	No
228	445	NA		6	NULL	NULL		NULL	NA	NULL		c.590T>G; p.Val178Gly	NA	Germany	Schneppenheim et al (2009)	245	01/11/2012	Natural	NULL	NULL	Mild
229	446	NB192		<1	NULL	NULL		NULL	NA	NULL		-	NA	Germany	Bogdanova et al (2005)	169	01/07/2006	Natural	NULL	NULL	Severe	No
229	447	ANA282		NULL	NULL	NULL		NULL	NA	NULL		-	NA		Centre A10 (unpublished)	n5	01/08/2005	Natural	NULL	NULL
229	448	INA4		10 to 26	NULL	NULL		11	1.64	I	female	female also has VWD mutation	NA	France	Mazurier et al (2002)	144	01/05/2012	Natural	NULL	NULL	Mild
229	449	IINA5		<1	NULL	NULL		2	NA	NULL	two sons of mother above	two sons of mother above	NA	France	Mazurier et al (2002)	144	01/05/2012	Natural	NULL	NULL	Severe
229	450	IINA7		<1	NULL	NULL		2	NA	NULL	two sons of mother above	two sons of mother above	NA	France	Mazurier et al (2002)	144	01/05/2012	Natural	NULL	NULL	Severe
229	451	?		<1	NULL	NULL		1	NA	NULL		T592G	France	France	Vinciguerra et al (2006)	188	01/05/2012	Natural	NULL	NULL	Severe	No
230	452	8441		<1	NULL	NULL		NULL	NA	NULL		-	NA	United States	Liu et al (2002)	143	01/03/2002	Natural	NULL	NULL	Severe	No
231	453	NA		5 to 10	NULL	NULL		41	1.83	I	may activate cryptic splice	May activate cryptic splice	NA	United States	Youssoufian et al (1988c)	19	01/12/1988	Natural	NULL	NULL	Mild	No
232	454	NA		NULL	NULL	NULL		NULL	NA	NULL		-	NA	United Kingdom	Green et al (2008)	217	01/09/2012	Natural	NULL	NULL		No
233	455	NA		20	NULL	NULL		NULL	NA	NULL		c.601+5delG splice	NA	United Kingdom	Green et al (2008)	217	01/09/2012	Natural	NULL	NULL	Mild	No
233	456	NA		20	NULL	NULL		NULL	NA	NULL		-	NA	United Kingdom	Green et al (2008)	217	01/09/2012	Natural	NULL	NULL	Mild	No
234	457	NA		9|<1?	NULL	NULL		NULL	NA	NULL		-	India	India	Ahmed et al (2005)	164	01/08/2005	Natural	NULL	NULL	Mild/Severe
234	458	NA		<1	NULL	NULL		NULL	NA	NULL	related; two brothers	two brothers	NA	Sweden	Astermark et al (2005)	165	01/05/2012	Natural	NULL	NULL	Severe	No
234	459	NA		<1	NULL	NULL		NULL	NA	NULL	related; two brothers	two brothers	NA	Sweden	Astermark et al (2005)	165	01/05/2012	Natural	NULL	NULL	Severe	No
234	460	NA		6	NULL	NULL		8	0.75	I		-	Italy	Italy	Castaman et al (2009)	230	01/10/2012	Natural	NULL	NULL	Mild
235	461	NA		3	NULL	NULL		NULL	NA	NULL		c.601G>C; p.Gly182Arg	NA	United Kingdom	Green et al (2008)	217	01/09/2012	Natural	NULL	NULL	Moderate
236	462	NA		<1	NULL	NULL		<3	NA	NULL	acceptor splice site	acceptor splice site	NA	Italy	Castaman et al (2010)	250	01/11/2012	Natural	NULL	NULL	Severe
236	463	NA		<1	NULL	NULL		NULL	NA	NULL	acceptor splice site	acceptor splice site	Spain	Spain	Fernandez-Lopez et al (2005)	171	01/07/2007	Natural	NULL	NULL	Severe	No
237	464	NA		2	NULL	NULL		1	2	I	acceptor splice site	acceptor splice	Portugal	Portugal	David et al (1994)	68	01/12/1994	Natural	NULL	NULL	Severe	No
237	465	NA		<1	NULL	NULL		NULL	NA	NULL	acceptor splice site	acceptor splice	Moldova	Moldova	Sirocova et al (2009)	246	01/11/2012	Natural	NULL	NULL	Severe	No
238	466	NA		NULL	NULL	NULL		NULL	NA	NULL	deletes exon 5	deletes exon 5	Lebanon	Lebanon	Djambas Khayat et al (2008)	214	01/09/2012	Natural	NULL	NULL	Severe	No
239	467	NA		NULL	NULL	NULL		NULL	NA	NULL		c.602G>A; p.Gly182Glu	Lebanon	Lebanon	Djambas Khayat et al (2008)	214	01/09/2012	Natural	NULL	NULL	Severe	No
240	468	26HA		NULL	NULL	NULL		NULL	NA	NULL		-	Brazil	Brazil	Arruda et al (1995)	73	01/07/1996	Natural	NULL	NULL	Mild
240	469	NA		7	NULL	NULL		NULL	NA	NULL		c.605G>A; p.Ser183Asn	NA	United Kingdom	Green et al (2008)	217	01/09/2012	Natural	NULL	NULL	Mild	No
241	470	AB3275		7	NULL	NULL		NULL	NA	NULL		-	NA	Germany	Moller-Morlang et al (1999)	111	01/10/1999	Natural	NULL	NULL	Mild
242	471	ANA005		<1	NULL	NULL		NULL	NA	NULL		-	NA		Centre A10 (unpublished)	n5	01/10/2002	Natural	NULL	NULL	Severe
242	472	HA0012		<1	NULL	NULL		NULL	NA	NULL		-	NA		Centre A9 (unpublished)	n16	01/07/2000	Natural	NULL	NULL	Severe	No
243	473	NA		<1	NULL	NULL		NULL	NA	NULL		Frameshift	NA	United Kingdom	Theophilus et al (2001)	134	01/08/2001	Natural	NULL	NULL	Severe	No
244	474	NA		NULL	NULL	NULL		NULL	NA	NULL		frameshift	NA		Centre A10 (unpublished)	n5	01/10/2002	Natural	NULL	NULL	Severe
245	475	UK264		16	NULL	NULL		NULL	NA	NULL		-	NA	United Kingdom	Waseem et al (1999)	114	01/08/2000	Natural	NULL	NULL	Mild	No
246	476	UMHA0009		NULL	NULL	NULL		NULL	NA	NULL		-	NA		Centre A24 (unpublished)	n51	01/11/2006	Natural	NULL	NULL	Mild
247	477	NA		NULL	NULL	NULL		NULL	NA	NULL		Frameshift	Italy	Italy	Bicocchi et al (2005b)	168	01/11/2005	Natural	NULL	NULL	Severe	No
248	478	T		2	NULL	NULL		5	0.4	II		-	NA	Netherlands	Pieneman et al (1995)	77	01/06/1996	Natural	NULL	NULL	Moderate	Yes
249	479	NA		<1	NULL	NULL		NULL	NA	NULL		c.650T>G; Leu198Arg	NA	United Kingdom	Green et al (2008)	217	01/09/2012	Natural	NULL	NULL	Severe	No
250	480	NB157		21	NULL	NULL		NULL	NA	NULL	all unrelated	c.655G>A; all unrelated	NA	Germany	Bogdanova et al (2007)	191	01/06/2012	Natural	NULL	NULL	Mild	No
250	481	NB242		NULL	NULL	NULL		NULL	NA	NULL	all unrelated	c.655G>A; all unrelated	NA	Germany	Bogdanova et al (2007)	191	01/06/2012	Natural	NULL	NULL	Mild	No
250	482	NB138		17	NULL	NULL		NULL	NA	NULL	all unrelated	c.655G>A; all unrelated	NA	Germany	Bogdanova et al (2007)	191	01/06/2012	Natural	NULL	NULL	Mild	No
250	483	NB247		NULL	NULL	NULL		NULL	NA	NULL	all unrelated	c.655G>A; all unrelated	NA	Germany	Bogdanova et al (2007)	191	01/06/2012	Natural	NULL	NULL	Mild	No
250	484	NA		14	NULL	NULL		NULL	NA	NULL		c.655G>A; p.Ala200Thr	NA	United Kingdom	Green et al (2008)	217	01/09/2012	Natural	NULL	NULL	Mild	No
250	485	NA		10	NULL	NULL		NULL	NA	NULL		c.655G>A; p.Ala200Thr	NA	United Kingdom	Green et al (2008)	217	01/09/2012	Natural	NULL	NULL	Mild	No
250	486	MF8 196		20	NULL	NULL		NULL	NA	NULL	all unrelated	c.655G>A; p.Ala200Thr; all unrelated	NA		Centre A5 (unpublished)	n4	01/06/2012	Natural	NULL	NULL	Mild
250	487	MF8 254		27	NULL	NULL		NULL	NA	NULL	all unrelated	c.655G>A; p.Ala200Thr; all unrelated	NA		Centre A5 (unpublished)	n4	01/06/2012	Natural	NULL	NULL	Mild
250	488	MF8 382		13	NULL	NULL		NULL	NA	NULL	all unrelated	c.655G>A; p.Ala200Thr; all unrelated	NA		Centre A5 (unpublished)	n4	01/06/2012	Natural	NULL	NULL	Mild
250	489	MF8 387		11	NULL	NULL		NULL	NA	NULL	all unrelated	c.655G>A; p.Ala200Thr; all unrelated	NA		Centre A5 (unpublished)	n4	01/06/2012	Natural	NULL	NULL	Mild
250	490	ANA670		12	NULL	NULL		NULL	NA	NULL		c.655G>A; p.Ala200Thr	NA		Centre A10 (unpublished)	n5	01/07/2012	Natural	NULL	NULL	Mild	No
250	491	S714		25	NULL	NULL		NULL	NA	NULL		c.655G>A; p.Ala200Thr	NA	United Kingdom	Nesbitt et al (conference abstract)	n11	01/08/2005	Natural	NULL	NULL	Mild
250	492	?		NULL	NULL	NULL		NULL	NA	NULL	all unrelated	c.655G>A; p.Ala200Thr; unrelated	NA	France	Repesse et al (2007)	201	01/07/2012	Natural	NULL	NULL	Mild	No
250	493	?		NULL	NULL	NULL		NULL	NA	NULL	all unrelated	c.655G>A; p.Ala200Thr; unrelated	NA	France	Repesse et al (2007)	201	01/07/2012	Natural	NULL	NULL	Mild	No
250	494	UK336		15	NULL	NULL		NULL	NA	NULL		-	NA	United Kingdom	Waseem et al (1999)	114	01/08/2000	Natural	NULL	NULL	Mild	No
251	495	HP152		NULL	NULL	NULL		NULL	NA	NULL		-	NA	Germany	Becker et al (1996)	82	01/08/1996	Natural	NULL	NULL	Severe
252	496	URHA241		NULL	NULL	NULL		NULL	NA	NULL		-	NA		Centre A24 (unpublished)	n51	01/09/2003	Natural	NULL	NULL	Mild	No
252	497	UMHA0420		NULL	NULL	NULL		NULL	NA	NULL		-	NA		Centre A24 (unpublished)	n51	01/11/2006	Natural	NULL	NULL	Mild
252	498	8406		7	NULL	NULL		2	3.5	I		-	NA	United States	Liu et al (2002)	143	01/03/2002	Natural	NULL	NULL	Mild	No
253	499	NA		<1	NULL	NULL		NULL	NA	NULL		Frameshift	NA		Centre A23 (unpublished)	n1	01/02/2000	Natural	NULL	NULL	Severe	No
254	500	UMHA0280		<1	NULL	NULL		NULL	NA	NULL		-	NA		Centre A24 (unpublished)	n51	01/11/2006	Natural	NULL	NULL	Moderate	No
255	501	NB269		NULL	NULL	NULL		NULL	NA	NULL		c.665A>T	NA	Germany	Bogdanova et al (2007)	191	01/06/2012	Natural	NULL	NULL	Mild	No
255	502	HP28		2	NULL	NULL		9	0.22	II		-	NA	Germany	Schwaab et al (1995a)	79	01/12/1995	Natural	NULL	NULL	Moderate	No
256	503	S100		<1	NULL	NULL		NULL	NA	NULL		-	NA	United Kingdom	Williams et al (1998)	106	01/07/1998	Natural	NULL	NULL	Severe	Yes
257	504	GW		NULL	NULL	NULL		NULL	NA	NULL		-	NA	Germany	Bogdanova et al (2001)	129	01/12/2002	Natural	NULL	NULL	Mild
257	505	NB172		6	NULL	NULL		NULL	NA	NULL	possible splice	c.669A>T; possible splice	NA	Germany	Bogdanova et al (2007)	191	01/06/2012	Natural	NULL	NULL	Mild	No
258	506	NA		<1	NULL	NULL		NULL	NA	NULL		-	NA	United Kingdom	Green et al (2008)	217	01/09/2012	Natural	NULL	NULL	Severe	No
258	507	NA		NULL	NULL	NULL		NULL	NA	NULL	affects Intron 5 donor consensus splice	affects IVS5 donor consensus splice	NA		Centre A5 (unpublished)	n4	01/07/2012	Natural	NULL	NULL	Severe
258	508	NA		<1	NULL	NULL		NULL	NA	NULL		-	NA		Centre A20 (unpublished)	n15	01/11/2005	Natural	NULL	NULL	Severe	No
259	509	NA		NULL	NULL	NULL		NULL	NA	NULL		-	NA		Centre A10 (unpublished)	n5	01/10/2002	Natural	NULL	NULL	Severe	No
260	510	NA		4	NULL	NULL		NULL	NA	NULL		-	NA		Centre A18 (unpublished)	n12	01/07/2006	Natural	NULL	NULL	Severe	No
260	511	NA		1.5	NULL	NULL		<1.9	NA	NULL		-	NA	Spain	Casana et al (2008)	210	01/08/2012	Natural	NULL	NULL	Moderate	No
260	512	NA		<1	NULL	NULL		NULL	NA	NULL		-	NA	United States	Citron et al (2002)	139	01/07/2003	Natural	NULL	NULL	Severe
261	513	NA		3	NULL	NULL		NULL	NA	NULL		-	China	China	Chan et al (1996)	83	01/12/1996	Natural	NULL	NULL	Moderate
261	514	NA		10	NULL	NULL		NULL	NA	NULL		-	China	China	Chan et al (1996)	83	01/12/1996	Natural	NULL	NULL	Mild
261	515	NA		10	NULL	NULL		NULL	NA	NULL		-	NA	United Kingdom	Green et al (2008)	217	01/09/2012	Natural	NULL	NULL	Mild
261	516	NA		10	NULL	NULL		NULL	NA	NULL		-	NA		Centre A16 (unpublished)	n17	01/11/2012	Natural	NULL	NULL	Mild
262	517	JH143		3	NULL	NULL		NULL	NA	NULL	donor splice site	-1 IVS5 donor splice site	NA	United States	Higuchi et al (1991a)	42	01/12/1991	Natural	NULL	NULL	Moderate
262	518	NA		3	NULL	NULL		NULL	NA	NULL		-	NA	United States	Higuchi et al (1991a)	42	01/12/1991	Natural	NULL	NULL	Moderate
263	519	NA		12	NULL	NULL		NULL	NA	NULL		splicing error	NA		Centre A24 (unpublished)	n51	01/11/2006	Natural	NULL	NULL	Mild	No
264	520	NA		<1	NULL	NULL		NULL	NA	NULL		-	NA	Germany	Bogdanova et al (2005)	169	01/07/2006	Natural	NULL	NULL	Severe	No
264	521	NA		<1	NULL	NULL		NULL	NA	NULL	acceptor splice	acceptor splice	NA	United Kingdom	Naylor et al (1991)	45	01/12/1991	Natural	NULL	NULL	Severe	No
264	522	NA		<1	NULL	NULL		NULL	NA	NULL	also has p.Met2257Val polymorphism	M2238V polymorphism	NA	United Kingdom	Williams et al (1998)	106	01/07/1998	Natural	NULL	NULL	Severe	No
265	523	NA		NULL	NULL	NULL		NULL	NA	NULL	acceptor; deletes Ex6/5&6	acceptor; deletes Ex6/5&6	NA	Germany	El-Maarri et al (2005)	170	01/05/2012	Natural	NULL	NULL	Severe	No
265	524	NA		NULL	NULL	NULL		NULL	NA	NULL	acceptor; deletes Ex6/5&6	acceptor; deletes Ex6/5&6	NA	Germany	El-Maarri et al (2005)	170	01/05/2012	Natural	NULL	NULL	Severe	No
265	525	NA		<1	NULL	NULL		NULL	NA	NULL	acceptor; deletes Ex6/5&6	acceptor; deletes Ex6/5&6	NA	Germany	Tavassoli et al (1998a)	102	01/01/1999	Natural	NULL	NULL	Severe
266	526	NB97		NULL	NULL	NULL		NULL	NA	NULL		c.676A>C; p.Ser207Arg	NA		Centre A10 (unpublished)	n5	01/07/2012	Natural	NULL	NULL
267	527	NB97		<1	NULL	NULL		NULL	NA	NULL		-	NA	Germany	Bogdanova et al (2005)	169	01/07/2006	Natural	NULL	NULL	Severe	No
268	528	URHA304		<1	NULL	NULL		NULL	NA	NULL		-	NA		Centre A24 (unpublished)	n51	01/09/2003	Natural	NULL	NULL	Severe	No
268	529	?		NULL	NULL	NULL		NULL	NA	NULL		c.677G>T; p.Ser207Ile	NA	France	Repesse et al (2007)	201	01/07/2012	Natural	NULL	NULL	Severe	No
269	530	NA		NULL	NULL	NULL		NULL	NA	NULL		c.679T>G; p.Trp208Gly	Lebanon	Lebanon	Djambas Khayat et al (2008)	214	01/09/2012	Natural	NULL	NULL	Severe	No
269	531	NA		NULL	NULL	NULL		NULL	NA	NULL		c.679T>G; p.Trp208Gly	Lebanon	Lebanon	Djambas Khayat et al (2008)	214	01/09/2012	Natural	NULL	NULL	Severe	No
269	532	NA		NULL	NULL	NULL		NULL	NA	NULL	related	c.679T>G; p.Trp208Gly; related	Lebanon	Lebanon	Djambas Khayat et al (2008)	214	01/09/2012	Natural	NULL	NULL	Severe	No
269	533	NA		NULL	NULL	NULL		NULL	NA	NULL	related	c.679T>G; p.Trp208Gly; related	Lebanon	Lebanon	Djambas Khayat et al (2008)	214	01/09/2012	Natural	NULL	NULL	Severe	No
270	534	NS		2	NULL	NULL		NULL	NA	NULL		-	Thailand		Centre A19 (unpublished)	n45	01/08/2004	Natural	NULL	NULL	Moderate	No
271	535	Malmo 78		NULL	NULL	NULL		NULL	NA	NULL		-	NA		Centre A11 (unpublished)	n6	01/10/1999	Natural	NULL	NULL	Mild	No
271	536	Malmo 88		NULL	NULL	NULL		NULL	NA	NULL		-	NA		Centre A11 (unpublished)	n6	01/10/1999	Natural	NULL	NULL	Mild	No
271	537	Malm		3	NULL	NULL		NULL	NA	NULL		-	NA		Centre A11 (unpublished)	n6	01/07/2007	Natural	NULL	NULL	Mild/Moderate	No
272	538	NA		1	NULL	NULL		NULL	NA	NULL		Frameshift	NA	United Kingdom	Green et al (2008)	217	01/09/2012	Natural	NULL	NULL	Severe	No
273	539	ANA816		NULL	NULL	NULL		NULL	NA	NULL		c.685T>C; p.Ser210Pro	NA		Centre A10 (unpublished)	n5	01/07/2012	Natural	NULL	NULL	Mild
274	540	NA		<1	NULL	NULL		NULL	NA	NULL		Frameshift	China	China	Lin et al (1993)	61	01/12/1993	Natural	NULL	NULL	Severe	No
275	541	NA		<1	NULL	NULL		NULL	NA	NULL		Frameshift	NA	Germany	Bogdanova et al (2002)	138	01/12/2002	Natural	NULL	NULL	Severe	No
276	542	NA		<1	NULL	NULL		NULL	NA	NULL		c.709C>T; p.Gln218X	Italy	Italy	Sanna et al (2008)	224	01/11/2012	Natural	NULL	NULL	Severe	No
277	543	NA		1	NULL	NULL		NULL	NA	NULL		Frameshift	NA	United Kingdom	Goodeve et al (2000)	119	01/02/2001	Natural	NULL	NULL	Severe	No
278	544	ANA121		<1	NULL	NULL		NULL	NA	NULL		-	Spain	Spain	Fernandez-Lopez et al (2005)	171	01/07/2007	Natural	NULL	NULL	Severe	No
278	545	PR36		<1	NULL	NULL		NULL	NA	NULL		-	NA		Centre A20 (unpublished)	n15	01/06/2004	Natural	NULL	NULL	Severe	No
279	546	MF8 519		12	NULL	NULL		NULL	NA	NULL		c.751C>G; p.His232Asp	NA		Centre A5 (unpublished)	n4	01/06/2012	Natural	NULL	NULL	Mild
279	547	ANA881		NULL	NULL	NULL		NULL	NA	NULL		c.751C>G; p.His232Asp	NA		Centre A10 (unpublished)	n5	01/07/2012	Natural	NULL	NULL
280	548	NA		<1	NULL	NULL		NULL	NA	NULL		Frameshift	NA	Germany	Bogdanova et al (2002)	138	01/12/2002	Natural	NULL	NULL	Severe	No
280	549	NA		<1	NULL	NULL		NULL	NA	NULL		Frameshift	India	India	Jayandharan et al (2005)	173	01/08/2007	Natural	NULL	NULL	Severe	No
281	550	5		NULL	NULL	NULL		NULL	NA	NULL		c.755C>A; p.Thr233Lys	Argentina	Argentina	Rossetti et al (2007)	203	01/08/2012	Natural	NULL	NULL	Severe	No
282	551	ANA230		NULL	NULL	NULL		NULL	NA	NULL		-	Spain	Spain	Fernandez-Lopez et al (2005)	171	01/07/2007	Natural	NULL	NULL	Mild
282	552	NA		5	NULL	NULL		NULL	NA	NULL		c.755C>T; p.Thr233Ile	NA	United Kingdom	Green et al (2008)	217	01/09/2012	Natural	NULL	NULL	Moderate	No
282	553	NA		8	NULL	NULL		NULL	NA	NULL		c.755C>T; p.Thr233Ile	NA	United Kingdom	Green et al (2008)	217	01/09/2012	Natural	NULL	NULL	Mild	No
282	554	MF8 420		12	NULL	NULL		NULL	NA	NULL		c.755C>T; p.Thr233Ile	NA		Centre A5 (unpublished)	n4	01/06/2012	Natural	NULL	NULL	Mild
282	555	MF8 457		4	NULL	NULL		NULL	NA	NULL		c.755C>T; p.Thr233Ile	NA		Centre A5 (unpublished)	n4	01/06/2012	Natural	NULL	NULL	Moderate
282	556	MF8 144		8	NULL	NULL		NULL	NA	NULL		c.755C>T; p.Thr233Ile	NA		Centre A5 (unpublished)	n4	01/06/2012	Natural	NULL	NULL	Mild
282	557	ANA230		19	NULL	NULL		NULL	NA	NULL		-	NA		Centre A10 (unpublished)	n5	01/08/2005	Natural	NULL	NULL	Mild
282	558	ANA968		2	NULL	NULL		NULL	NA	NULL		c.755C>T; p.Thr233Ile	NA		Centre A10 (unpublished)	n5	01/07/2012	Natural	NULL	NULL	Moderate	No
282	559	ANA1089		2	NULL	NULL		NULL	NA	NULL		c.755C>T; p.Thr233Ile	NA		Centre A10 (unpublished)	n5	01/07/2012	Natural	NULL	NULL	Moderate
282	560	14		3	NULL	NULL		NULL	NA	NULL		-	Thailand	Thailand	Yenchitsomanus et al (2003)	157	01/08/2004	Natural	NULL	NULL	Moderate
283	561	VJ		<1	NULL	NULL		NULL	NA	NULL	also has poly 304Ser	Also has poly 285Ser	NA	Belgium	Freson et al (1998)	95	01/04/1999	Natural	NULL	NULL	Severe	No
283	562	SVt		<1	NULL	NULL		NULL	NA	NULL		-	NA	Belgium	Freson et al (1998)	95	01/04/1999	Natural	NULL	NULL	Severe	No
283	563	STt		<1	NULL	NULL		NULL	NA	NULL		-	NA	Belgium	Freson et al (1998)	95	01/04/1999	Natural	NULL	NULL	Severe	No
283	564	STt		<1	NULL	NULL		NULL	NA	NULL		-	NA	Belgium	Freson et al (1998)	95	01/04/1999	Natural	NULL	NULL	Severe	No
284	565	ANA693		NULL	NULL	NULL		NULL	NA	NULL		c.760A>G; p.Asn235Asp	NA		Centre A10 (unpublished)	n5	01/07/2012	Natural	NULL	NULL
284	566	Malm		<1	NULL	NULL		NULL	NA	NULL		-	NA		Centre A11 (unpublished)	n6	01/07/2007	Natural	NULL	NULL	Severe	No
284	567	NA		<1	NULL	NULL		NULL	NA	NULL		c.760A>G; p.Asn235Asp	Saudi Arabia	Saudi Arabia	Owaidah et al (2009)	241	01/10/2012	Natural	NULL	NULL	Severe	No
284	568	NA		<1	NULL	NULL		NULL	NA	NULL		c.760A>G; p.Asn235Asp	Saudi Arabia	Saudi Arabia	Owaidah et al (2009)	241	01/10/2012	Natural	NULL	NULL	Severe	No
285	569	NA		1	NULL	NULL		NULL	NA	NULL		c.760A>T; p.Asn235Tyr	NA	United Kingdom	Green et al (2008)	217	01/09/2012	Natural	NULL	NULL	Severe
286	570	NA		<1	NULL	NULL		NULL	NA	NULL		c.761A>G; p.Asn235Ser	Italy	Italy	Sanna et al (2008)	224	01/11/2012	Natural	NULL	NULL	Severe	No
287	571	IG5		<1	NULL	NULL		NULL	NA	NULL		-	NA	Italy	Bicocchi et al (2003)	152	01/08/2004	Natural	NULL	NULL	Severe
287	572	64		NULL	NULL	NULL		NULL	NA	NULL		c.761A>T; p.Asn235Ile	Italy	Italy	Chetta et al (2008)	211	01/08/2012	Natural	NULL	NULL
287	573	65		NULL	NULL	NULL		NULL	NA	NULL		c.761A>T; p.Asn235Ile	Italy	Italy	Chetta et al (2008)	211	01/08/2012	Natural	NULL	NULL
288	574	NA		NULL	NULL	NULL		NULL	NA	NULL	related	c.763G>A; p.Gly236Ser; related	Lebanon	Lebanon	Djambas Khayat et al (2008)	214	01/09/2012	Natural	NULL	NULL	Moderate	No
288	575	NA		NULL	NULL	NULL		NULL	NA	NULL	related	c.763G>A; p.Gly236Ser; related	Lebanon	Lebanon	Djambas Khayat et al (2008)	214	01/09/2012	Natural	NULL	NULL	Moderate	No
288	576	ANA1057		NULL	NULL	NULL		NULL	NA	NULL		c.763G>A; p.Gly236Ser	NA		Centre A10 (unpublished)	n5	01/07/2012	Natural	NULL	NULL
288	577	Malm		<1	NULL	NULL		NULL	NA	NULL		-	NA		Centre A11 (unpublished)	n6	01/07/2007	Natural	NULL	NULL	Severe	No
289	578	ANA584		<1	NULL	NULL		NULL	NA	NULL		c.764G>A; p.Gly236Asp	NA		Centre A10 (unpublished)	n5	01/07/2012	Natural	NULL	NULL	Severe	No
290	579	NB80		1	NULL	NULL		NULL	NA	NULL		c.764G>C	NA	Germany	Bogdanova et al (2007)	191	01/06/2012	Natural	NULL	NULL	Moderate	No
290	580	?		<1	NULL	NULL		2	NA	NULL		G764C	France	France	Vinciguerra et al (2006)	188	01/05/2012	Natural	NULL	NULL	Severe	No
291	581	NA		<1	NULL	NULL		NULL	NA	NULL		c.764G>T; p.Gly236Val	NA	United Kingdom	Green et al (2008)	217	01/09/2012	Natural	NULL	NULL	Severe	No
291	582	LT20		<1	NULL	NULL		<1	NA	NULL		-	Lithuania	Lithuania	Ivaskevicius et al (2001)	130	01/08/2001	Natural	NULL	NULL	Severe	No
292	583	NA		<1	NULL	NULL		NULL	NA	NULL		frameshift	NA	United Kingdom	Goodeve et al (2000)	119	01/02/2001	Natural	NULL	NULL	Severe	No
293	584	?		<1	NULL	NULL		6	NA	NULL		A775T	France	France	Vinciguerra et al (2006)	188	01/05/2012	Natural	NULL	NULL	Severe	No
294	585	NA		14.9	NULL	NULL		NULL	NA	NULL		c.776G>C; p.Arg240Thr	Italy	Italy	Sanna et al (2008)	224	01/11/2012	Natural	NULL	NULL	Mild	No
295	586	?		<1	NULL	NULL		3	NA	NULL		C779G	France	France	Vinciguerra et al (2006)	188	01/05/2012	Natural	NULL	NULL	Severe	No
296	587	HM070052		NULL	NULL	NULL		NULL	NA	NULL		-	NA	Spain	Garcia-Lozano (2007)	196	01/06/2012	Natural	NULL	NULL
297	588	8490		<1	NULL	NULL		NULL	NA	NULL		frameshift	NA	United States	Liu et al (2002)	143	01/03/2002	Natural	NULL	NULL	Severe	No
298	589	NB130		<1	NULL	NULL		NULL	NA	NULL		-	NA	Germany	Bogdanova et al (2005)	169	01/07/2006	Natural	NULL	NULL	Severe	No
298	590	8386		3	NULL	NULL		NULL	NA	NULL		-	NA	United States	Liu et al (2002)	143	01/03/2002	Natural	NULL	NULL	Moderate	No
299	591	NA		NULL	NULL	NULL		NULL	NA	NULL	donor splice site	donor splice site	NA		Centre A10 (unpublished)	n5	01/07/2012	Natural	NULL	NULL	Severe
300	592	NA		25	NULL	NULL		75	0.33	II	donor splice site	donor splice site	NA	United States	Liu et al (1998)	98	01/05/1999	Natural	NULL	NULL	Mild	No
301	593	NA		1	NULL	NULL		1	1	I		-	Portugal	Portugal	David et al (2006)	180	01/05/2012	Natural	NULL	NULL	Moderate	No
301	594	NA		<1	NULL	NULL		NULL	NA	NULL		-	NA		Centre A24 (unpublished)	n51	01/11/2006	Natural	NULL	NULL	Severe	No
302	595	NA		<1	NULL	NULL		NULL	NA	NULL		-	NA	United Kingdom	Green et al (2008)	217	01/09/2012	Natural	NULL	NULL	Severe	No
303	596	NA		<1	NULL	NULL		NULL	NA	NULL	donor splice site; 2 brothers	donor splice site; 2 brothers	NA	Sweden	Astermark et al (2005)	165	01/05/2012	Natural	NULL	NULL	Severe	No
303	597	NA		<1	NULL	NULL		NULL	NA	NULL	donor splice site; 2 brothers	donor splice site; 2 brothers	NA	Sweden	Astermark et al (2005)	165	01/05/2012	Natural	NULL	NULL	Severe	No
303	598	NA		3	NULL	NULL		NULL	NA	NULL	donor splice site	donor splice site	NA	United Kingdom	Bidichandani et al (1994a)	66	01/12/1994	Natural	NULL	NULL	Moderate	No
303	599	NA		3 to 4	NULL	NULL		NULL	NA	NULL	donor splice site	donor splice site	NA	United Kingdom	Bidichandani et al (1994a)	66	01/12/1994	Natural	NULL	NULL	Moderate	No
303	600	NA		NULL	NULL	NULL		NULL	NA	NULL	skips exon 6 or 5+6	skips exon 6 or 5+6	NA	Germany	El-Maarri et al (2005)	170	01/05/2012	Natural	NULL	NULL	Severe	No
303	601	NA		1.5	NULL	NULL		NULL	NA	NULL		-	NA	United Kingdom	Green et al (2008)	217	01/09/2012	Natural	NULL	NULL	Moderate	No
303	602	NA		2.5	NULL	NULL		NULL	NA	NULL		-	NA	United Kingdom	Green et al (2008)	217	01/09/2012	Natural	NULL	NULL	Moderate	No
303	603	NA		6	NULL	NULL		NULL	NA	NULL		-	NA	United Kingdom	Green et al (2008)	217	01/09/2012	Natural	NULL	NULL	Mild
303	604	NA		NULL	NULL	NULL		NULL	NA	NULL	affects intron 6 donor splice site	affects intron 6 donor splice site	NA		Centre A5 (unpublished)	n4	01/06/2012	Natural	NULL	NULL	Severe
303	605	NA		2	NULL	NULL		NULL	NA	NULL	affects intron 6 donor splice site	affects intron 6 donor splice site	NA		Centre A5 (unpublished)	n4	01/06/2012	Natural	NULL	NULL	Moderate
303	606	NA		<1	NULL	NULL		<1	NA	NULL	donor splice site	donor splice site	NA		Centre A11 (unpublished)	n6	01/07/2007	Natural	NULL	NULL	Severe	No
303	607	NA		5	NULL	NULL		NULL	NA	NULL	donor splice site	donor splice site	NA	United Kingdom	Nesbitt et al (conference abstract)	n11	01/08/2005	Natural	NULL	NULL	Moderate
303	608	NA		<1	NULL	NULL		NULL	NA	NULL	donor splice site	donor splice site	NA	United Kingdom	Theophilus et al (2001)	134	01/08/2001	Natural	NULL	NULL	Severe	No
304	609	H857		<5	NULL	NULL		NULL	NA	NULL		-	China	China	Chan et al (1996)	83	01/12/1996	Natural	NULL	NULL
305	610	NA		<1	NULL	NULL		NULL	NA	NULL	donor splice site?	c.787G>C; p.Gly244Arg; donor splice?	Moldova	Moldova	Sirocova et al (2009)	246	01/11/2012	Natural	NULL	NULL	Severe	No
306	611	NA		<1	NULL	NULL		NULL	NA	NULL		duplication frameshift	NA	Germany	Rost et al (2008)	223	01/10/2012	Natural	NULL	NULL	Severe	No
307	612	NA		NULL	NULL	NULL		NULL	NA	NULL	acceptor splice site	acceptor splice site	NA		Centre A26 (unpublished)	n52	01/12/1991	Natural	NULL	NULL	Severe
308	613	NA		<1	NULL	NULL		NULL	NA	NULL	acceptor splice site	acceptor splice site	NA	Italy	Bicocchi et al (2003)	152	01/08/2004	Natural	NULL	NULL	Severe
309	614	NA		<1	NULL	NULL		NULL	NA	NULL		-	India	India	Jayandharan et al (2009)	234	01/10/2012	Natural	NULL	NULL	Severe	No
310	615	NA		NULL	NULL	NULL		NULL	NA	NULL		-	NA		Centre A24 (unpublished)	n51	01/11/2006	Natural	NULL	NULL	Mild
311	616	NB234		30	NULL	NULL		NULL	NA	NULL		c.788G>A	NA	Germany	Bogdanova et al (2007)	191	01/06/2012	Natural	NULL	NULL	Mild	No
312	617	91118		<1	NULL	NULL		<1	NA	NULL		-	NA		Centre A21 (unpublished)	n21	01/07/1999	Natural	NULL	NULL	Severe	No
313	618	NA		NULL	NULL	NULL		NULL	NA	NULL		c.797G>A; p.Gly247Glu	Iran		Centre A12 (unpublished)	n13	01/10/2012	Natural	NULL	NULL	Moderate
313	619	HP139		NULL	NULL	NULL		NULL	NA	NULL		-	NA	Germany	Schwaab et al (1995a)	79	01/12/1995	Natural	NULL	NULL	Mild	No
314	620	ANA430		1	NULL	NULL		NULL	NA	NULL		c.800G>A; p.Cys248Tyr	NA		Centre A10 (unpublished)	n5	01/07/2012	Natural	NULL	NULL	Moderate	No
314	621	114HA426		3	NULL	NULL		NULL	NA	NULL		-	Turkey	Turkey	Timur et al (2001)	135	01/10/2001	Natural	NULL	NULL	Moderate	No
315	622	MF8 030		<1	NULL	NULL		NULL	NA	NULL		c.820T>C; p.Trp255Arg	NA		Centre A5 (unpublished)	n4	01/06/2012	Natural	NULL	NULL	Severe
316	623	ANA1011		NULL	NULL	NULL		NULL	NA	NULL	heterozygote	c.821G>C; p.Trp255Ser; heterozygote	NA		Centre A10 (unpublished)	n5	01/07/2012	Natural	NULL	NULL
317	624	JH89		NULL	NULL	NULL		NULL	NA	NULL		-	NA		Centre A26 (unpublished)	n52	01/12/1990	Natural	NULL	NULL	Severe
318	625	HA10		3	NULL	NULL		NULL	NA	NULL		-	India	India	Ahmed et al (2005)	164	01/08/2005	Natural	NULL	NULL	Moderate
318	626	NA		NULL	NULL	NULL		NULL	NA	NULL		c.822G>C; p.Trp255Cys; different codon change	NA	United Kingdom	Green et al (2008)	217	01/09/2012	Natural	NULL	NULL
318	627	NA		NULL	NULL	NULL		NULL	NA	NULL		c.822G>C; p.Trp255Cys; different codon change	NA	United Kingdom	Green et al (2008)	217	01/09/2012	Natural	NULL	NULL		No
318	628	MF8 343		<1	NULL	NULL		NULL	NA	NULL		c.822G>C; p.Trp255Cys	NA		Centre A5 (unpublished)	n4	01/06/2012	Natural	NULL	NULL	Severe
319	629	823		2	NULL	NULL		2	1	I		-	NA		Centre A14 (unpublished)	n9	01/06/1996	Natural	NULL	NULL	Moderate	No
319	630	NaraNAA176		5	NULL	NULL		5	1	I		-	Japan	Japan	Morichika et al (1997)	88	01/10/1997	Natural	NULL	NULL	Mild	No
319	631	NA		NULL	NULL	NULL		NULL	NA	NULL	female	c.822G>T; p.Trp255Cys; found in non-haemophilic female	NA	United States	Viel et al (2007)	206	01/11/2012	Natural	NULL	NULL
320	632	HA51		<1	NULL	NULL		NULL	NA	NULL		-	India	India	Ahmed et al (2005)	164	01/08/2005	Natural	NULL	NULL	Severe
321	633	46HA		NULL	NULL	NULL		NULL	NA	NULL		-	Brazil	Brazil	Arruda et al (1995)	73	01/07/1996	Natural	NULL	NULL	Mild
322	634	?		NULL	NULL	NULL		NULL	NA	NULL		-	NA	United Kingdom	Cutler et al (2002)	140	01/05/2002	Natural	NULL	NULL	Mild
323	635	NA		12	NULL	NULL		NULL	NA	NULL		c.829A>G; p.Ile258Val	Taiwan	Taiwan	Lin et al (2008)	218	01/10/2012	Natural	NULL	NULL	Mild
324	636	ANA448		NULL	NULL	NULL		NULL	NA	NULL	heterozygote	c.829A>T; p.Ile258Phe; heterozygote	NA		Centre A10 (unpublished)	n5	01/07/2012	Natural	NULL	NULL
325	637	HP120		<1	NULL	NULL		NULL	NA	NULL		-	NA	Germany	Becker et al (1996)	82	01/08/1996	Natural	NULL	NULL	Severe	No
326	638	NA		7	NULL	NULL		NULL	NA	NULL		c.838G>C; p.Gly261Arg	NA	United Kingdom	Green et al (2008)	217	01/09/2012	Natural	NULL	NULL	Mild	No
327	639	NB262		48	NULL	NULL		NULL	NA	NULL		c.841A>C	NA	Germany	Bogdanova et al (2007)	191	01/06/2012	Natural	NULL	NULL	Mild	No
328	640	S764		21	NULL	NULL		NULL	NA	NULL		-	NA	Argentina	De Brasi et al (conference abstract)	n46	01/08/2005	Natural	NULL	NULL	Mild
328	641	NA		24	NULL	NULL		NULL	NA	NULL		c.842C>A; p.Thr262Asn	NA	United Kingdom	Green et al (2008)	217	01/09/2012	Natural	NULL	NULL	Mild	No
328	642	NA		27	NULL	NULL		NULL	NA	NULL		c.842C>A; p.Thr262Asn	NA	United Kingdom	Green et al (2008)	217	01/09/2012	Natural	NULL	NULL	Mild
328	643	MF8 477		9	NULL	NULL		NULL	NA	NULL		c.842C>A; p.Thr262Asn	NA		Centre A5 (unpublished)	n4	01/06/2012	Natural	NULL	NULL	Mild
328	644	S757		20	NULL	NULL		NULL	NA	NULL		-	NA	United Kingdom	Nesbitt et al (conference abstract)	n11	01/08/2005	Natural	NULL	NULL	Mild
329	645	NA		28	NULL	NULL		17	1.65	I		c.842C>T; p.Thr262Ile	Italy	Italy	Castaman et al (2009)	230	01/10/2012	Natural	NULL	NULL	Mild
330	646	NA		<1	NULL	NULL		NULL	NA	NULL		Frameshift	NA		Centre A29 (unpublished)	n53	01/12/1993	Natural	NULL	NULL	Severe	No
331	647	?		5	NULL	NULL		NULL	NA	NULL		-	NA	United Kingdom	Cutler et al (2002)	140	01/05/2002	Natural	NULL	NULL	Moderate	No
332	648	TB/NB8		<1	NULL	NULL		NULL	NA	NULL		-	NA	Germany	Bogdanova et al (2001)	129	01/12/2002	Natural	NULL	NULL	Severe	No
333	649	NA		2.4	NULL	NULL		NULL	NA	NULL		frameshift	Taiwan	Taiwan	Lin et al (2008)	218	01/10/2012	Natural	NULL	NULL	Moderate
334	650	ANA128		NULL	NULL	NULL		NULL	NA	NULL		-	Spain	Spain	Fernandez-Lopez et al (2005)	171	01/07/2007	Natural	NULL	NULL	Mild
334	651	HA0253		4	NULL	NULL		NULL	NA	NULL		c.854T>C; p.Val266Ala	NA		Centre A9 (unpublished)	n10	01/07/2012	Natural	NULL	NULL	Moderate	No
335	652	23HA		NULL	NULL	NULL		NULL	NA	NULL		-	Brazil	Brazil	Arruda et al (1995)	73	01/07/1996	Natural	NULL	NULL	Mild
335	653	JH85		NULL	NULL	NULL		NULL	NA	NULL		-	NA	United States	Higuchi et al (1991b)	43	01/12/1991	Natural	NULL	NULL	Mild
336	654	44HA		NULL	NULL	NULL		NULL	NA	NULL		-	Brazil	Brazil	Arruda et al (1995)	73	01/07/1996	Natural	NULL	NULL	Mild
337	655	?		NULL	NULL	NULL		NULL	NA	NULL		-	NA	United Kingdom	Colvin et al (conference abstract)	n33	01/12/1996	Natural	NULL	NULL	Severe
337	656	NA		<1	NULL	NULL		NULL	NA	NULL		c.857A>C; p.His267Pro	NA	United Kingdom	Green et al (2008)	217	01/09/2012	Natural	NULL	NULL	Severe
337	657	?		NULL	NULL	NULL		NULL	NA	NULL		-	NA	United Kingdom	Lambert et al (conference abstract)	n35	01/04/1997	Natural	NULL	NULL	Severe
337	658	NA		<1	NULL	NULL		14	NA	NULL		c.857A>C; p.His267Pro	India	India	Nair et al (2010)	257	01/11/2012	Natural	NULL	NULL	Severe	Yes
338	659	NA		NULL	NULL	NULL		NULL	NA	NULL		frameshift	Czech Republic	Czech Republic	Habart et al (2003)	155	01/08/2005	Natural	NULL	NULL		No
339	660	LT14		<1	NULL	NULL		NULL	NA	NULL		-	Lithuania	Lithuania	Ivaskevicius et al (2001)	130	01/08/2001	Natural	NULL	NULL	Severe	No
340	661	JH20		2	NULL	NULL		4	0.5	II		-	NA	United States	Youssoufian et al (1988b)	18	01/12/1988	Natural	NULL	NULL	Moderate	No
341	662	NA		18	NULL	NULL		60	0.3	II		c.871G>A; p.Glu272Lys	Italy	Italy	Castaman et al (2009)	230	01/10/2012	Natural	NULL	NULL	Mild
341	663	189NAH		14	NULL	NULL		NULL	NA	NULL		-	NA	United States	Citron et al (2002)	139	01/07/2003	Natural	NULL	NULL	Mild
341	664	?		NULL	NULL	NULL		NULL	NA	NULL		-	NA	United Kingdom	Cutler et al (2002)	140	01/05/2002	Natural	NULL	NULL	Mild
341	665	?		6	NULL	NULL		NULL	NA	NULL		-	NA	United Kingdom	Cutler et al (2002)	140	01/05/2002	Natural	NULL	NULL	Mild	No
341	666	?		NULL	NULL	NULL		NULL	NA	NULL		-	NA	United Kingdom	Cutler et al (2002)	140	01/05/2002	Natural	NULL	NULL	Mild
341	667	UMHA0128		NULL	NULL	NULL		NULL	NA	NULL	carrier	carrier only	NA		Centre A24 (unpublished)	n51	01/11/2006	Natural	NULL	NULL
341	668	NA		6	NULL	NULL		NULL	NA	NULL		c.871G>A; p.Glu272Lys	NA	United Kingdom	Green et al (2008)	217	01/09/2012	Natural	NULL	NULL	Mild	No
341	669	NA		10	NULL	NULL		NULL	NA	NULL		c.871G>A; p.Glu272Lys	NA	United Kingdom	Green et al (2008)	217	01/09/2012	Natural	NULL	NULL	Mild	No
341	670	NA		1	NULL	NULL		NULL	NA	NULL		c.871G>A; p.Glu272Lys	NA	United Kingdom	Green et al (2008)	217	01/09/2012	Natural	NULL	NULL	Severe	No
341	671	NA		2	NULL	NULL		NULL	NA	NULL		c.871G>A; p.Glu272Lys	NA	United Kingdom	Green et al (2008)	217	01/09/2012	Natural	NULL	NULL	Moderate	No
341	672	NA		3.9	NULL	NULL		NULL	NA	NULL		c.871G>A; p.Glu272Lys	NA	United Kingdom	Green et al (2008)	217	01/09/2012	Natural	NULL	NULL	Moderate	No
341	673	NA		NULL	NULL	NULL		NULL	NA	NULL	female	c.871G>A; p.Glu272Lys; female	NA	United Kingdom	Green et al (2008)	217	01/09/2012	Natural	NULL	NULL
341	674	NA		2	NULL	NULL		NULL	NA	NULL		c.871G>A; p.Glu272Lys	NA	United Kingdom	Green et al (2008)	217	01/09/2012	Natural	NULL	NULL	Moderate	No
341	675	NA		9	NULL	NULL		NULL	NA	NULL		c.871G>A; p.Glu272Lys	NA	United Kingdom	Green et al (2008)	217	01/09/2012	Natural	NULL	NULL	Mild	No
341	676	NA		8	NULL	NULL		NULL	NA	NULL		c.871G>A; p.Glu272Lys	NA	United Kingdom	Green et al (2008)	217	01/09/2012	Natural	NULL	NULL	Mild	No
341	677	NA		7	NULL	NULL		NULL	NA	NULL		c.871G>A; p.Glu272Lys	NA	United Kingdom	Green et al (2008)	217	01/09/2012	Natural	NULL	NULL	Mild	No
341	678	NA		3	NULL	NULL		NULL	NA	NULL		c.871G>A; p.Glu272Lys	NA	United Kingdom	Green et al (2008)	217	01/09/2012	Natural	NULL	NULL	Moderate
341	679	MF8 207		NULL	NULL	NULL		NULL	NA	NULL		c.871G>A; p.Glu272Lys	NA		Centre A5 (unpublished)	n4	01/06/2012	Natural	NULL	NULL	Mild
341	680	MF8 469		7	NULL	NULL		NULL	NA	NULL		c.871G>A; p.Glu272Lys	NA		Centre A5 (unpublished)	n4	01/06/2012	Natural	NULL	NULL	Mild
341	681	MF8 483		7	NULL	NULL		NULL	NA	NULL		c.871G>A; p.Glu272Lys	NA		Centre A5 (unpublished)	n4	01/06/2012	Natural	NULL	NULL	Mild
341	682	19		6	NULL	NULL		NULL	NA	NULL		-	Czechoslovakia	Czech Republic	Krepelova et al (1992b)	55	01/12/1992	Natural	NULL	NULL	Mild
341	683	ANA906		NULL	NULL	NULL		NULL	NA	NULL		c.871G>A; p.Glu272Lys	NA		Centre A10 (unpublished)	n5	01/07/2012	Natural	NULL	NULL
341	684	8337		8	NULL	NULL		34	0.24	II		-	NA	United States	Liu et al (1998)	98	01/05/1999	Natural	NULL	NULL	Mild	No
341	685	8340		8	NULL	NULL		34	0.24	II		-	NA	United States	Liu et al (1998)	98	01/05/1999	Natural	NULL	NULL	Mild	No
341	686	Malm		3	NULL	NULL		NULL	NA	NULL		c.871G>A; p.Glu272Lys	NA		Centre A11 (unpublished)	n6	01/07/2007	Natural	NULL	NULL	Mild	No
341	687	S649		2	NULL	NULL		NULL	NA	NULL		-	NA	United Kingdom	Nesbitt et al (conference abstract)	n11	01/02/2001	Natural	NULL	NULL	Severe
341	688	S801		5	NULL	NULL		NULL	NA	NULL		-	NA	United Kingdom	Nesbitt et al (conference abstract)	n11	01/08/2005	Natural	NULL	NULL	Moderate
341	689	UK221		5	NULL	NULL		NULL	NA	NULL		-	NA	United Kingdom	Waseem et al (1999)	114	01/08/2000	Natural	NULL	NULL	Moderate	No
341	690	NA		11	NULL	NULL		NULL	NA	NULL		c.871G>A; p.Glu272Lys	NA		Centre A1 (unpublished)	n25	01/11/2012	Natural	NULL	NULL	Mild	No
342	691	ANA089		NULL	NULL	NULL		NULL	NA	NULL		-	Spain	Spain	Fernandez-Lopez et al (2005)	171	01/07/2007	Natural	NULL	NULL	Mild	No
343	692	NA		6	NULL	NULL		NULL	NA	NULL		c.881C>T; p.Thr275Ile	China	China	Hua et al (2010)	254	01/11/2012	Natural	NULL	NULL	Mild	No
343	693	ANA223		NULL	NULL	NULL		NULL	NA	NULL		c.881C>T; p.Thr275Ile	NA		Centre A10 (unpublished)	n5	01/07/2012	Natural	NULL	NULL	Severe
343	694	HP29d		5	NULL	NULL		20	0.25	II		-	NA	Germany	Schwaab et al (1995a)	79	01/12/1995	Natural	NULL	NULL	Moderate	No
343	695	HP30d		4	NULL	NULL		41	0.1	II		-	NA	Germany	Schwaab et al (1995a)	79	01/12/1995	Natural	NULL	NULL	Moderate	No
343	696	NA		4	NULL	NULL		NULL	NA	NULL		c.881C>T; p.Thr275Ile	Moldova	Moldova	Sirocova et al (2009)	246	01/11/2012	Natural	NULL	NULL	Moderate	No
344	697	C209		<1	NULL	NULL		NULL	NA	NULL		-	NA	Italy	Tagariello et al (2000)	126	01/10/1999	Natural	NULL	NULL	Severe	Yes
345	698	7		NULL	NULL	NULL		NULL	NA	NULL		c.886C>T; p.Leu277Phe	Italy	Italy	Salviato et al (2007)	204	01/08/2012	Natural	NULL	NULL	Severe	Yes
346	699	NA		<1	NULL	NULL		NULL	NA	NULL		Frameshift	NA	United Kingdom	Green et al (2008)	217	01/09/2012	Natural	NULL	NULL	Severe	No
347	700	8338		15	NULL	NULL		108	0.14	II		-	NA	United States	Liu et al (1998)	98	01/05/1999	Natural	NULL	NULL	Mild	No
348	701	?		8 to 12	NULL	NULL		NULL	NA	NULL		-	NA	Netherlands	Pieneman et al (1993)	64	01/12/1993	Natural	NULL	NULL	Mild	No
349	702	F2845		1	NULL	NULL		NULL	NA	NULL		c.899A>C	Portugal	Portugal	David et al (2006)	180	01/05/2012	Natural	NULL	NULL	Severe	No
350	703	NBK02		<1	NULL	NULL		NULL	NA	NULL		-	NA	Germany	Bogdanova et al (2005)	169	01/07/2006	Natural	NULL	NULL	Severe	No
351	704	RBH15		2	NULL	NULL		<1	NA	NULL		-	NA		Centre A18 (unpublished)	n12	01/07/2006	Natural	NULL	NULL	Severe
351	705	29HA		NULL	NULL	NULL		NULL	NA	NULL		-	Brazil	Brazil	Arruda et al (1995)	73	01/07/1996	Natural	NULL	NULL	Mild
351	706	NB167		<1	NULL	NULL		NULL	NA	NULL		-	NA	Germany	Bogdanova et al (2005)	169	01/07/2006	Natural	NULL	NULL	Severe	No
351	707	NB171		<1	NULL	NULL		NULL	NA	NULL		-	NA	Germany	Bogdanova et al (2005)	169	01/07/2006	Natural	NULL	NULL	Severe	No
351	708	NB146		<1	NULL	NULL		NULL	NA	NULL		-	NA	Germany	Bogdanova et al (2005)	169	01/07/2006	Natural	NULL	NULL	Severe	No
351	709	NB60		NULL	NULL	NULL		NULL	NA	NULL		c.901C>T	NA	Germany	Bogdanova et al (2007)	191	01/06/2012	Natural	NULL	NULL	Moderate	No
351	710	075NAH		NULL	NULL	NULL		NULL	NA	NULL		-	NA	United States	Citron et al (2002)	139	01/07/2003	Natural	NULL	NULL
351	711	UMHA0187		<1	NULL	NULL		NULL	NA	NULL		-	NA		Centre A24 (unpublished)	n51	01/11/2006	Natural	NULL	NULL	Severe
351	712	29		NULL	NULL	NULL		NULL	NA	NULL		-	NA	Germany	Klopp et al (2002)	142	01/02/2002	Natural	NULL	NULL	Severe
351	713	25		NULL	NULL	NULL		NULL	NA	NULL		-	NA	Germany	Klopp et al (2002)	142	01/02/2002	Natural	NULL	NULL	Severe	No
351	714	ANA576		3	NULL	NULL		NULL	NA	NULL		c.901C>T; p.Arg282Cys	NA		Centre A10 (unpublished)	n5	01/07/2012	Natural	NULL	NULL	Moderate	No
351	715	ANA1001		NULL	NULL	NULL		NULL	NA	NULL		c.901C>T; p.Arg282Cys	NA		Centre A10 (unpublished)	n5	01/07/2012	Natural	NULL	NULL	Severe	No
351	716	148HA592		<1	NULL	NULL		NULL	NA	NULL		-	Turkey	Turkey	Timur et al (2001)	135	01/10/2001	Natural	NULL	NULL	Severe	No
351	717	?		<1	NULL	NULL		NULL	NA	NULL		C901T	France	France	Vinciguerra et al (2006)	188	01/05/2012	Natural	NULL	NULL	Severe	No
352	718	JH88		NULL	NULL	NULL		NULL	NA	NULL		-	NA		Centre A26 (unpublished)	n52	01/12/1990	Natural	NULL	NULL	Severe
352	719	JH106		NULL	NULL	NULL		NULL	NA	NULL		-	NA		Centre A26 (unpublished)	n52	01/12/1990	Natural	NULL	NULL	Severe
352	720	Triplet 1		1	NULL	NULL		NULL	NA	NULL	fraternal triplets	fraternal triplets	NA	Canada	Barnes et al (2007)	190	01/06/2012	Natural	NULL	NULL	Moderate	No
352	721	Triplet 2		1	NULL	NULL		NULL	NA	NULL	fraternal triplets	fraternal triplets	NA	Canada	Barnes et al (2007)	190	01/06/2012	Natural	NULL	NULL	Moderate	No
352	722	Triplet 3		1	NULL	NULL		NULL	NA	NULL	fraternal triplets	fraternal triplets	NA	Canada	Barnes et al (2007)	190	01/06/2012	Natural	NULL	NULL	Moderate	No
352	723	248 HA 930		<1	NULL	NULL		NULL	NA	NULL		-	Turkey	Turkey	Berber et al (2006a)	177	01/05/2012	Natural	NULL	NULL	Severe	No
352	724	VSA181		<1	NULL	NULL		NULL	NA	NULL	poly p.Asp1260Glu	c.902G>A; p.Arg282His; also poly Asp1241Glu	NA	Spain	Casana et al (2008)	210	01/08/2012	Natural	NULL	NULL	Severe	No
352	725	F215		7	NULL	NULL		NULL	NA	NULL		c.902G>A	Portugal	Portugal	David et al (2006)	180	01/05/2012	Natural	NULL	NULL	Moderate	No
352	726	F1202		4	NULL	NULL		NULL	NA	NULL		c.902G>A	Portugal	Portugal	David et al (2006)	180	01/05/2012	Natural	NULL	NULL	Moderate	No
352	727	F2531		5	NULL	NULL		80	0.06	II		c.902G>A	Portugal	Portugal	David et al (2006)	180	01/05/2012	Natural	NULL	NULL	Moderate	No
352	728	UMHA0081		<1	NULL	NULL		NULL	NA	NULL		-	NA		Centre A24 (unpublished)	n51	01/11/2006	Natural	NULL	NULL	Severe	No
352	729	NA		NULL	NULL	NULL		NULL	NA	NULL		c.902G>A; p.Arg282His	NA	United Kingdom	Green et al (2008)	217	01/09/2012	Natural	NULL	NULL		No
352	730	NA		31	NULL	NULL		NULL	NA	NULL	female	c.902G>A; p.Arg282His; female	NA	United Kingdom	Green et al (2008)	217	01/09/2012	Natural	NULL	NULL	Mild
352	731	NA		NULL	NULL	NULL		NULL	NA	NULL	female	c.902G>A; p.Arg282His; female	NA	United Kingdom	Green et al (2008)	217	01/09/2012	Natural	NULL	NULL
352	732	JH86		<1	NULL	NULL		18	NA	NULL		-	NA	United States	Higuchi et al (1991b)	43	01/12/1991	Natural	NULL	NULL	Severe	No
352	733	ANA223		NULL	NULL	NULL		NULL	NA	NULL	triplets	c.902G>A; p.Arg282His; triplets	NA		Centre A10 (unpublished)	n5	01/07/2012	Natural	NULL	NULL	Severe
352	734	ANA239		1	NULL	NULL		NULL	NA	NULL	triplets	c.902G>A; p.Arg282His; triplets	NA		Centre A10 (unpublished)	n5	01/07/2012	Natural	NULL	NULL	Moderate	No
352	735	ANA578		<1	NULL	NULL		NULL	NA	NULL	triplets	c.902G>A; p.Arg282His; triplets	NA		Centre A10 (unpublished)	n5	01/07/2012	Natural	NULL	NULL	Severe	No
352	736	Malmo 4		2	NULL	NULL		NULL	NA	NULL		-	NA		Centre A11 (unpublished)	n6	01/10/1999	Natural	NULL	NULL	Moderate	No
352	737	Malm		9	NULL	NULL		NULL	NA	NULL		-	NA		Centre A11 (unpublished)	n6	01/07/2007	Natural	NULL	NULL	Moderate	No
352	738	Malm		<1	NULL	NULL		NULL	NA	NULL		-	NA		Centre A11 (unpublished)	n6	01/07/2007	Natural	NULL	NULL	Severe	No
352	739	ZK1004		<1	NULL	NULL		NULL	NA	NULL		-	NA	Germany	Moller-Morlang et al (1999)	111	01/10/1999	Natural	NULL	NULL	Severe
352	740	OX28		<1	NULL	NULL		NULL	NA	NULL		-	NA	United Kingdom	Naylor et al (1993)	63	01/12/1993	Natural	NULL	NULL	Severe	No
352	741	NA		<1	NULL	NULL		NULL	NA	NULL		c.902G>A; p.Arg282His	NA		Centre A16 (unpublished)	n17	01/11/2012	Natural	NULL	NULL	Severe
352	742	HA239		2	NULL	NULL		NULL	NA	NULL		-	Slovenia	Slovenia	Strmecki et al (1999)	112	01/10/1999	Natural	NULL	NULL	Moderate	No
352	743	10HA31		<3	NULL	NULL		NULL	NA	NULL		-	Turkey	Turkey	Timur et al (2001)	135	01/10/2001	Natural	NULL	NULL	Severe	No
352	744	?		<1	NULL	NULL		28	NA	NULL		G902A	France	France	Vinciguerra et al (2006)	188	01/05/2012	Natural	NULL	NULL	Severe	No
353	745	NA		NULL	NULL	NULL		NULL	NA	NULL		c.902G>C; p.Arg282Pro	Taiwan	Taiwan	Ma et al (2008)	220	01/10/2012	Natural	NULL	NULL	Moderate	No
354	746	HP121		<1	NULL	NULL		NULL	NA	NULL		-	NA	Germany	Becker et al (1996)	82	01/08/1996	Natural	NULL	NULL	Severe	No
354	747	HP122		<1	NULL	NULL		NULL	NA	NULL		-	NA	Germany	Becker et al (1996)	82	01/08/1996	Natural	NULL	NULL	Severe	No
354	748	NB81		<1	NULL	NULL		NULL	NA	NULL		-	NA	Germany	Bogdanova et al (2005)	169	01/07/2006	Natural	NULL	NULL	Severe	No
354	749	HP31		20	NULL	NULL		NULL	NA	NULL		-	NA	Germany	Schwaab et al (1995a)	79	01/12/1995	Natural	NULL	NULL	Mild	No
355	750	NA		<1	NULL	NULL		NULL	NA	NULL		Frameshift	NA	Germany	Becker et al (1996)	82	01/08/1996	Natural	NULL	NULL	Severe
356	751	NA		NULL	NULL	NULL		NULL	NA	NULL		c.907G>C; p.Ala284Pro	NA	United Kingdom	Green et al (2008)	217	01/09/2012	Natural	NULL	NULL
356	752	ANA840		18 to 21	NULL	NULL		NULL	NA	NULL		c.907G>C; p.Ala284Pro	NA		Centre A10 (unpublished)	n5	01/07/2012	Natural	NULL	NULL	Mild	No
356	753	Malm		13	NULL	NULL		NULL	NA	NULL		-	NA		Centre A11 (unpublished)	n6	01/07/2007	Natural	NULL	NULL	Mild	No
357	754	39.489		45	8	5.63	1st	94	NA	II	1-st/2-st FVIII:C discrepancy	c.908C>A p.Ala284Glu; 1-st/2-st FVIII:C discrepancy	Australia	Australia	Rodgers et al (2007)	202	01/07/2012	Natural	NULL	NULL	Mild
357	755	14.333		37	10	3.7	1st	41	NA	I	1-st/2-st FVIII:C discrepancy	1-st/2-st FVIII:C discrepancy	NA	Australia	Rudzki et al (1996)	84	01/12/1996	Natural	NULL	NULL	Mild
357	756	39.489		39	9	4.33	1st	84	NA	II	1-st/2-st FVIII:C discrepancy	1-st/2-st FVIII:C discrepancy	NA	Australia	Rudzki et al (1996)	84	01/12/1996	Natural	NULL	NULL	Mild
357	757	NA		48	NULL	NULL		NULL	NA	NULL		c.908C>A p.Ala284Glu	NA		Centre A1 (unpublished)	n25	01/11/2012	Natural	NULL	NULL	Mild
358	758	ANA840		9	NULL	NULL		NULL	NA	NULL		c.910T>C; p.Ser285Pro	NA		Centre A10 (unpublished)	n5	01/07/2012	Natural	NULL	NULL	Mild	No
359	759	NA		<1	NULL	NULL		NULL	NA	NULL		Frameshift	Italy	Italy	Coppola et al (2009)	231	01/10/2012	Natural	NULL	NULL	Severe	Yes
360	760	C150		4	NULL	NULL		NULL	NA	NULL		-	NA	Italy	Tagariello et al (2000)	126	01/10/1999	Natural	NULL	NULL	Moderate	No
356	761	JD		25	11	2.27	1st	36	NA	I	1-st/2-st FVIII:C discrepancy	1-st/2-st FVIII:C discrepancy	NA	France	Mazurier et al (1997)	87	01/12/1997	Natural	NULL	NULL	Mild	No
357	762	8339		43	NULL	NULL		>200	NA	NULL		-	NA	United States	Liu et al (1998)	98	01/05/1999	Natural	NULL	NULL	Mild	No
357	763	Malm		30	NULL	NULL		NULL	NA	NULL		-	NA		Centre A11 (unpublished)	n6	01/07/2007	Natural	NULL	NULL	Mild	No
357	764	14.593		34	9	3.78	1st	58	NA	II	1-st/2-st FVIII:C discrepancy	c.908C>A p.Ala284Glu; 1-st/2-st FVIII:C discrepancy	Australia	Australia	Rodgers et al (2007)	202	01/07/2012	Natural	NULL	NULL	Mild
361	765	HANA9		<1	NULL	NULL		NULL	NA	NULL	unrelated	c.923C>T; p.Ser289Leu; unrelated	Qatar	Qatar	Abu-Amero et al (2008)	208	01/08/2012	Natural	NULL	NULL	Severe
361	766	HANA10		<1	NULL	NULL		NULL	NA	NULL	unrelated	c.923C>T; p.Ser289Leu; unrelated	Qatar	Qatar	Abu-Amero et al (2008)	208	01/08/2012	Natural	NULL	NULL	Severe
361	767	NB176		14	NULL	NULL		NULL	NA	NULL		c.923C>T	NA	Germany	Bogdanova et al (2007)	191	01/06/2012	Natural	NULL	NULL	Mild	No
361	768	NB177		18	NULL	NULL		NULL	NA	NULL		c.923C>T	NA	Germany	Bogdanova et al (2007)	191	01/06/2012	Natural	NULL	NULL	Mild	No
361	769	NA		32	NULL	NULL		79	0.41	II	unrelated	c.923C>T; p.Ser289Leu; unrelated	Italy	Italy	Castaman et al (2009)	230	01/10/2012	Natural	NULL	NULL	Mild
361	770	NA		37	NULL	NULL		70	0.53	II	unrelated	c.923C>T; p.Ser289Leu; unrelated	Italy	Italy	Castaman et al (2009)	230	01/10/2012	Natural	NULL	NULL	Mild
361	771	NA		37	NULL	NULL		57	0.65	II	unrelated	c.923C>T; p.Ser289Leu; unrelated	Italy	Italy	Castaman et al (2009)	230	01/10/2012	Natural	NULL	NULL	Mild
361	772	?		15	NULL	NULL		NULL	NA	NULL		-	NA	United Kingdom	Cutler et al (2002)	140	01/05/2002	Natural	NULL	NULL	Mild	No
361	773	?		NULL	NULL	NULL		NULL	NA	NULL		-	NA	United Kingdom	Cutler et al (2002)	140	01/05/2002	Natural	NULL	NULL	Mild
361	774	?		NULL	NULL	NULL		NULL	NA	NULL		-	NA	United Kingdom	Cutler et al (2002)	140	01/05/2002	Natural	NULL	NULL	Mild
361	775	S670		NULL	NULL	NULL		NULL	NA	NULL		c.923C>T; p.Ser289Leu	NA	Argentina	De Brasi et al (conference abstract)	n46	01/08/2005	Natural	NULL	NULL	Mild
361	776	ANA266		NULL	NULL	NULL		NULL	NA	NULL		-	Spain	Spain	Fernandez-Lopez et al (2005)	171	01/07/2007	Natural	NULL	NULL	Mild	No
361	777	NA		32	NULL	NULL		NULL	NA	NULL		c.923C>T; p.Ser289Leu	NA		Centre A6 (unpublished)	n48	01/11/2012	Natural	NULL	NULL	Mild	No
361	778	NA		16	NULL	NULL		NULL	NA	NULL		c.923C>T; p.Ser289Leu	NA	United Kingdom	Green et al (2008)	217	01/09/2012	Natural	NULL	NULL	Mild	No
361	779	NA		17	NULL	NULL		NULL	NA	NULL		c.923C>T; p.Ser289Leu	NA	United Kingdom	Green et al (2008)	217	01/09/2012	Natural	NULL	NULL	Mild	No
361	780	NA		30	NULL	NULL		NULL	NA	NULL		c.923C>T; p.Ser289Leu	NA	United Kingdom	Green et al (2008)	217	01/09/2012	Natural	NULL	NULL	Mild
361	781	NA		40	NULL	NULL		NULL	NA	NULL	female	c.923C>T; p.Ser289Leu; female	NA	United Kingdom	Green et al (2008)	217	01/09/2012	Natural	NULL	NULL	Mild
361	782	NA		17	NULL	NULL		NULL	NA	NULL		c.923C>T; p.Ser289Leu	NA	United Kingdom	Green et al (2008)	217	01/09/2012	Natural	NULL	NULL	Mild	No
361	783	MF8 239		14	NULL	NULL		NULL	NA	NULL		c.923C>T; p.Ser289Leu	NA		Centre A5 (unpublished)	n4	01/06/2012	Natural	NULL	NULL	Mild
361	784	MF8 322		23	NULL	NULL		NULL	NA	NULL	1-st/2-st FVIII:C discrepancy?	c.923C>T; p.Ser289Leu; 1/2st discrep?	NA		Centre A5 (unpublished)	n4	01/06/2012	Natural	NULL	NULL	Mild
361	785	ANA408		21	NULL	NULL		NULL	NA	NULL		c.923C>T; p.Ser289Leu	NA		Centre A10 (unpublished)	n5	01/07/2012	Natural	NULL	NULL	Mild	No
361	786	JH152		37	NULL	NULL		106	0.35	II		-	NA	United States	McGinniss et al (1993)	62	01/12/1993	Natural	NULL	NULL	Mild
361	787	NA		30	NULL	NULL		NULL	NA	NULL	related; two brothers	c.923C>T; p.Ser289Leu; brothers	Saudi Arabia	Saudi Arabia	Owaidah et al (2009)	241	01/10/2012	Natural	NULL	NULL	Mild	No
361	788	NA		30	NULL	NULL		NULL	NA	NULL	related; two brothers	c.923C>T; p.Ser289Leu; brothers	Saudi Arabia	Saudi Arabia	Owaidah et al (2009)	241	01/10/2012	Natural	NULL	NULL	Mild	No
361	789	?		NULL	NULL	NULL		NULL	NA	NULL		c.923C>T; p.Ser289Leu	NA	France	Repesse et al (2007)	201	01/07/2012	Natural	NULL	NULL	Mild	No
361	790	122		33	9	3.67	1st	NULL	NA	NULL	1-st/2-st FVIII:C discrepancy	1-st/2-st FVIII:C discrepancy	NA	Australia	Rudzki et al (1996)	84	01/12/1996	Natural	NULL	NULL	Mild
361	791	HA89		9	NULL	NULL		NULL	NA	NULL		-	Slovenia	Slovenia	Strmecki et al (1999)	112	01/10/1999	Natural	NULL	NULL	Mild	No
361	792	HA154		>5	NULL	NULL		NULL	NA	NULL		-	Slovenia	Slovenia	Strmecki et al (1999)	112	01/10/1999	Natural	NULL	NULL	Mild
362	793	NA		<1	NULL	NULL		NULL	NA	NULL		Frameshift	NA		Centre A20 (unpublished)	n15	01/10/2006	Natural	NULL	NULL	Severe	No
363	794	?		9	NULL	NULL		NULL	NA	NULL		-	NA	United Kingdom	Cutler et al (2002)	140	01/05/2002	Natural	NULL	NULL	Mild	No
363	795	JH62		NULL	NULL	NULL		NULL	NA	NULL		-	NA	United States	Higuchi et al (1991b)	43	01/12/1991	Natural	NULL	NULL	Mild
363	796	8341		8	NULL	NULL		104	0.08	II		-	NA	United States	Liu et al (1998)	98	01/05/1999	Natural	NULL	NULL	Mild	No
364	797	NA		8	NULL	NULL		7	1.14	I		c.938T>G p.Leu294Arg	Italy	Italy	Castaman et al (2009)	230	01/10/2012	Natural	NULL	NULL	Mild
364	798	PR31		<1	NULL	NULL		NULL	NA	NULL		c.938T>G p.L294R	NA		Centre A20 (unpublished)	n15	01/11/2005	Natural	NULL	NULL	Severe	No
365	799	JH87		15	NULL	NULL		13	1.15	I		-	NA	United States	Higuchi et al (1991a)	42	01/12/1991	Natural	NULL	NULL	Moderate	No
365	800	HP32		10	NULL	NULL		12	0.83	I		-	NA	Germany	Schwaab et al (1995a)	79	01/12/1995	Natural	NULL	NULL	Mild	No
365	801	HP33e		11	NULL	NULL		8	1.38	I		-	NA	Germany	Schwaab et al (1995a)	79	01/12/1995	Natural	NULL	NULL	Mild	No
365	802	HP34e		7	NULL	NULL		5	1.4	I		-	NA	Germany	Schwaab et al (1995a)	79	01/12/1995	Natural	NULL	NULL	Mild	No
365	803	HP35e		22	NULL	NULL		18	1.22	I		-	NA	Germany	Schwaab et al (1995a)	79	01/12/1995	Natural	NULL	NULL	Mild	No
365	804	UK226		18	NULL	NULL		NULL	NA	NULL		-	NA	United Kingdom	Waseem et al (1999)	114	01/08/2000	Natural	NULL	NULL	Mild	No
366	805	CE		5	NULL	NULL		NULL	NA	NULL		-	NA	Belgium	Freson et al (1998)	95	01/04/1999	Natural	NULL	NULL	Moderate	No
367	806	NA		NULL	NULL	NULL		NULL	NA	NULL		Frameshift	NA		Centre A26 (unpublished)	n52	01/12/1994	Natural	NULL	NULL	Severe
368	807	NA		27	NULL	NULL		NULL	NA	NULL	carrier female also has p.Ala362Ala poly	female also A343A poly	NA	Belgium	dOiron et al (conference abstract)	n37	01/12/1994	Natural	NULL	NULL
369	808	MF8 315a		8	NULL	NULL		NULL	NA	NULL	related	c.943G>T; p.Ala296Ser; related	NA		Centre A5 (unpublished)	n4	01/06/2012	Natural	NULL	NULL	Mild
369	809	MF8 315b		NULL	NULL	NULL		NULL	NA	NULL	related	c.943G>T; p.Ala296Ser; related	NA		Centre A5 (unpublished)	n4	01/06/2012	Natural	NULL	NULL	Mild
370	810	UK298		27	NULL	NULL		NULL	NA	NULL		-	NA	United Kingdom	Waseem et al (1999)	114	01/08/2000	Natural	NULL	NULL	Mild	No
371	811	NA		<1	NULL	NULL		NULL	NA	NULL		Frameshift	China	China	Hua et al (2010)	254	01/11/2012	Natural	NULL	NULL	Severe	No
372	812	NA		2.5	NULL	NULL		NULL	NA	NULL		Frameshift	NA		Centre A11 (unpublished)	n6	01/07/2007	Natural	NULL	NULL	Moderate	No
372	813	NA		<1	NULL	NULL		<1	NA	NULL		Frameshift	NA		Centre A11 (unpublished)	n6	01/07/2007	Natural	NULL	NULL	Severe	No
373	814	NA		NULL	NULL	NULL		NULL	NA	NULL		Frameshift	Pakistan	Pakistan	Niazi et al (2009)	240	01/10/2012	Natural	NULL	NULL
373	815	NA		1	NULL	NULL		NULL	NA	NULL		Frameshift	NA	Austria	Williams et al (2007)	207	01/08/2012	Natural	NULL	NULL	Moderate
374	816	HAANA2		NULL	NULL	NULL		NULL	NA	NULL		c.953T>C	Albania	Italy	Castaman et al (2007)	192	01/06/2012	Natural	NULL	NULL	Moderate	No
374	817	NA		13	NULL	NULL		NULL	NA	NULL		c.953T>C; p.Leu299Pro	NA	United Kingdom	Green et al (2008)	217	01/09/2012	Natural	NULL	NULL	Mild	No
376	818	NA		<1	NULL	NULL		NULL	NA	NULL		In-frame del Met 301	NA	Italy	Bicocchi et al (2003)	152	01/08/2004	Natural	NULL	NULL	Severe
376	819	NA		<1	NULL	NULL		NULL	NA	NULL		In-frame del Met 301	NA	Italy	Tagariello et al (2000)	126	01/01/1998	Natural	NULL	NULL	Severe	No
377	820	NA		<1	NULL	NULL		NULL	NA	NULL		c.967G>A; p.Gly304Arg	NA	United Kingdom	Green et al (2008)	217	01/09/2012	Natural	NULL	NULL	Severe	No
378	821	URHA167		<1	NULL	NULL		NULL	NA	NULL		-	NA		Centre A24 (unpublished)	n51	01/09/2003	Natural	NULL	NULL	Severe	No
378	822	LT21		<1	NULL	NULL		<1	NA	NULL		-	Lithuania	Lithuania	Ivaskevicius et al (2001)	130	01/08/2001	Natural	NULL	NULL	Severe	No
379	823	NA		<1	NULL	NULL		NULL	NA	NULL		Frameshift	Czech Republic	Czech Republic	Habart et al (2003)	155	01/08/2005	Natural	NULL	NULL	Severe
380	824	CZ2185		2 to 5	NULL	NULL		4	0.88	I		-	Czech Republic	Czech Republic	Habart et al (2003)	155	01/08/2005	Natural	NULL	NULL	Moderate	No
380	825	NA		<1	NULL	NULL		NULL	NA	NULL		c.977T>C; p.Leu307Pro	Taiwan	Taiwan	Lin et al (2008)	218	01/10/2012	Natural	NULL	NULL	Severe
380	826	NA		<1	NULL	NULL		NULL	NA	NULL		c.977T>C; p.Leu307Pro	Taiwan	Taiwan	Lin et al (2008)	218	01/10/2012	Natural	NULL	NULL	Severe
380	827	NA		NULL	NULL	NULL		NULL	NA	NULL	also has p.Arg795Gly	c.977T>C; p.Leu307Pro	Taiwan	Taiwan	Ma et al (2008)	220	01/10/2012	Natural	NULL	NULL	Moderate	No
380	828	NA		NULL	NULL	NULL		NULL	NA	NULL	female;also has p.Arg795Gly	female; c.977T>C; p.Leu307Pro; also has Arg776Gly	Taiwan	Taiwan	Ma et al (2008)	220	01/10/2012	Natural	NULL	NULL	Severe	No
381	829	?		23	NULL	NULL		NULL	NA	NULL		-	NA	United Kingdom	Cutler et al (2002)	140	01/05/2002	Natural	NULL	NULL	Mild
381	830	NA		15	NULL	NULL		NULL	NA	NULL		c.979C>G; p.Leu308Val	NA	United Kingdom	Green et al (2008)	217	01/09/2012	Natural	NULL	NULL	Mild	No
381	831	NA		23	NULL	NULL		NULL	NA	NULL		c.979C>G; p.Leu308Val	NA	United Kingdom	Green et al (2008)	217	01/09/2012	Natural	NULL	NULL	Mild	No
381	832	NA		34	NULL	NULL		NULL	NA	NULL		c.979C>G; p.Leu308Val	NA	United Kingdom	Green et al (2008)	217	01/09/2012	Natural	NULL	NULL	Mild	No
382	833	HP123; 5		<1	NULL	NULL		NULL	NA	NULL		-	NA	Germany	Becker et al (1996)	82	01/08/1996	Natural	NULL	NULL	Severe	No
383	834	NA		32	NULL	NULL		NULL	NA	NULL		c.984T>G; p.Phe309Leu	NA	United Kingdom	Green et al (2008)	217	01/09/2012	Natural	NULL	NULL	Mild	No
383	835	NA		20	NULL	NULL		93	0.22	II		c.984T>G; p.Phe309Leu	India	India	Nair et al (2010)	257	01/11/2012	Natural	NULL	NULL	Mild	No
383	836	NA		21	NULL	NULL		100	0.21	II		c.984T>G; p.Phe309Leu	India	India	Nair et al (2010)	257	01/11/2012	Natural	NULL	NULL	Mild	No
384	837	NA		<1	NULL	NULL		NULL	NA	NULL		Frameshift	NA		Centre A5 (unpublished)	n4	01/06/2012	Natural	NULL	NULL	Severe
385	838	NA		<1	NULL	NULL		NULL	NA	NULL		frameshift	NA	United Kingdom	Green et al (2008)	217	01/09/2012	Natural	NULL	NULL	Severe	No
386	839	ANA711		NULL	NULL	NULL		NULL	NA	NULL	heterozygote	c.985T>A; p.Cys310Ser; heterozygote in severe family	NA		Centre A10 (unpublished)	n5	01/07/2012	Natural	NULL	NULL
387	840	8		NULL	NULL	NULL		NULL	NA	NULL		c.986G>A; p.Cys310Tyr	Italy	Italy	Salviato et al (2007)	204	01/08/2012	Natural	NULL	NULL	Severe	Yes
388	841	?		NULL	NULL	NULL		NULL	NA	NULL	different variant	c.986G>C; p.Cys310Ser; different variant	Korea	South Korea	Han et al (2007)	197	01/06/2012	Natural	NULL	NULL	Moderate
389	842	CZ541		<1	NULL	NULL		NULL	NA	NULL		-	Czech Republic	Czech Republic	Habart et al (2003)	155	01/08/2005	Natural	NULL	NULL	Severe
390	843	NA		2.7	NULL	NULL		<1	NA	NULL		c.989A>G; p.His311Arg	India	India	Nair et al (2010)	257	01/11/2012	Natural	NULL	NULL	Moderate	No
390	844	NA		6	NULL	NULL		<1	NA	NULL		c.989A>G; p.His311Arg	India	India	Nair et al (2010)	257	01/11/2012	Natural	NULL	NULL	Mild	No
391	845	NA		4.5	NULL	NULL		NULL	NA	NULL		Frameshift	China	China	Liu et al (1997)	86	01/04/1999	Natural	NULL	NULL	Moderate
391	846	NA		0.5	NULL	NULL		NULL	NA	NULL		Frameshift	China	China	Zhang et al (1999)	115	01/04/1999	Natural	NULL	NULL	Severe
392	847	NB211		NULL	NULL	NULL		NULL	NA	NULL		c.992T>C	NA	Germany	Bogdanova et al (2007)	191	01/06/2012	Natural	NULL	NULL	Mild	No
393	848	VAs		8	NULL	NULL		NULL	NA	NULL		Also has Glu113->Asp	NA	Belgium	Freson et al (1998)	95	01/04/1999	Natural	NULL	NULL	Mild	No
393	849	ADs		8	NULL	NULL		NULL	NA	NULL		Also has Glu113->Asp	NA	Belgium	Freson et al (1998)	95	01/04/1999	Natural	NULL	NULL	Mild	No
394	850	NA		<1	NULL	NULL		NULL	NA	NULL		c.1003C>T; p.Gln316Stop	NA	United Kingdom	Green et al (2008)	217	01/09/2012	Natural	NULL	NULL	Severe	No
394	851	CZ2163		<1	NULL	NULL		NULL	NA	NULL		-	Czech Republic	Czech Republic	Habart et al (2003)	155	01/08/2005	Natural	NULL	NULL	Severe	No
395	852	NA		<1	NULL	NULL		NULL	NA	NULL	somatic mosaic	somatic mosaic	India	India	Ahmed et al (2005)	164	01/08/2005	Natural	NULL	NULL	Severe
395	853	NA		<1	NULL	NULL		NULL	NA	NULL	donor splice site	donor splice site	NA		Centre A24 (unpublished)	n51	01/11/2006	Natural	NULL	NULL	Severe	No
396	854	NA		2	NULL	NULL		NULL	NA	NULL		-	India	India	Ahmed et al (2005)	164	01/08/2005	Natural	NULL	NULL	Mild
397	855	NB106		NULL	NULL	NULL		NULL	NA	NULL	splice error?	c.1009G>T; splice error?	NA	Germany	Bogdanova et al (2007)	191	01/06/2012	Natural	NULL	NULL	Mild	No
398	856	NA		<1	NULL	NULL		NULL	NA	NULL	(-23) G>A polymorphism?	(-23) G>A polymorphism?	India	India	Jayandharan et al (2005)	173	01/08/2007	Natural	NULL	NULL	Severe	No
399	857	NA		<1	NULL	NULL		NULL	NA	NULL	acceptor splice site	acceptor splice site	NA		Centre A6 (unpublished)	n19	01/08/2004	Natural	NULL	NULL	Severe	No
2183	858	MF8 229		1	NULL	NULL		NULL	NA	NULL		c.1015A>G; p.Met320Val	NA		Centre A5 (unpublished)	n4	01/06/2012	Natural	NULL	NULL	Moderate
401	859	PL/NB7		<1	NULL	NULL		NULL	NA	NULL		-	NA	Germany	Bogdanova et al (2001)	129	01/12/2002	Natural	NULL	NULL	Moderate/Severe	No
402	860	S687		39	78	0.5	2nd	NULL	NA	NULL	inverse 1st/2st discrepancy	inverse 1st/2st discrepancy	NA	United Kingdom	Goodeve et al (conference abstract)	n38	01/02/2001	Natural	NULL	NULL	Mild
402	861	149		33	NULL	NULL		NULL	NA	NULL		-	India	India	Jayandharan et al (2005)	173	01/08/2007	Natural	NULL	NULL	Mild	No
402	862	MF8 355		NULL	NULL	NULL		NULL	NA	NULL	female; also p.Arg2178Cys	c.1018G>A; p.Glu321Lys; female also R2159C	NA		Centre A5 (unpublished)	n4	01/06/2012	Natural	NULL	NULL
402	863	MF8 388		40	NULL	NULL		NULL	NA	NULL		c.1018G>A; p.Glu321Lys	NA		Centre A5 (unpublished)	n4	01/06/2012	Natural	NULL	NULL	Mild
402	864	MF8 455		19	NULL	NULL		NULL	NA	NULL		c.1018G>A; p.Glu321Lys	NA		Centre A5 (unpublished)	n4	01/06/2012	Natural	NULL	NULL	Mild
402	865	UK271		46	NULL	NULL		NULL	NA	NULL		-	NA	United Kingdom	Waseem et al (1999)	114	01/08/2000	Natural	NULL	NULL	Mild	No
403	866	NA		NULL	NULL	NULL		NULL	NA	NULL		c.1020A>C; p.Glu321Asp	NA	United Kingdom	Green et al (2008)	217	01/09/2012	Natural	NULL	NULL
403	867	NA		28	NULL	NULL		NULL	NA	NULL		c.1020A>C; p.Glu321Asp	NA	United Kingdom	Green et al (2008)	217	01/09/2012	Natural	NULL	NULL	Mild	No
403	868	NA		NULL	NULL	NULL		NULL	NA	NULL		c.1020A>C; p.Glu321Asp	NA	United Kingdom	Green et al (2008)	217	01/09/2012	Natural	NULL	NULL		No
404	869	NA		<1	NULL	NULL		NULL	NA	NULL		Frameshift	China	China	Chan et al (1996)	83	01/12/1996	Natural	NULL	NULL	Severe
405	870	PR9		<2	NULL	NULL		NULL	NA	NULL		-	NA		Centre A20 (unpublished)	n15	01/06/2004	Natural	NULL	NULL	Mild
406	871	TWN15		<1	NULL	NULL		NULL	NA	NULL		-	China	China	Lin et al (1993)	61	01/12/1993	Natural	NULL	NULL	Severe	No
406	872	TWN33		<1	NULL	NULL		NULL	NA	NULL		-	China	China	Lin et al (1993)	61	01/12/1993	Natural	NULL	NULL	Severe	No
407	873	NA		<1	NULL	NULL		NULL	NA	NULL		c.1030A>T; p.Lys325Stop	NA	United Kingdom	Green et al (2008)	217	01/09/2012	Natural	NULL	NULL	Severe	No
408	874	JH30		NULL	NULL	NULL		NULL	NA	NULL		-	NA	United States	Higuchi et al (1990)	32	01/12/1990	Natural	NULL	NULL	Moderate
408	875	H44		NULL	NULL	NULL		NULL	NA	NULL		-	NA	United States	Kogan et al (1990)	33	01/12/1990	Natural	NULL	NULL	Severe	No
409	876	NA		<1	NULL	NULL		NULL	NA	NULL		c.1033G>T; p.Val326Leu; alternative codon change	NA		Centre A16 (unpublished)	n17	01/11/2012	Natural	NULL	NULL	Severe
410	877	112NAH		NULL	NULL	NULL		NULL	NA	NULL		-	NA	United States	Citron et al (2002)	139	01/07/2003	Natural	NULL	NULL
411	878	V107		NULL	NULL	NULL		NULL	NA	NULL		-	NA	United States	Kogan et al (1990)	33	01/12/1988	Natural	NULL	NULL	Severe	No
412	879	H89		<1	NULL	NULL		NULL	NA	NULL		-	NA		Centre A26 (unpublished)	n52	01/12/1990	Natural	NULL	NULL	Severe
412	880	VSA164		1	NULL	NULL		10	0.1	II		c.1043G>A; p.Cys329Thr	NA	Spain	Casana et al (2008)	210	01/08/2012	Natural	NULL	NULL	Severe	No
412	881	H84		<1	NULL	NULL		NULL	NA	NULL		-	NA	France	Nafa et al (1995)	76	01/12/1995	Natural	NULL	NULL	Severe	No
412	882	229HA846		7	NULL	NULL		NULL	NA	NULL		-	Turkey	Turkey	Timur et al (2001)	135	01/10/2001	Natural	NULL	NULL	Mild	No
413	883	F80;Lisboa 2		3	NULL	NULL		3	1	I		c.1043G>C; p.Cys329Ser	Portugal	Portugal	David et al (1995)	75	01/12/1995	Natural	NULL	NULL	Moderate	No
413	884	ANA700		<1	NULL	NULL		NULL	NA	NULL		c.1043G>C; p.Cys329Ser	NA		Centre A10 (unpublished)	n5	01/07/2012	Natural	NULL	NULL	Severe	No
414	885	?		<1	NULL	NULL		NULL	NA	NULL	APC cleavage site;related; two brothers	APC cleavage site: two brothers	NA	Sweden	Astermark et al (2005)	165	01/05/2012	Natural	NULL	NULL	Severe	No
414	886	?		<1	NULL	NULL		NULL	NA	NULL	APC cleavage site;related; two brothers	APC cleavage site: two brothers	NA	Sweden	Astermark et al (2005)	165	01/05/2012	Natural	NULL	NULL	Severe	No
414	887	NB54		<1	NULL	NULL		NULL	NA	NULL	APC cleavage site	APC cleavage site	NA	Germany	Bogdanova et al (2005)	169	01/07/2006	Natural	NULL	NULL	Severe	No
414	888	NB110		<1	NULL	NULL		NULL	NA	NULL	APC cleavage site	APC cleavage site	NA	Germany	Bogdanova et al (2005)	169	01/07/2006	Natural	NULL	NULL	Severe	No
414	889	F401		2	NULL	NULL		NULL	NA	NULL	APC cleavage site	APC cleavage site: c.1063C>T	Portugal	Portugal	David et al (2006)	180	01/05/2012	Natural	NULL	NULL	Moderate/Severe	No
414	890	H4		NULL	NULL	NULL		NULL	NA	NULL	APC cleavage site	APC cleavage site	NA	United States	Gitschier et al (1988A)	11	01/12/1988	Natural	NULL	NULL	Severe
414	891	04NA16		<1	NULL	NULL		NULL	NA	NULL	APC cleavage site	APC cleavage site	NA	United Kingdom	Goodeve et al (2000)	119	01/02/2001	Natural	NULL	NULL	Severe	No
414	892	NA		<1	NULL	NULL		NULL	NA	NULL	APC cleavage site	APC cleavage site: c.1063C>T; p.Arg336X	NA	United Kingdom	Green et al (2008)	217	01/09/2012	Natural	NULL	NULL	Severe	No
414	893	NA		<1	NULL	NULL		NULL	NA	NULL	APC cleavage site	APC cleavage site: c.1063C>T; p.Arg336X	NA	United Kingdom	Green et al (2008)	217	01/09/2012	Natural	NULL	NULL	Severe
414	894	NA		<1	NULL	NULL		NULL	NA	NULL	APC cleavage site	APC cleavage site: c.1063C>T; p.Arg336X	NA	United Kingdom	Green et al (2008)	217	01/09/2012	Natural	NULL	NULL	Severe	No
414	895	NA		<1	NULL	NULL		NULL	NA	NULL	APC cleavage site	APC cleavage site: c.1063C>T; p.Arg336X	Korea	South Korea	Hwang et al (2009)	233	01/10/2012	Natural	NULL	NULL	Severe	No
414	896	Malmo 53		<1	NULL	NULL		NULL	NA	NULL	APC cleavage site	APC cleavage site	Sweden	Sweden	Ljung et al (1999)	110	01/10/1999	Natural	NULL	NULL	Severe	Yes
414	897	H59		<1	NULL	NULL		NULL	NA	NULL	APC cleavage site	APC cleavage site	NA	France	Nafa et al (1995)	76	01/12/1995	Natural	NULL	NULL	Severe	No
414	898	H19		<1	NULL	NULL		<1	NA	NULL	APC cleavage site	APC cleavage site	NA	United Kingdom	Pattinson et al (1990a)	38	01/12/1990	Natural	NULL	NULL	Severe	No
414	899	J84		<1	NULL	NULL		<1	NA	NULL	APC cleavage site	APC cleavage site	NA	United Kingdom	Pattinson et al (1990a)	38	01/12/1990	Natural	NULL	NULL	Severe	No
414	900	J88		<1	NULL	NULL		<1	NA	NULL	APC cleavage site	APC cleavage site	NA	United Kingdom	Pattinson et al (1990a)	38	01/12/1990	Natural	NULL	NULL	Severe	No
414	901	J91		<1	NULL	NULL		<1	NA	NULL	APC cleavage site	APC cleavage site	NA	United Kingdom	Pattinson et al (1990a)	38	01/12/1990	Natural	NULL	NULL	Severe	No
414	902	J138		<1	NULL	NULL		<1	NA	NULL	APC cleavage site	APC cleavage site	NA	United Kingdom	Pattinson et al (1990a)	38	01/12/1990	Natural	NULL	NULL	Severe	No
414	903	J278		<1	NULL	NULL		<1	NA	NULL	APC cleavage site	APC cleavage site	NA	United Kingdom	Pattinson et al (1990a)	38	01/12/1990	Natural	NULL	NULL	Severe	No
414	904	HA249		<1	NULL	NULL		NULL	NA	NULL	APC cleavage site	APC cleavage site	Slovenia	Slovenia	Strmecki et al (1999)	112	01/10/1999	Natural	NULL	NULL	Severe	No
414	905	8HA25		2	NULL	NULL		NULL	NA	NULL	APC cleavage site	APC cleavage site	Turkey	Turkey	Timur et al (2001)	135	01/10/2001	Natural	NULL	NULL	Severe	No
414	906	99HA690		1	NULL	NULL		NULL	NA	NULL	APC cleavage site	APC cleavage site	Turkey	Turkey	Timur et al (2001)	135	01/10/2001	Natural	NULL	NULL	Severe	No
414	907	?		<1	NULL	NULL		NULL	NA	NULL	APC cleavage site	APC cleavage site: c.1063C>T	France	France	Vinciguerra et al (2006)	188	01/05/2012	Natural	NULL	NULL	Severe	Yes
414	908	?		<1	NULL	NULL		NULL	NA	NULL	APC cleavage site	APC cleavage site: c.1063C>T	France	France	Vinciguerra et al (2006)	188	01/05/2012	Natural	NULL	NULL	Severe	No
414	909	?		<1	NULL	NULL		NULL	NA	NULL	APC cleavage site	APC cleavage site: c.1063C>T	France	France	Vinciguerra et al (2006)	188	01/05/2012	Natural	NULL	NULL	Severe	No
414	910	?		<1	NULL	NULL		NULL	NA	NULL	APC cleavage site	APC cleavage site: c.1063C>T	France	France	Vinciguerra et al (2006)	188	01/05/2012	Natural	NULL	NULL	Severe	No
415	911	NA		NULL	NULL	NULL		NULL	NA	NULL		Deletes Asn Asn Glu Glu	NA		Centre A32 (unpublished)	n60	01/12/1990	Natural	NULL	NULL	Severe
415	912	NA		NULL	NULL	NULL		NULL	NA	NULL		Deletes Asn Asn Glu Glu	NA		Centre A27 (unpublished)	n55	01/12/1993	Natural	NULL	NULL	Severe
416	913	NA		<1	NULL	NULL		NULL	NA	NULL		frameshift	Italy	Italy	Salviato et al (2007)	204	01/04/2000	Natural	NULL	NULL	Severe	Yes
417	914	NA		NULL	NULL	NULL		NULL	NA	NULL		Frameshift	NA	United States	Kogan et al (1990)	33	01/12/1990	Natural	NULL	NULL	Severe	No
418	915	NA		NULL	NULL	NULL		NULL	NA	NULL		Frameshift	NA	United States	Higuchi et al (1990)	32	01/12/1990	Natural	NULL	NULL	Severe
999010	916	A98		<1	NULL	NULL		<1	NA	NULL	also has Intron 22 inversion	Also has Intron 22 inversion	NA	Netherlands	Pieneman et al (1995)	77	01/06/1996	Natural	NULL	NULL	Severe	No
420	917	VSA187		1.5	NULL	NULL		NULL	NA	NULL	probably benign poly: also has c.3637delA	probably benign poly: also has frameshift c.3637delA	NA	Spain	Casana et al (2008)	210	01/08/2012	Natural	NULL	NULL	Moderate
421	918	ANA615		28	NULL	NULL		NULL	NA	NULL		c.1093T>C; p.Tyr346His	NA		Centre A10 (unpublished)	n5	01/07/2012	Natural	NULL	NULL	Mild	No
422	919	?		NULL	NULL	NULL		NULL	NA	NULL		-	NA	United Kingdom	Cutler et al (2002)	140	01/05/2002	Natural	NULL	NULL	Mild	No
422	920	?		NULL	NULL	NULL		NULL	NA	NULL		-	NA	United Kingdom	Cutler et al (2002)	140	01/05/2002	Natural	NULL	NULL	Mild	No
422	921	S773		14	NULL	NULL		NULL	NA	NULL	same as Goodeve et al?	same as Goodeve et al?	NA	Argentina	De Brasi et al (conference abstract)	n46	01/08/2005	Natural	NULL	NULL	Mild
422	922	S723		33	115	0.29	2nd	NULL	NA	NULL	same as Goodeve et al?	same as Goodeve et al?	NA	Argentina	De Brasi et al (conference abstract)	n46	01/08/2005	Natural	NULL	NULL	Mild
422	923	S783		34	77	0.44	2nd	NULL	NA	NULL	inverse 1st/2st discrepancy	inverse 1st/2st discrepancy	NA	Argentina	De Brasi et al (conference abstract)	n46	01/08/2005	Natural	NULL	NULL	Mild
422	924	S720		16	NULL	NULL		NULL	NA	NULL		-	NA	Argentina	De Brasi et al (conference abstract)	n46	01/08/2005	Natural	NULL	NULL	Mild
422	925	NA		12	NULL	NULL		NULL	NA	NULL		c.1094A>G; p.Tyr346Cys	NA		Centre A6 (unpublished)	n48	01/11/2012	Natural	NULL	NULL	Mild	No
422	926	?		40	81	0.49	2nd	NULL	NA	NULL	inverse 1st/2st discrepancy	inverse 1st/2st discrepancy	NA	United Kingdom	Goodeve et al (conference abstract)	n38	01/02/2001	Natural	NULL	NULL	Mild
422	927	?		14	68	0.21	2nd	NULL	NA	NULL	inverse 1st/2st discrepancy	inverse 1st/2st discrepancy	NA	United Kingdom	Goodeve et al (conference abstract)	n38	01/02/2001	Natural	NULL	NULL	Mild
422	928	?		33	115	0.29	2nd	NULL	NA	NULL	inverse 1st/2st discrepancy	inverse 1st/2st discrepancy	NA	United Kingdom	Goodeve et al (conference abstract)	n38	01/02/2001	Natural	NULL	NULL	Mild
422	929	NA		1	NULL	NULL		NULL	NA	NULL		c.1094A>G; p.Tyr346Cys	NA	United Kingdom	Green et al (2008)	217	01/09/2012	Natural	NULL	NULL	Severe	No
422	930	NA		3	NULL	NULL		NULL	NA	NULL		c.1094A>G; p.Tyr346Cys	NA	United Kingdom	Green et al (2008)	217	01/09/2012	Natural	NULL	NULL	Moderate	No
422	931	NA		8	NULL	NULL		NULL	NA	NULL		c.1094A>G; p.Tyr346Cys	NA	United Kingdom	Green et al (2008)	217	01/09/2012	Natural	NULL	NULL	Mild	No
422	932	NA		NULL	NULL	NULL		NULL	NA	NULL		c.1094A>G; p.Tyr346Cys	NA	United Kingdom	Green et al (2008)	217	01/09/2012	Natural	NULL	NULL
422	933	NA		30	NULL	NULL		NULL	NA	NULL		c.1094A>G; p.Tyr346Cys	NA	United Kingdom	Green et al (2008)	217	01/09/2012	Natural	NULL	NULL	Mild	No
422	934	NA		38	NULL	NULL		NULL	NA	NULL		c.1094A>G; p.Tyr346Cys	NA	United Kingdom	Green et al (2008)	217	01/09/2012	Natural	NULL	NULL	Mild	No
422	935	NA		41	NULL	NULL		NULL	NA	NULL		c.1094A>G; p.Tyr346Cys	NA	United Kingdom	Green et al (2008)	217	01/09/2012	Natural	NULL	NULL	Mild	No
422	936	NA		15	NULL	NULL		NULL	NA	NULL		c.1094A>G; p.Tyr346Cys	NA	United Kingdom	Green et al (2008)	217	01/09/2012	Natural	NULL	NULL	Mild	No
422	937	NA		NULL	NULL	NULL		NULL	NA	NULL		c.1094A>G; p.Tyr346Cys	NA	United Kingdom	Green et al (2008)	217	01/09/2012	Natural	NULL	NULL
422	938	H534/1		25	93	0.27	2nd	NULL	NA	NULL	inverse 1st/2st discrepancy	inverse 1st/2st discrepancy	NA	United Kingdom	Hill et al (2005)	172	01/11/2005	Natural	NULL	NULL	Mild	No
422	939	H543/1		33	71	0.46	2nd	NULL	NA	NULL	inverse 1st/2st discrepancy	inverse 1st/2st discrepancy	NA	United Kingdom	Hill et al (2005)	172	01/11/2005	Natural	NULL	NULL	Mild	No
422	940	MF8 243		30	NULL	NULL		NULL	NA	NULL	inverse 1st/2st discrepancy	c.1094A>G; p.Tyr346Cys; inv 1st/2st disc	NA		Centre A5 (unpublished)	n4	01/06/2012	Natural	NULL	NULL	Mild
422	941	MF8 286		16	NULL	NULL		NULL	NA	NULL	inverse 1st/2st discrepancy	c.1094A>G; p.Tyr346Cys; inv 1st/2st disc	NA		Centre A5 (unpublished)	n4	01/06/2012	Natural	NULL	NULL	Mild
422	942	MF8 308a		NULL	NULL	NULL		NULL	NA	NULL	inverse 1st/2st discrepancy; related	c.1094A>G; p.Tyr346Cys; inv 1st/2st disc; related	NA		Centre A5 (unpublished)	n4	01/06/2012	Natural	NULL	NULL	Mild
422	943	MF8 308b		NULL	NULL	NULL		NULL	NA	NULL	inverse 1st/2st discrepancy; related	c.1094A>G; p.Tyr346Cys; inv 1st/2st disc; related	NA		Centre A5 (unpublished)	n4	01/06/2012	Natural	NULL	NULL	Mild
422	944	MF8 346		19	NULL	NULL		NULL	NA	NULL	inverse 1st/2st discrepancy	c.1094A>G; p.Tyr346Cys; inv 1st/2st disc	NA		Centre A5 (unpublished)	n4	01/06/2012	Natural	NULL	NULL	Mild
422	945	MF8 396		19	NULL	NULL		NULL	NA	NULL	inverse 1st/2st discrepancy	c.1094A>G; p.Tyr346Cys; inv 1st/2st disc	NA		Centre A5 (unpublished)	n4	01/06/2012	Natural	NULL	NULL	Mild
422	946	MF8 424		25	NULL	NULL		NULL	NA	NULL	inverse 1st/2st discrepancy	c.1094A>G; p.Tyr346Cys; inv 1st/2st disc	NA		Centre A5 (unpublished)	n4	01/06/2012	Natural	NULL	NULL	Mild
422	947	MF8 435		28	NULL	NULL		NULL	NA	NULL	inverse 1st/2st discrepancy	c.1094A>G; p.Tyr346Cys; inv 1st/2st disc	NA		Centre A5 (unpublished)	n4	01/06/2012	Natural	NULL	NULL	Mild
422	948	MF8 466		20	NULL	NULL		NULL	NA	NULL	inverse 1st/2st discrepancy	c.1094A>G; p.Tyr346Cys; inv 1st/2st disc	NA		Centre A5 (unpublished)	n4	01/06/2012	Natural	NULL	NULL	Mild
422	949	MF8 485		4	NULL	NULL		NULL	NA	NULL	inverse 1st/2st discrepancy	c.1094A>G; p.Tyr346Cys; inv 1st/2st disc	NA		Centre A5 (unpublished)	n4	01/06/2012	Natural	NULL	NULL	Moderate
422	950	MF8 493		18	NULL	NULL		NULL	NA	NULL	inverse 1st/2st discrepancy	c.1094A>G; p.Tyr346Cys; inv 1st/2st disc	NA		Centre A5 (unpublished)	n4	01/06/2012	Natural	NULL	NULL	Mild
422	951	MF8 503		33	NULL	NULL		NULL	NA	NULL	inverse 1st/2st discrepancy	c.1094A>G; p.Tyr346Cys; inv 1st/2st disc	NA		Centre A5 (unpublished)	n4	01/06/2012	Natural	NULL	NULL	Mild
422	952	NA		1.7	NULL	NULL		NULL	NA	NULL	also has frameshift c.3870delA	c.1094A>G; p.Tyr346Cys; also has frameshift c.3870delA; related	NA	United States	Kentsis et al (2009)	235	01/10/2012	Natural	NULL	NULL	Severe	No
422	953	NA		26	NULL	NULL		NULL	NA	NULL	related	c.1094A>G; p.Tyr346Cys; no frameshift deletion; related	NA	United States	Kentsis et al (2009)	235	01/10/2012	Natural	NULL	NULL	Mild
422	954	ANA1043		15	NULL	NULL		NULL	NA	NULL		c.1094A>G; p.Tyr346Cys	NA		Centre A10 (unpublished)	n5	01/07/2012	Natural	NULL	NULL	Mild	No
422	955	ANA941		30	NULL	NULL		NULL	NA	NULL		c.1094A>G; p.Tyr346Cys	NA		Centre A10 (unpublished)	n5	01/07/2012	Natural	NULL	NULL	Mild	No
422	956	ANA662		39	NULL	NULL		NULL	NA	NULL		c.1094A>G; p.Tyr346Cys	NA		Centre A10 (unpublished)	n5	01/07/2012	Natural	NULL	NULL	Mild	No
422	957	ANA951		24	NULL	NULL		NULL	NA	NULL		c.1094A>G; p.Tyr346Cys	NA		Centre A10 (unpublished)	n5	01/07/2012	Natural	NULL	NULL	Mild	No
422	958	NA		23.5	71	0.33	2nd	NULL	NA	NULL	inverse 1st/2st discrepancy	c.1094A>G; p.Tyr346Cys; inverse 1st/2st discrepancy	NA	United Kingdom	Lyall et al (2008)	219	01/10/2012	Natural	NULL	NULL	Mild
422	959	NA		31.5	65	0.48	2nd	NULL	NA	NULL	inverse 1st/2st discrepancy	c.1094A>G; p.Tyr346Cys; inverse 1st/2st discrepancy	NA	United Kingdom	Lyall et al (2008)	219	01/10/2012	Natural	NULL	NULL	Mild
422	960	NA		39.5	63	0.63		NULL	NA	NULL	inverse 1st/2st discrepancy; related	c.1094A>G; p.Tyr346Cys; inverse 1st/2st discrepancy; related	NA	United Kingdom	Lyall et al (2008)	219	01/10/2012	Natural	NULL	NULL	Mild
422	961	NA		18.5	53	0.35	2nd	NULL	NA	NULL	inverse 1st/2st discrepancy; related	c.1094A>G; p.Tyr346Cys; inverse 1st/2st discrepancy; related	NA	United Kingdom	Lyall et al (2008)	219	01/10/2012	Natural	NULL	NULL	Mild
422	962	HG		34	110	0.31	2nd	118	NA	II	inverse 1st/2st discrepancy	inverse 1st/2st discrepancy	NA	United Kingdom	Mumford et al (2002)	145	01/12/2002	Natural	NULL	NULL	Mild	No
422	963	?		NULL	NULL	NULL		NULL	NA	NULL	unrelated	c.1094A>G; p.Tyr346Cys; unrelated	NA	France	Repesse et al (2007)	201	01/07/2012	Natural	NULL	NULL	Mild	No
422	964	?		NULL	NULL	NULL		NULL	NA	NULL	unrelated	c.1094A>G; p.Tyr346Cys; unrelated	NA	France	Repesse et al (2007)	201	01/07/2012	Natural	NULL	NULL	Mild	No
422	965	?		NULL	NULL	NULL		NULL	NA	NULL	unrelated	c.1094A>G; p.Tyr346Cys; unrelated	NA	France	Repesse et al (2007)	201	01/07/2012	Natural	NULL	NULL	Mild	No
423	966	NB114		NULL	NULL	NULL		NULL	NA	NULL		c.1127T>G	NA	Germany	Bogdanova et al (2007)	191	01/06/2012	Natural	NULL	NULL	Mild	No
424	967	NA		20	100	0.2	2nd	156	NA	II	1st/2st discrepancy; related	c.1163T>C; p.Ile369Thr; 1st/2st discrepancy; related	NA	France	Trossaert et al (2008)	226	01/10/2012	Natural	NULL	NULL	Mild
424	968	NA		10	103	0.1	2nd	126	NA	II	1st/2st discrepancy; related	c.1163T>C; p.Ile369Thr; 1st/2st discrepancy; related	NA	France	Trossaert et al (2008)	226	01/10/2012	Natural	NULL	NULL	Mild
424	969	NA		16	88	0.18	2nd	100	NA	II	1st/2st discrepancy; related	c.1163T>C; p.Ile369Thr; 1st/2st discrepancy; related	NA	France	Trossaert et al (2008)	226	01/10/2012	Natural	NULL	NULL	Mild
424	970	NA		9	87	0.1	2nd	91	NA	I	1st/2st discrepancy; related	c.1163T>C; p.Ile369Thr; 1st/2st discrepancy; related	NA	France	Trossaert et al (2008)	226	01/10/2012	Natural	NULL	NULL	Mild
425	971	NA		<1	NULL	NULL		NULL	NA	NULL		Frameshift	NA	United Kingdom	Green et al (2008)	217	01/09/2012	Natural	NULL	NULL	Severe
426	972	NA		3	NULL	NULL		NULL	NA	NULL	Thrombin activation site	c.1171C>T; p.Arg372Cys; Thrombin activation site	Moldova	Moldova	Sirocova et al (2009)	246	01/11/2012	Natural	NULL	NULL	Moderate	No
427	973	IIINA4		6	NULL	NULL		NULL	NA	NULL	IIa site	IIa site also lyonised affected females		Italy	Italy	Bicocchi et al (2005a)	166	01/11/2005	Natural	NULL	NULL	Mild
428	974	HA28		13	NULL	NULL		NULL	NA	NULL	Thrombin activation site	Thrombin activation site	India	India	Ahmed et al (2005)	164	01/08/2005	Natural	NULL	NULL	Mild
428	975	NA		2	NULL	NULL		NULL	NA	NULL	Thrombin activation site	c.1171C>T; p.Arg372Cys; Thrombin activation site	NA	United Kingdom	Green et al (2008)	217	01/09/2012	Natural	NULL	NULL	Moderate	No
428	976	LT22		1	NULL	NULL		15	0.07	II	Thrombin activation site	Thrombin activation site	Lithuania	Lithuania	Ivaskevicius et al (2001)	130	01/08/2001	Natural	NULL	NULL	Moderate	No
428	977	HA771		3	NULL	NULL		NULL	NA	NULL	Thrombin activation site	Thrombin activation site	NA	France	Lavergne et al (1992)	56	01/12/1992	Natural	NULL	NULL	Severe	No
428	978	HA862		<1	NULL	NULL		NULL	NA	NULL	Thrombin activation site	Thrombin activation site	NA		Centre A28 (unpublished)	56	01/12/1994	Natural	NULL	NULL	Severe	No
428	979	HA1052		2	NULL	NULL		NULL	NA	NULL	Thrombin activation site	Thrombin activation site	NA		Centre A28 (unpublished)	56	01/12/1994	Natural	NULL	NULL	Severe	No
428	980	ANA079		<1	NULL	NULL		NULL	NA	NULL	Thrombin activation site	c.1171C>T; p.Arg372Cys; Thrombin activation site	NA		Centre A10 (unpublished)	n5	01/07/2012	Natural	NULL	NULL	Severe	No
428	981	Malm		2	NULL	NULL		NULL	NA	NULL	Thrombin activation site	Thrombin activation site	NA		Centre A11 (unpublished)	n6	01/07/2007	Natural	NULL	NULL	Moderate	No
428	982	J254		3	NULL	NULL		74	0.04	II	Thrombin activation site	Thrombin activation site	NA	United Kingdom	Pattinson et al (1990b)	39	01/12/1990	Natural	NULL	NULL	Moderate	No
428	983	Okayama		3	NULL	NULL		80	0.04	II	Thrombin activation site	Thrombin activation site	NA	United States	Shima et al (1989)	26	01/12/1989	Natural	NULL	NULL	Moderate	No
428	984	URHA006		NULL	NULL	NULL		NULL	NA	NULL	Thrombin activation site	Thrombin activation site	Spain	Spain	Vidal et al (2001)	136	01/08/2001	Natural	NULL	NULL	Severe	No
428	985	URHA098		<1	NULL	NULL		NULL	NA	NULL	Thrombin activation site	Thrombin activation site	Spain	Spain	Vidal et al (2001)	136	01/08/2001	Natural	NULL	NULL	Severe	No
428	986	?		<1	NULL	NULL		NULL	NA	NULL	Thrombin activation site	Thrombin activation site: C1171T	France	France	Vinciguerra et al (2006)	188	01/05/2012	Natural	NULL	NULL	Severe	No
429	987	JH35		5	NULL	NULL		325	0.02	II	Thrombin activation site	Thrombin activation site	NA	United States	Arai et al (1989)	21	01/12/1989	Natural	NULL	NULL	Mild	No
429	988	NB268		5	NULL	NULL		NULL	NA	NULL	Thrombin activation site	c.1172G>A; Thrombin activation site	NA	Germany	Bogdanova et al (2007)	191	01/06/2012	Natural	NULL	NULL	Moderate	No
429	989	152NAH		<1	NULL	NULL		NULL	NA	NULL	Thrombin activation site	Thrombin activation site	NA	United States	Citron et al (2002)	139	01/07/2003	Natural	NULL	NULL	Severe
429	990	NA		NULL	NULL	NULL		NULL	NA	NULL	Thrombin activation site	c.1172G>A; p.Arg372His;Thrombin activation site	NA	United Kingdom	Green et al (2008)	217	01/09/2012	Natural	NULL	NULL		No
429	991	NA		NULL	NULL	NULL		NULL	NA	NULL	Thrombin activation site	c.1172G>A; p.Arg372His;Thrombin activation site	NA	United Kingdom	Green et al (2008)	217	01/09/2012	Natural	NULL	NULL		No
429	992	NA		53	NULL	NULL		NULL	NA	NULL	Thrombin activation site	c.1172G>A; p.Arg372His;Thrombin activation site; female	NA	United Kingdom	Green et al (2008)	217	01/09/2012	Natural	NULL	NULL	Mild
429	993	NA		3	NULL	NULL		NULL	NA	NULL	Thrombin activation site	c.1172G>A; p.Arg372His;Thrombin activation site	NA	United Kingdom	Green et al (2008)	217	01/09/2012	Natural	NULL	NULL	Moderate	No
429	994	296HA1041		3	NULL	NULL		NULL	NA	NULL	Thrombin activation site	Thrombin activation site	NA		Centre A2 (unpublished)	n2	01/06/2012	Natural	NULL	NULL	Mild/Moderate	No
429	995	CZ1929		5	NULL	NULL		NULL	NA	NULL	Thrombin activation site	Thrombin activation site	Czech Republic	Czech Republic	Habart et al (2003)	155	01/08/2005	Natural	NULL	NULL	Moderate
429	996	154		10	NULL	NULL		NULL	NA	NULL	Thrombin activation site	Thrombin activation site	India	India	Jayandharan et al (2005)	173	01/08/2007	Natural	NULL	NULL	Mild	No
429	997	MF8 020a		5	NULL	NULL		NULL	NA	NULL	Thrombin activation site;related	c.1172G>A; p.Arg372His;Thrombin activation site; related	NA		Centre A5 (unpublished)	n4	01/06/2012	Natural	NULL	NULL	Moderate
429	998	MF8 020b		2	NULL	NULL		NULL	NA	NULL	Thrombin activation site;related	c.1172G>A; p.Arg372His;Thrombin activation site; related	NA		Centre A5 (unpublished)	n4	01/06/2012	Natural	NULL	NULL	Moderate
429	999	?		2	NULL	NULL		NULL	NA	NULL	Thrombin activation site	c.1172G>A; p.Arg372His;Thrombin activation site	New Zealand	New Zealand	Laurie et al (2007)	198	01/06/2012	Natural	NULL	NULL	Moderate	No
429	1000	ANA144		NULL	NULL	NULL		NULL	NA	NULL	Thrombin activation site	Thrombin activation site	NA		Centre A10 (unpublished)	n5	01/10/2002	Natural	NULL	NULL
429	1001	ANA929		NULL	NULL	NULL		NULL	NA	NULL	Thrombin activation site	c.1172G>A; p.Arg372His;Thrombin activation site	NA		Centre A10 (unpublished)	n5	01/07/2012	Natural	NULL	NULL
429	1002	ANA619		4	NULL	NULL		NULL	NA	NULL	Thrombin activation site	c.1172G>A; p.Arg372His;Thrombin activation site	NA		Centre A10 (unpublished)	n5	01/07/2012	Natural	NULL	NULL	Moderate	No
429	1003	ANA1081		3	NULL	NULL		NULL	NA	NULL	Thrombin activation site	c.1172G>A; p.Arg372His;Thrombin activation site	NA		Centre A10 (unpublished)	n5	01/07/2012	Natural	NULL	NULL	Moderate
429	1004	ANA1082		2	NULL	NULL		NULL	NA	NULL	Thrombin activation site	c.1172G>A; p.Arg372His;Thrombin activation site	NA		Centre A10 (unpublished)	n5	01/07/2012	Natural	NULL	NULL	Moderate
429	1005	NA		<1	NULL	NULL		NULL	NA	NULL	Thrombin activation site	c.1172G>A; p.Arg372His;Thrombin act site; also has V2223M	Taiwan	Taiwan	Lin et al (2008)	218	01/10/2012	Natural	NULL	NULL	Severe
429	1006	8314		3	NULL	NULL		102	0.03	II	Thrombin activation site	Thrombin activation site	NA	United States	Liu et al (1998)	98	01/05/1999	Natural	NULL	NULL	Mild	No
429	1007	8342		3	NULL	NULL		102	0.03	II	Thrombin activation site	Thrombin activation site	NA	United States	Liu et al (1998)	98	01/05/1999	Natural	NULL	NULL	Mild	No
429	1008	JH150		5	NULL	NULL		57	0.09	II	Thrombin activation site	Thrombin activation site	NA	United States	McGinniss et al (1993)	62	01/12/1993	Natural	NULL	NULL	Moderate
429	1009	H453		3	NULL	NULL		NULL	NA	NULL	Thrombin activation site	Thrombin activation site	NA	United Kingdom	Pattinson et al (1990a)	38	01/12/1990	Natural	NULL	NULL	Moderate	No
429	1010	NA		2.3	NULL	NULL		NULL	NA	NULL	Thrombin activation site;female	c.1172G>A; p.Arg372His + X-inact; female; thrombin act site	NA	Germany	Pavlova et al (2009)	242	01/11/2012	Natural	NULL	NULL	Moderate
429	1011	A		6	NULL	NULL		130	0.05	II	Thrombin activation site	Thrombin activation site	NA	United States	Reiner et al (1992a)	58	01/12/1992	Natural	NULL	NULL	Mild	No
430	1012	HA824		3	NULL	NULL		NULL	NA	NULL	Thrombin activation site	Thrombin activation site	NA	France	Lavergne et al (1992)	56	01/12/1992	Natural	NULL	NULL	Severe	No
431	1013	ANA588		50	NULL	NULL		NULL	NA	NULL	Thrombin activation site; heterozygote	c.1172G>T; p.Arg372Leu;Thrombin act. site; heterozygote	NA		Centre A10 (unpublished)	n5	01/07/2012	Natural	NULL	NULL	Mild	No
432	1014	191		3	NULL	NULL		100	0.03	II	Thrombin activation site	Thrombin activation site	NA	United Kingdom	Johnson et al (1994)	70	01/12/1994	Natural	NULL	NULL	Mild	No
433	1015	MG		<1	NULL	NULL		<1	NA	NULL	Thrombin activation site	Thrombin activation site	NA	Italy	Acquila et al (1993)	60	01/12/1993	Natural	NULL	NULL	Severe	No
434	1016	URHA297		<1	NULL	NULL		NULL	NA	NULL	Thrombin activation site	Thrombin activation site	NA		Centre A24 (unpublished)	n51	01/09/2003	Natural	NULL	NULL	Severe	No
435	1017	BA		8	NULL	NULL		110	0.07	II	Thrombin activation site	Thrombin activation site	NA	Italy	Acquila et al (1993)	60	01/12/1993	Natural	NULL	NULL	Mild	No
435	1018	NA		9	NULL	NULL		136	0.07	II	Thrombin activation site	c.1175C>T; p.Ser373Leu; Thrombin activation site	Italy	Italy	Castaman et al (2009)	230	01/10/2012	Natural	NULL	NULL	Mild	No
436	1019	NA		13	NULL	NULL		NULL	NA	NULL		c.1184A>G; p.Lys376Arg	NA	United Kingdom	Green et al (2008)	217	01/09/2012	Natural	NULL	NULL	Mild	No
437	1020	HM070056		NULL	NULL	NULL		NULL	NA	NULL		-	NA	Spain	Garcia-Lozano (2007)	196	01/06/2012	Natural	NULL	NULL
438	1021	273HA998		1	NULL	NULL		NULL	NA	NULL	also Intron 22 proximal inversion	c.1187A>T; p.Lys377Met; also IVS22 proximal inversion	Turkey	Turkey	Fidanci et al (2008)	215	01/09/2012	Natural	NULL	NULL	Severe	Yes
439	1022	NA		<1	NULL	NULL		NULL	NA	NULL		frameshift	France	France	Vinciguerra et al (2006)	188	01/05/2012	Natural	NULL	NULL	Severe	No
440	1023	ANA342		NULL	NULL	NULL		NULL	NA	NULL		-	Spain	Spain	Fernandez-Lopez et al (2005)	171	01/07/2007	Natural	NULL	NULL	Mild	No
440	1024	UMHA0223		10 to 15	NULL	NULL		NULL	NA	NULL		-	NA		Centre A24 (unpublished)	n51	01/11/2006	Natural	NULL	NULL	Mild	No
440	1025	Malm		11	NULL	NULL		NULL	NA	NULL		-	NA		Centre A11 (unpublished)	n6	01/07/2007	Natural	NULL	NULL	Mild	No
440	1026	Malm		11	NULL	NULL		47	0.23	II		-	NA		Centre A11 (unpublished)	n6	01/07/2007	Natural	NULL	NULL	Mild	No
441	1027	NA		<1	NULL	NULL		NULL	NA	NULL		Frameshift	NA	Germany	Becker et al (1996)	82	01/08/1996	Natural	NULL	NULL	Severe	No
442	1028	CZ686		7	NULL	NULL		NULL	NA	NULL		-	Czech Republic	Czech Republic	Habart et al (2003)	155	01/08/2005	Natural	NULL	NULL	Mild
443	1029	UMHA0294		<1	NULL	NULL		NULL	NA	NULL		-	NA		Centre A24 (unpublished)	n51	01/11/2006	Natural	NULL	NULL	Severe
444	1030	HA35		<1	NULL	NULL		NULL	NA	NULL		-	India	India	Ahmed et al (2005)	164	01/08/2005	Natural	NULL	NULL	Severe
445	1031	Malmo 10		<1	NULL	NULL		NULL	NA	NULL		-	NA		Centre A11 (unpublished)	n6	01/10/1999	Natural	NULL	NULL	Severe	Yes
446	1032	NA		13	NULL	NULL		NULL	NA	NULL		c.1213A>T; p.Ile386Phe	NA	United Kingdom	Green et al (2008)	217	01/09/2012	Natural	NULL	NULL	Mild	No
446	1033	UK149		5	NULL	NULL		NULL	NA	NULL		-	NA	United Kingdom	Waseem et al (1999)	114	01/08/2000	Natural	NULL	NULL	Moderate	No
447	1034	TWN4		<1	NULL	NULL		<1	NA	NULL		-	China	China	Lin et al (1993)	61	01/12/1993	Natural	NULL	NULL	Severe	No
448	1035	NA		2	NULL	NULL		NULL	NA	NULL		Frameshift	NA		Centre A24 (unpublished)	n51	01/08/2003	Natural	NULL	NULL	Moderate	No
448	1036	NA		NULL	NULL	NULL		NULL	NA	NULL	carrier	carrier	NA		Centre A24 (unpublished)	n51	01/11/2006	Natural	NULL	NULL
2142	1037	NA		<1	NULL	NULL		NULL	NA	NULL		Deletes Glu 390	China	China	Chan et al (1996)	83	01/12/1996	Natural	NULL	NULL	Severe
450	1038	HP124; 6		<1	NULL	NULL		NULL	NA	NULL		-	NA	Germany	Becker et al (1996)	82	01/08/1996	Natural	NULL	NULL	Severe	No
450	1039	HP36		4	NULL	NULL		NULL	NA	NULL		-	NA	Germany	Schwaab et al (1995a)	79	01/12/1995	Natural	NULL	NULL	Moderate	No
451	1040	ANA227		29	NULL	NULL		NULL	NA	NULL		-	NA		Centre A10 (unpublished)	n5	01/08/2005	Natural	NULL	NULL	Mild	No
451	1041	ANA841		16	NULL	NULL		NULL	NA	NULL		c.1232A>G; p.Asp392Gly	NA		Centre A10 (unpublished)	n5	01/07/2012	Natural	NULL	NULL	Mild	No
452	1042	8505		<1	NULL	NULL		<1	NA	NULL		-	NA	United States	Liu et al (2002)	143	01/03/2002	Natural	NULL	NULL	Severe	Yes
453	1043	?		<1	NULL	NULL		NULL	NA	NULL		T1234G	France	France	Vinciguerra et al (2006)	188	01/05/2012	Natural	NULL	NULL	Severe	No
453	1044	UK174		<1	NULL	NULL		NULL	NA	NULL		-	NA	United Kingdom	Waseem et al (1999)	114	01/08/2000	Natural	NULL	NULL	Severe	No
454	1045	NA		NULL	NULL	NULL		NULL	NA	NULL		c.1235G>A; p.Trp393Stop	NA	United Kingdom	Green et al (2008)	217	01/09/2012	Natural	NULL	NULL
454	1046	NA		1.5	NULL	NULL		NULL	NA	NULL		c.1235G>A; p.Trp393Stop	NA	United Kingdom	Green et al (2008)	217	01/09/2012	Natural	NULL	NULL	Moderate	No
455	1047	NB229		<1	NULL	NULL		NULL	NA	NULL		-	NA	Germany	Bogdanova et al (2005)	169	01/07/2006	Natural	NULL	NULL	Severe	No
455	1048	?		<1	NULL	NULL		<1	NA	NULL	related	c.1241A>G; p.Tyr395Cys; related	NA	France	Repesse et al (2007)	201	01/07/2012	Natural	NULL	NULL	Severe	No
455	1049	?		<1	NULL	NULL		<1	NA	NULL	related	c.1241A>G; p.Tyr395Cys; related	NA	France	Repesse et al (2007)	201	01/07/2012	Natural	NULL	NULL	Severe	No
456	1050	VSA011		5	NULL	NULL		14	0.36	II		-	NA	Spain	Casana et al (conference abstract)	n41	01/07/2007	Natural	NULL	NULL	Moderate	No
456	1051	VSA011		4	NULL	NULL		12	0.33	II		c.1244C>T; p.Ala396Val	NA	Spain	Casana et al (2008)	210	01/08/2012	Natural	NULL	NULL	Moderate	No
456	1052	VSA121		4	NULL	NULL		4	1	I		c.1244C>T; p.Ala396Val	NA	Spain	Casana et al (2008)	210	01/08/2012	Natural	NULL	NULL	Moderate	No
456	1053	Malm		2	NULL	NULL		NULL	NA	NULL		-	NA		Centre A11 (unpublished)	n6	01/07/2007	Natural	NULL	NULL	Moderate	No
456	1054	?		<1	NULL	NULL		3	NA	NULL		C1244T	France	France	Vinciguerra et al (2006)	188	01/05/2012	Natural	NULL	NULL	Severe	Yes
456	1055	?		<1	NULL	NULL		NULL	NA	NULL		C1244T	France	France	Vinciguerra et al (2006)	188	01/05/2012	Natural	NULL	NULL	Severe	No
456	1056	?		<1	NULL	NULL		NULL	NA	NULL		C1244T	France	France	Vinciguerra et al (2006)	188	01/05/2012	Natural	NULL	NULL	Severe	No
456	1057	NA		4.2	NULL	NULL		NULL	NA	NULL		c.1247C>T; p.Pro397Leu	Taiwan	Taiwan	Lin et al (2008)	218	01/10/2012	Natural	NULL	NULL	Moderate
457	1058	NA		<1	NULL	NULL		NULL	NA	NULL		duplication frameshift	NA	Spain	Casana et al (2008)	210	01/08/2012	Natural	NULL	NULL	Severe	No
458	1059	WR		<1	NULL	NULL		NULL	NA	NULL		-	Thailand		Centre A19 (unpublished)	n45	01/08/2004	Natural	NULL	NULL	Severe	No
459	1060	NA		<1	NULL	NULL		NULL	NA	NULL		Frameshift	NA	United States	Liu et al (2002)	143	01/03/2002	Natural	NULL	NULL	Severe	No
460	1061	NA		<1	NULL	NULL		NULL	NA	NULL		-	NA	United Kingdom	Cutler et al (2002)	140	01/05/2002	Natural	NULL	NULL	Severe
460	1062	NA		<1	NULL	NULL		NULL	NA	NULL	affects intron 8 donor splice site	affects intron 8 donor splice site	NA		Centre A5 (unpublished)	n4	01/06/2012	Natural	NULL	NULL	Severe
461	1063	1 HA INA1		1	NULL	NULL		NULL	NA	NULL	also has p.Trp604* on same allele	c.1272A>C; p.Arg405Ser; also has W585X on same allele	Turkey	Turkey	Fidanci et al (2008)	215	01/09/2012	Natural	NULL	NULL	Severe	Yes
462	1064	8343		7	NULL	NULL		14	0.5	II	double mutation with p.Arg437Trp	Double mutation with R418W	NA	United States	Liu et al (1998)	98	01/05/1999	Natural	NULL	NULL	Mild	No
463	1065	B		NULL	NULL	NULL		NULL	NA	NULL		-	NA	Canada	Berber et al (2006b)	178	01/05/2012	Natural	NULL	NULL
464	1066	?		6	NULL	NULL		NULL	NA	NULL		-	NA	United Kingdom	Cutler et al (2002)	140	01/05/2002	Natural	NULL	NULL	Mild
464	1067	NA		NULL	NULL	NULL		NULL	NA	NULL		c.1292T>C; p.Leu412Ser	NA	United Kingdom	Green et al (2008)	217	01/09/2012	Natural	NULL	NULL
464	1068	NA		5	NULL	NULL		NULL	NA	NULL		c.1292T>C; p.Leu412Ser	NA	United Kingdom	Green et al (2008)	217	01/09/2012	Natural	NULL	NULL	Moderate	No
464	1069	NA		8	NULL	NULL		NULL	NA	NULL		c.1292T>C; p.Leu412Ser	NA	United Kingdom	Green et al (2008)	217	01/09/2012	Natural	NULL	NULL	Mild	No
464	1070	NA		6	NULL	NULL		NULL	NA	NULL		c.1292T>C; p.Leu412Ser	NA	United Kingdom	Green et al (2008)	217	01/09/2012	Natural	NULL	NULL	Mild	No
464	1071	MF8 085		6	NULL	NULL		NULL	NA	NULL		c.1292T>C; p.Leu412Ser	NA		Centre A5 (unpublished)	n4	01/06/2012	Natural	NULL	NULL	Mild
465	1072	NA		<1	NULL	NULL		NULL	NA	NULL		Frameshift	China	China	Lin et al (1993)	61	01/12/1993	Natural	NULL	NULL	Severe	No
466	1073	NB263		11	NULL	NULL		NULL	NA	NULL		c.1293G>T	NA	Germany	Bogdanova et al (2007)	191	01/06/2012	Natural	NULL	NULL	Mild	No
466	1074	JH131		7	NULL	NULL		6	1.17	I		-	NA	United States	Higuchi et al (1991a)	42	01/12/1991	Natural	NULL	NULL	Mild	No
466	1075	NA		5	NULL	NULL		NULL	NA	NULL	female;also has exons 9-22del	c.1293G>T; p.Leu412Phe; female also has exons 9-22del	NA	Germany	Pavlova et al (2009)	242	01/11/2012	Natural	NULL	NULL	Moderate
466	1076	HP37		5	NULL	NULL		6	0.83	I		-	NA	Germany	Schwaab et al (1995a)	79	01/12/1995	Natural	NULL	NULL	Mild/Moderate	No
467	1077	HANA16		<1	NULL	NULL		NULL	NA	NULL		c.1301G>A; p.Gly415Asp	Qatar	Qatar	Abu-Amero et al (2008)	208	01/08/2012	Natural	NULL	NULL	Severe
468	1078	8343		7	NULL	NULL		14	0.5	II	double mutation with p.Lys427Ile	Double mutation with K408I	NA	United States	Liu et al (1998)	98	01/05/1999	Natural	NULL	NULL	Mild	No
469	1079	NA		<1	NULL	NULL		NULL	NA	NULL		Frameshift	Czech Republic	Czech Republic	Habart et al (2003)	155	01/08/2005	Natural	NULL	NULL	Severe	Yes
470	1080	?		<1	NULL	NULL		NULL	NA	NULL		-	NA	United Kingdom	Cutler et al (2002)	140	01/05/2002	Natural	NULL	NULL	Severe	No
470	1081	NA		NULL	NULL	NULL		NULL	NA	NULL	carrier	c.1310G>C; p.Arg418Pro; carrier	Taiwan	Taiwan	Lin et al (2008)	218	01/10/2012	Natural	NULL	NULL
471	1082	8448		NULL	NULL	NULL		NULL	NA	NULL	carrier	Carrier	NA	United States	Liu et al (2002)	143	01/03/2002	Natural	NULL	NULL		No
472	1083	Q		NULL	NULL	NULL		NULL	NA	NULL		-	NA	Canada	Berber et al (2006b)	178	01/05/2012	Natural	NULL	NULL
472	1084	ANA721		NULL	NULL	NULL		NULL	NA	NULL		c.1313T>C; p.Ile419Thr	NA		Centre A10 (unpublished)	n5	01/07/2012	Natural	NULL	NULL	Mild
473	1085	IG5		3	NULL	NULL		NULL	NA	NULL		-	NA	Italy	Bicocchi et al (2003)	152	01/08/2004	Natural	NULL	NULL	Moderate
473	1086	NA		3	NULL	NULL		NULL	NA	NULL		c.1315G>A; p.Gly420Ser	Taiwan	Taiwan	Lin et al (2008)	218	01/10/2012	Natural	NULL	NULL	Moderate
473	1087	NA		2.8	NULL	NULL		NULL	NA	NULL	related (1)	c.1315G>A; p.Gly420Ser; related (1)	India	India	Nair et al (2010)	257	01/11/2012	Natural	NULL	NULL	Moderate	No
473	1088	NA		1.8	NULL	NULL		NULL	NA	NULL	related (1)	c.1315G>A; p.Gly420Ser; related (1)	India	India	Nair et al (2010)	257	01/11/2012	Natural	NULL	NULL	Moderate	No
473	1089	NA		3.5	NULL	NULL		NULL	NA	NULL	related (2)	c.1315G>A; p.Gly420Ser; related (2)	India	India	Nair et al (2010)	257	01/11/2012	Natural	NULL	NULL	Moderate	No
473	1090	NA		1.5	NULL	NULL		NULL	NA	NULL	related (2)	c.1315G>A; p.Gly420Ser; related (2)	India	India	Nair et al (2010)	257	01/11/2012	Natural	NULL	NULL	Moderate	No
474	1091	8454		<1	NULL	NULL		NULL	NA	NULL		-	NA	United States	Liu et al (2002)	143	01/03/2002	Natural	NULL	NULL	Severe	No
475	1092	089NAH		1 to 2	NULL	NULL		NULL	NA	NULL		-	NA	United States	Citron et al (2002)	139	01/07/2003	Natural	NULL	NULL	Moderate
475	1093	H97		NULL	NULL	NULL		NULL	NA	NULL		-	NA	United States	Laprise et al (1998)	97	01/01/1999	Natural	NULL	NULL	Severe
475	1094	8346		3	NULL	NULL		24	0.13	II		-	NA	United States	Liu et al (1998)	98	01/05/1999	Natural	NULL	NULL	Moderate	Yes
475	1095	NA		2	NULL	NULL		NULL	NA	NULL		c.1316G>T; p.Gly420Val	NA		Centre A16 (unpublished)	n17	01/11/2012	Natural	NULL	NULL	Moderate
476	1096	NA		<1	NULL	NULL		NULL	NA	NULL		c.1324T>A; p.Tyr423Asn	Italy	Italy	Santacroce et al (2008)	225	01/10/2012	Natural	NULL	NULL	Severe
477	1097	MF8 231		<2	NULL	NULL		NULL	NA	NULL		c.1324T>C; p.Tyr423His	NA		Centre A5 (unpublished)	n4	01/06/2012	Natural	NULL	NULL	Moderate
478	1098	160NAH		<1	NULL	NULL		NULL	NA	NULL		-	NA	United States	Citron et al (2002)	139	01/07/2003	Natural	NULL	NULL	Severe
479	1099	NA		<1	NULL	NULL		<1	NA	NULL		Frameshift	NA	Spain	Casana et al (2008)	210	01/08/2012	Natural	NULL	NULL	Severe	No
479	1100	NA		1	NULL	NULL		NULL	NA	NULL		Frameshift	NA		Centre A24 (unpublished)	n51	01/08/2003	Natural	NULL	NULL	Severe	No
480	1101	NA		<1	NULL	NULL		NULL	NA	NULL		Frameshift	NA	France	Maugard et al (1998)	99	01/12/1998	Natural	NULL	NULL	Severe
481	1102	NA		<1	NULL	NULL		NULL	NA	NULL		indel frameshift	NA		Centre A10 (unpublished)	n5	01/05/2012	Natural	NULL	NULL	Severe	Yes
1966	1103	NULL	NULL	<1	NULL	NULL		NULL	NULL	NULL	NULL	NULL	China	China	Xue et al (2010)	272	01/02/2014	Natural	NULL	NULL	Severe	No
482	1104	?		<1	NULL	NULL		NULL	NA	NULL		A1331C	France	France	Vinciguerra et al (2006)	188	01/05/2012	Natural	NULL	NULL	Severe	No
483	1105	JH74		<1	NULL	NULL		5	NA	NULL		-	NA	United States	Higuchi et al (1991b)	43	01/12/1991	Natural	NULL	NULL	Severe	No
483	1106	NA		NULL	NULL	NULL		NULL	NA	NULL		c.1331A>G; p.Lys425Arg	Moldova	Moldova	Sirocova et al (2009)	246	01/11/2012	Natural	NULL	NULL	Severe	No
484	1107	HA48		<1	NULL	NULL		NULL	NA	NULL		-	India	India	Ahmed et al (2005)	164	01/08/2005	Natural	NULL	NULL	Severe
484	1108	NB100		<1	NULL	NULL		NULL	NA	NULL		-	NA	Germany	Bogdanova et al (2005)	169	01/07/2006	Natural	NULL	NULL	Severe	No
484	1109	MF8 255		NULL	NULL	NULL		NULL	NA	NULL		c.1332A>T; p.Lys425Asn	NA		Centre A5 (unpublished)	n4	01/06/2012	Natural	NULL	NULL	Severe
484	1110	ANA928		NULL	NULL	NULL		NULL	NA	NULL	heterozygote	c.1332A>T; p.Lys425Asn; heterozygote	NA		Centre A10 (unpublished)	n5	01/07/2012	Natural	NULL	NULL
485	1111	NA		<1	NULL	NULL		NULL	NA	NULL		Frameshift	NA	Belgium	Freson et al (1998)	95	01/04/1999	Natural	NULL	NULL	Severe	Yes
485	1112	NA		<1	NULL	NULL		NULL	NA	NULL		Frameshift	NA	United Kingdom	Green et al (2008)	217	01/09/2012	Natural	NULL	NULL	Severe	Yes
485	1113	NA		NULL	NULL	NULL		NULL	NA	NULL		Frameshift	NA		Centre A10 (unpublished)	n5	01/10/2002	Natural	NULL	NULL	Severe	No
485	1114	NA		NULL	NULL	NULL		NULL	NA	NULL		Frameshift	NA		Centre A10 (unpublished)	n5	01/10/2002	Natural	NULL	NULL	Severe	No
486	1115	NA		<1	NULL	NULL		NULL	NA	NULL		frameshift	NA	Canada	Berber et al (2006b)	178	01/08/2005	Natural	NULL	NULL	Severe	No
487	1116	RBH08		NULL	NULL	NULL		NULL	NA	NULL		-	NA		Centre A18 (unpublished)	n12	01/07/2006	Natural	NULL	NULL	Severe	No
487	1117	?		<1	NULL	NULL		<1	NA	NULL		-	NA	United Kingdom	Berg et al (1990)	29	01/05/2012	Natural	NULL	NULL	Severe
487	1118	NB184		<1	NULL	NULL		NULL	NA	NULL		-	NA	Germany	Bogdanova et al (2005)	169	01/07/2006	Natural	NULL	NULL	Severe	No
487	1119	NB178		<1	NULL	NULL		NULL	NA	NULL		-	NA	Germany	Bogdanova et al (2005)	169	01/07/2006	Natural	NULL	NULL	Severe	No
487	1120	NA		<1	NULL	NULL		NULL	NA	NULL		c.1336C>T; p.Arg427X	Italy	Italy	Coppola et al (2009)	231	01/10/2012	Natural	NULL	NULL	Severe	Yes
487	1121	NA		<1	NULL	NULL		NULL	NA	NULL		c.1336C>T; p.Arg427X	NA	United Kingdom	Green et al (2008)	217	01/09/2012	Natural	NULL	NULL	Severe	No
487	1122	H22/1		<1	NULL	NULL		NULL	NA	NULL		-	NA	United Kingdom	Hill et al (2005)	172	01/11/2005	Natural	NULL	NULL	Severe	Yes
487	1123	MF8 399		NULL	NULL	NULL		NULL	NA	NULL		c.1336C>T; p.Arg427X	NA		Centre A5 (unpublished)	n4	01/06/2012	Natural	NULL	NULL
487	1124	ANA023		1	NULL	NULL		NULL	NA	NULL		-	NA		Centre A10 (unpublished)	n5	01/10/2002	Natural	NULL	NULL	Severe	No
487	1125	ANA712		NULL	NULL	NULL		NULL	NA	NULL		c.1336C>T; p.Arg427X	NA		Centre A10 (unpublished)	n5	01/07/2012	Natural	NULL	NULL	Severe
487	1126	ANA855		<1	NULL	NULL		NULL	NA	NULL		c.1336C>T; p.Arg427X	NA		Centre A10 (unpublished)	n5	01/07/2012	Natural	NULL	NULL	Severe	No
487	1127	ANA778		<1	NULL	NULL		NULL	NA	NULL		c.1336C>T; p.Arg427X	NA		Centre A10 (unpublished)	n5	01/07/2012	Natural	NULL	NULL	Severe	No
487	1128	ANA015		1	NULL	NULL		NULL	NA	NULL		-	NA		Centre A10 (unpublished)	n5	01/10/2002	Natural	NULL	NULL	Severe	No
487	1129	NA		4.8	NULL	NULL		NULL	NA	NULL		c.1336C>T; p.Arg427X	Taiwan	Taiwan	Lin et al (2008)	218	01/10/2012	Natural	NULL	NULL	Moderate
487	1130	H466		<1	NULL	NULL		<1	NA	NULL		-	NA	United Kingdom	Pattinson et al (1990a)	38	01/12/1990	Natural	NULL	NULL	Severe	No
487	1131	10		NULL	NULL	NULL		NULL	NA	NULL		c.1336C>T; p.Arg427X	Italy	Italy	Salviato et al (2007)	204	01/08/2012	Natural	NULL	NULL	Severe	Yes
487	1132	NA		<1	NULL	NULL		NULL	NA	NULL	unrelated	c.1336C>T; p.Arg427X; unrelated	NA		Centre A16 (unpublished)	n17	01/11/2012	Natural	NULL	NULL	Severe
487	1133	NA		<1	NULL	NULL		NULL	NA	NULL	unrelated	c.1336C>T; p.Arg427X; unrelated	NA		Centre A16 (unpublished)	n17	01/11/2012	Natural	NULL	NULL	Severe
487	1134	NA		<1	NULL	NULL		NULL	NA	NULL		c.1336C>T; p.Arg427X	Italy	Italy	Santacroce et al (2008)	225	01/10/2012	Natural	NULL	NULL	Severe
487	1135	HP125		<1	NULL	NULL		NULL	NA	NULL		-	NA		Centre A29 (unpublished)	n53	01/12/1993	Natural	NULL	NULL	Severe	Yes
487	1136	HP126		<1	NULL	NULL		NULL	NA	NULL		-	NA		Centre A29 (unpublished)	n53	01/12/1993	Natural	NULL	NULL	Severe	No
487	1137	?		<1	NULL	NULL		NULL	NA	NULL		C1336T	France	France	Vinciguerra et al (2006)	188	01/05/2012	Natural	NULL	NULL	Severe	No
488	1138	ANA510		<1	NULL	NULL		NULL	NA	NULL		c.1337G>A; p.Arg427Gln	NA	Canada	Berber et al (2006b)	178	01/05/2012	Natural	NULL	NULL	Severe	No
489	1139	NB264		<1	NULL	NULL		NULL	NA	NULL		-	NA	Germany	Bogdanova et al (2005)	169	01/07/2006	Natural	NULL	NULL	Severe	No
490	1140	NA		<1	NULL	NULL		<1	NA	NULL		Frameshift	NA		Centre A18 (unpublished)	n12	01/07/2006	Natural	NULL	NULL	Severe	Yes
491	1141	8345		7	NULL	NULL		7	1	I		-	NA	United States	Liu et al (1998)	98	01/05/1999	Natural	NULL	NULL	Mild	No
491	1142	A211		4	NULL	NULL		4	1	I		-	NA	Netherlands	Pieneman et al (1993)	64	01/12/1993	Natural	NULL	NULL	Moderate	No
492	1143	IG12		NULL	NULL	NULL		NULL	NA	NULL		-	Italy	Italy	Bicocchi et al (2005b)	168	01/07/2007	Natural	NULL	NULL	Severe	No
493	1144	F2970		10	NULL	NULL		NULL	NA	NULL		c.1349A>G	Portugal	Portugal	David et al (2006)	180	01/05/2012	Natural	NULL	NULL	Mild	No
493	1145	F35		10	NULL	NULL		8	1.25	I		c.1349A>G	Portugal	Portugal	David et al (2006)	180	01/05/2012	Natural	NULL	NULL	Mild	No
493	1146	NA		17	NULL	NULL		NULL	NA	NULL		c.1349A>G; p.Tyr431Cys	NA		Centre A6 (unpublished)	n19	01/11/2012	Natural	NULL	NULL	Mild	No
493	1147	NA		6	NULL	NULL		NULL	NA	NULL		c.1349A>G; p.Tyr431Cys	NA		Centre A6 (unpublished)	n19	01/11/2012	Natural	NULL	NULL	Mild	No
493	1148	NA		6	NULL	NULL		NULL	NA	NULL		c.1349A>G; p.Tyr431Cys	NA		Centre A6 (unpublished)	n19	01/11/2012	Natural	NULL	NULL	Mild	No
494	1149	LT15		<1	NULL	NULL		<1	NA	NULL		-	Lithuania	Lithuania	Ivaskevicius et al (2001)	130	01/08/2001	Natural	NULL	NULL	Severe	No
495	1150	8344		10	NULL	NULL		24	0.42	II		-	NA	United States	Liu et al (1998)	98	01/05/1999	Natural	NULL	NULL	Mild	No
496	1151	SF		NULL	NULL	NULL		NULL	NA	NULL		-	NA	Germany	Bogdanova et al (2001)	129	01/12/2002	Natural	NULL	NULL	Mild/Moderate
496	1152	NB36		4 to 7	NULL	NULL		NULL	NA	NULL		c.1364T>G	NA	Germany	Bogdanova et al (2007)	191	01/06/2012	Natural	NULL	NULL	Mild	No
496	1153	?		3	NULL	NULL		NULL	NA	NULL		-	NA	United Kingdom	Cutler et al (2002)	140	01/05/2002	Natural	NULL	NULL	Moderate	No
497	1154	UMHA0197		NULL	NULL	NULL		NULL	NA	NULL	homozygous haemophilic female	homozygous haemophilic female	NA		Centre A24 (unpublished)	n51	01/11/2006	Natural	NULL	NULL	Mild
497	1155	11		NULL	NULL	NULL		NULL	NA	NULL		c.1372C>T; p.Arg439Cys	Italy	Italy	Salviato et al (2007)	204	01/08/2012	Natural	NULL	NULL	Mild	Yes
498	1156	NA		38 to 43	NULL	NULL		NULL	NA	NULL	Heterozygote	Heterozygote; frameshift	NA		Centre A10 (unpublished)	n5	01/07/2012	Natural	NULL	NULL	Mild
499	1157	NA		<1	NULL	NULL		NULL	NA	NULL		c.1390G>T; p.Glu445X	Singapore	Singapore	Abdul-Ghafar et al (2010)	248	01/11/2012	Natural	NULL	NULL	Severe
500	1158	Malmo 29; 7		<1	NULL	NULL		NULL	NA	NULL		-	NA	Germany	Leuer et al (2001)	131	01/10/1999	Natural	NULL	NULL	Severe	No
501	1159	332		<1	NULL	NULL		NULL	NA	NULL		-	NA	United Kingdom	Theophilus et al (2001)	134	01/08/2001	Natural	NULL	NULL	Severe	No
502	1160	NA		<1	NULL	NULL		NULL	NA	NULL		c.1400T>G; p.Ile448Ser	Taiwan	Taiwan	Lin et al (2008)	218	01/10/2012	Natural	NULL	NULL	Severe
503	1161	NB37		2	NULL	NULL		NULL	NA	NULL		c.1406G>C	NA	Germany	Bogdanova et al (2007)	191	01/06/2012	Natural	NULL	NULL	Moderate	No
504	1162	?		7	NULL	NULL		NULL	NA	NULL		-	NA	United Kingdom	Cutler et al (2002)	140	01/05/2002	Natural	NULL	NULL	Mild	No
504	1163	NA		6	NULL	NULL		NULL	NA	NULL		c.1408C>A; p.Pro451Thr	NA	United Kingdom	Green et al (2008)	217	01/09/2012	Natural	NULL	NULL	Mild	No
504	1164	H513/1		9	NULL	NULL		NULL	NA	NULL		-	NA	United Kingdom	Hill et al (2005)	172	01/11/2005	Natural	NULL	NULL	Mild	No
504	1165	S280		9	NULL	NULL		NULL	NA	NULL		-	NA	United Kingdom	Nesbitt et al (conference abstract)	n11	01/08/2005	Natural	NULL	NULL	Mild
504	1166	244		14	NULL	NULL		NULL	NA	NULL		-	NA	United Kingdom	Theophilus et al (2001)	134	01/08/2001	Natural	NULL	NULL	Mild	No
504	1167	257		4	NULL	NULL		NULL	NA	NULL		-	NA	United Kingdom	Theophilus et al (2001)	134	01/08/2001	Natural	NULL	NULL	Moderate	No
504	1168	UK103		6	NULL	NULL		NULL	NA	NULL		-	NA	United Kingdom	Waseem et al (1999)	114	01/08/2000	Natural	NULL	NULL	Moderate	No
505	1169	8510		18	NULL	NULL		NULL	NA	NULL		-	NA	United States	Liu et al (2002)	143	01/03/2002	Natural	NULL	NULL	Mild	Yes
506	1170	094NAH		<1	NULL	NULL		NULL	NA	NULL		-	NA	United States	Citron et al (2002)	139	01/07/2003	Natural	NULL	NULL	Severe
506	1171	8347		<11	NULL	NULL		3	NA	NULL		-	NA	United States	Liu et al (1998)	98	01/05/1999	Natural	NULL	NULL	Mild	No
507	1172	NA		NULL	NULL	NULL		NULL	NA	NULL	related	Frameshift; related	Argentina	Argentina	Rossetti et al (2007)	203	01/08/2012	Natural	NULL	NULL	Severe	Yes
507	1173	NA		NULL	NULL	NULL		NULL	NA	NULL	related	Frameshift; related	Argentina	Argentina	Rossetti et al (2007)	203	01/08/2012	Natural	NULL	NULL	Severe	No
508	1174	NA		<1	NULL	NULL		NULL	NA	NULL		Frameshift	NA	United Kingdom	Goodeve et al (2000)	119	01/02/2001	Natural	NULL	NULL	Severe	No
509	1175	NA		NULL	NULL	NULL		NULL	NA	NULL		frameshift	NA	United Kingdom	Cutler et al (2002)	140	01/03/2002	Natural	NULL	NULL	Severe
510	1176	NA		<1	NULL	NULL		<1	NA	NULL		Frameshift	New Zealand	New Zealand	Laurie et al (2007)	198	01/06/2012	Natural	NULL	NULL	Severe	No
510	1177	NA		<1	NULL	NULL		NULL	NA	NULL		Frameshift	India	India	Nair et al (2010)	257	01/11/2012	Natural	NULL	NULL	Severe	No
511	1178	NB173		2	NULL	NULL		NULL	NA	NULL		c.1420G>A	NA	Germany	Bogdanova et al (2007)	191	01/06/2012	Natural	NULL	NULL	Moderate	No
511	1179	RJ		<1	NULL	NULL		NULL	NA	NULL		-	NA	Belgium	Freson et al (1998)	95	01/04/1999	Natural	NULL	NULL	Severe	No
512	1180	NA		<1	NULL	NULL		NULL	NA	NULL		c.1420G>T; p.Gly455Trp	Moldova	Moldova	Sirocova et al (2009)	246	01/11/2012	Natural	NULL	NULL	Severe	No
513	1181	?		<1	NULL	NULL		NULL	NA	NULL		G1421A	France	France	Vinciguerra et al (2006)	188	01/05/2012	Natural	NULL	NULL	Severe	Yes
513	1182	?		<1	NULL	NULL		NULL	NA	NULL		G1421A	France	France	Vinciguerra et al (2006)	188	01/05/2012	Natural	NULL	NULL	Severe	No
513	1183	UK301		1	NULL	NULL		NULL	NA	NULL		-	NA	United Kingdom	Waseem et al (1999)	114	01/08/2000	Natural	NULL	NULL	Severe	No
514	1184	NB193		NULL	NULL	NULL		NULL	NA	NULL		c.1423G>A	NA	Germany	Bogdanova et al (2007)	191	01/06/2012	Natural	NULL	NULL	Mild	No
514	1185	74HA309		3	NULL	NULL		NULL	NA	NULL		-	Turkey	Turkey	Timur et al (2001)	135	01/10/2001	Natural	NULL	NULL	Moderate	No
515	1186	NA		8	NULL	NULL		8	1	I	unrelated	c.1430G>T p.Gly458Val; unrelated	Italy	Italy	Castaman et al (2009)	230	01/10/2012	Natural	NULL	NULL	Mild
515	1187	NA		6	NULL	NULL		9	0.67	II	unrelated	c.1430G>T p.Gly458Val; unrelated	Italy	Italy	Castaman et al (2009)	230	01/10/2012	Natural	NULL	NULL	Mild
515	1188	E68		3	NULL	NULL		NULL	NA	NULL		-	NA	Italy	Frusconi et al (2002)	141	01/11/2002	Natural	NULL	NULL	Moderate	No
515	1189	ANA780		4	NULL	NULL		NULL	NA	NULL		c.1430G>T p.Gly458Val	NA		Centre A10 (unpublished)	n5	01/07/2012	Natural	NULL	NULL	Moderate	No
515	1190	G1080NA03		2 to 5	NULL	NULL		NULL	NA	NULL		c.1430G>T p.G458V	NA		Centre A20 (unpublished)	n15	01/11/2005	Natural	NULL	NULL	Moderate	No
515	1191	G1078NA03		2 to 5	NULL	NULL		NULL	NA	NULL		c.1430G>T p.G458V	NA		Centre A20 (unpublished)	n15	01/11/2005	Natural	NULL	NULL	Moderate	No
515	1192	G853NA05		2 to 5	NULL	NULL		NULL	NA	NULL		c.1430G>T p.G458V	NA		Centre A20 (unpublished)	n15	01/10/2006	Natural	NULL	NULL	Moderate	No
516	1193	UK236		2	NULL	NULL		NULL	NA	NULL		-	NA	United Kingdom	Waseem et al (1999)	114	01/08/2000	Natural	NULL	NULL	Severe	No
517	1194	ANA229		14	NULL	NULL		NULL	NA	NULL		-	NA		Centre A10 (unpublished)	n5	01/08/2005	Natural	NULL	NULL	Mild	No
518	1195	NA		<1	NULL	NULL		<1	NA	NULL		Frameshift	NA		Centre A11 (unpublished)	n6	01/07/2007	Natural	NULL	NULL	Severe	No
519	1196	NA		<1	NULL	NULL		NULL	NA	NULL		frameshift	NA		Centre A24 (unpublished)	n51	01/11/2006	Natural	NULL	NULL	Severe	No
145	1197	NA		NULL	NULL	NULL		NULL	NA	NULL		frameshift	NA	Germany	Leuer et al (2001)	131	01/07/2007	Natural	NULL	NULL	Severe
520	1198	NA		3 to 5	NULL	NULL		NULL	NA	NULL		-	NA		Centre A10 (unpublished)	n5	01/10/2002	Natural	NULL	NULL	Moderate	No
521	1199	NA		NULL	NULL	NULL		NULL	NA	NULL		frameshift	NA	Germany	Leuer et al (2001)	131	01/07/2007	Natural	NULL	NULL	Severe
522	1200	NA		1	NULL	NULL		NULL	NA	NULL		-	India	India	Ahmed et al (2005)	164	01/08/2005	Natural	NULL	NULL	Moderate
523	1201	NA		3	NULL	NULL		NULL	NA	NULL		-	China	China	Chan et al (1996)	83	01/12/1996	Natural	NULL	NULL	Moderate
524	1202	NA		<1	NULL	NULL		<3	NA	NULL		-	NA	Italy	Castaman et al (2010)	250	01/11/2012	Natural	NULL	NULL	Severe	Yes
524	1203	NA		<1	NULL	NULL		NULL	NA	NULL		-	NA	Italy	Castaman et al (2010)	250	01/11/2012	Natural	NULL	NULL	Severe	No
524	1204	NA		<1	NULL	NULL		NULL	NA	NULL		-	NA	Italy	Castaman et al (2010)	250	01/11/2012	Natural	NULL	NULL	Severe	Yes
524	1205	NA		<1	NULL	NULL		NULL	NA	NULL		-	NA	United Kingdom	Green et al (2008)	217	01/09/2012	Natural	NULL	NULL	Severe
524	1206	NA		<1	NULL	NULL		NULL	NA	NULL		-	NA	United Kingdom	Green et al (2008)	217	01/09/2012	Natural	NULL	NULL	Severe	No
524	1207	NA		<1	NULL	NULL		NULL	NA	NULL		-	Italy	Italy	Salviato et al (2007)	204	01/08/2012	Natural	NULL	NULL	Severe	Yes
525	1208	NA		<1	NULL	NULL		NULL	NA	NULL		-	NA		Centre A3 (unpublished)	n34	01/08/2004	Natural	NULL	NULL	Severe	Yes
526	1209	NA		5	NULL	NULL		NULL	NA	NULL	cryptic splice	cryptic splice	NA	United Kingdom	Green et al (2008)	217	01/09/2012	Natural	NULL	NULL	Moderate	No
527	1210	NA		<1	NULL	NULL		NULL	NA	NULL		-	NA		Centre A10 (unpublished)	n5	01/07/2012	Natural	NULL	NULL	Severe	No
528	1211	NA		1	NULL	NULL		NULL	NA	NULL		-	India	India	Ahmed et al (2005)	164	01/08/2005	Natural	NULL	NULL	Moderate
529	1212	NA		12	NULL	NULL		NULL	NA	NULL		-	India	India	Ahmed et al (2005)	164	01/08/2005	Natural	NULL	NULL	Mild
529	1213	NA		8	NULL	NULL		NULL	NA	NULL		-	NA		Centre A3 (unpublished)	n34	01/08/2004	Natural	NULL	NULL	Mild	No
530	1214	NA		23	NULL	NULL		NULL	NA	NULL		-	NA	United Kingdom	Green et al (2008)	217	01/09/2012	Natural	NULL	NULL	Mild	No
531	1215	NA		<1	NULL	NULL		NULL	NA	NULL		-	NA		Centre A10 (unpublished)	n5	01/07/2012	Natural	NULL	NULL	Severe	No
531	1216	NA		<1	NULL	NULL		NULL	NA	NULL		-	Italy	Italy	Sanna et al (2008)	224	01/11/2012	Natural	NULL	NULL	Severe	Yes
532	1217	NA		NULL	NULL	NULL		NULL	NA	NULL	deletes exon 10	deletes exon 10	Lebanon	Lebanon	Djambas Khayat et al (2008)	214	01/09/2012	Natural	NULL	NULL	Severe	No
533	1218	NA		5	NULL	NULL		NULL	NA	NULL		-	NA	United Kingdom	Green et al (2008)	217	01/09/2012	Natural	NULL	NULL	Moderate	No
534	1219	NA		<1	NULL	NULL		NULL	NA	NULL		c.1444A>T; p.Ile463Phe	NA	United Kingdom	Green et al (2008)	217	01/09/2012	Natural	NULL	NULL	Severe
535	1220	NA		NULL	NULL	NULL		NULL	NA	NULL		c.1445T>G; p.Ile463Ser	Lebanon	Lebanon	Djambas Khayat et al (2008)	214	01/09/2012	Natural	NULL	NULL	Severe	No
536	1221	NA		<1	NULL	NULL		NULL	NA	NULL		-	India	India	Jayandharan et al (2005)	173	01/08/2007	Natural	NULL	NULL	Severe	No
537	1222	UK92		7	NULL	NULL		NULL	NA	NULL		-	NA	United Kingdom	Waseem et al (1999)	114	01/08/2000	Natural	NULL	NULL	Moderate	No
538	1223	SH83		27	NULL	NULL		NULL	NA	NULL		-	China	China	Liu et al (1997)	86	01/04/1999	Natural	NULL	NULL	Mild
539	1224	NA		3	NULL	NULL		NULL	NA	NULL		c.1457A>G; p.Asn467Ser	NA	United Kingdom	Green et al (2008)	217	01/09/2012	Natural	NULL	NULL	Moderate
539	1225	MF8 353		3	NULL	NULL		NULL	NA	NULL		c.1457A>G; p.Asn467Ser	NA		Centre A5 (unpublished)	n4	01/06/2012	Natural	NULL	NULL	Moderate
539	1226	MF8 377		NULL	NULL	NULL		NULL	NA	NULL		c.1457A>G; p.Asn467Ser	NA		Centre A5 (unpublished)	n4	01/06/2012	Natural	NULL	NULL
540	1227	UMHA0139		NULL	NULL	NULL		NULL	NA	NULL	carrier	carrier	NA		Centre A24 (unpublished)	n51	01/11/2006	Natural	NULL	NULL		No
541	1228	NA		<1	NULL	NULL		NULL	NA	NULL		c.1462G>C; p.Ala469Pro	India	India	Jayandharan et al (2009)	234	01/10/2012	Natural	NULL	NULL	Severe	No
542	1229	HM070049		NULL	NULL	NULL		NULL	NA	NULL		-	NA	Spain	Garcia-Lozano (2007)	196	01/06/2012	Natural	NULL	NULL
542	1230	HM070053		NULL	NULL	NULL		NULL	NA	NULL		-	NA	Spain	Garcia-Lozano (2007)	196	01/06/2012	Natural	NULL	NULL
543	1231	HP38		2	NULL	NULL		45	0.04	II	double mutant with p.TyrY492Cys	Double mutant with Y473 to C	NA	Germany	Schwaab et al (1995a)	79	01/12/1995	Natural	NULL	NULL	Moderate	No
544	1232	Malmo 67		1	NULL	NULL		NULL	NA	NULL		-	NA		Centre A11 (unpublished)	n6	01/10/1999	Natural	NULL	NULL	Moderate	No
545	1233	NA		<1	NULL	NULL		NULL	NA	NULL		in-frame duplication 2aa	NA		Centre A16 (unpublished)	n17	01/11/2012	Natural	NULL	NULL	Severe
546	1234	NA		16	NULL	NULL		NULL	NA	NULL		c.1468A>G; p.Arg471Gly	NA	United Kingdom	Green et al (2008)	217	01/09/2012	Natural	NULL	NULL	Mild	No
546	1235	MF8 392		NULL	NULL	NULL		NULL	NA	NULL		c.1468A>G; p.Arg471Gly	NA		Centre A5 (unpublished)	n4	01/06/2012	Natural	NULL	NULL	Mild
546	1236	UK261		16	NULL	NULL		NULL	NA	NULL		-	NA	United Kingdom	Waseem et al (1999)	114	01/08/2000	Natural	NULL	NULL	Mild	No
547	1237	JH70		NULL	NULL	NULL		NULL	NA	NULL		-	NA	United States	Higuchi et al (1991b)	43	01/12/1991	Natural	NULL	NULL	Mild	No
548	1238	NB205		<1	NULL	NULL		NULL	NA	NULL		-	NA	Germany	Bogdanova et al (2005)	169	01/07/2006	Natural	NULL	NULL	Severe	No
548	1239	JH125		3	NULL	NULL		5	0.6	II		-	NA	United States	Higuchi et al (1991a)	42	01/12/1991	Natural	NULL	NULL	Moderate	No
548	1240	JH126		3	NULL	NULL		5	0.6	II		-	NA	United States	Higuchi et al (1991a)	42	01/12/1991	Natural	NULL	NULL	Moderate	No
548	1241	ANA1061		NULL	NULL	NULL		NULL	NA	NULL	heterozygote	c.1475A>G; p.Tyr473Cys; heterozygote	NA		Centre A10 (unpublished)	n5	01/07/2012	Natural	NULL	NULL
548	1242	NaraNAA297		3	NULL	NULL		5	0.6	II		-	Japan	Japan	Morichika et al (1997)	88	01/10/1997	Natural	NULL	NULL	Moderate	No
548	1243	NA		7.4	NULL	NULL		NULL	NA	NULL		c.1475A>G; p.Tyr473Cys	India	India	Nair et al (2010)	257	01/11/2012	Natural	NULL	NULL	Mild	No
548	1244	HP38		2	NULL	NULL		45	0.04	II	double mutant with p.Ala488Gly	Double mutant with A469 to G	NA	Germany	Schwaab et al (1995a)	79	01/12/1995	Natural	NULL	NULL	Moderate	No
2367	1245	ANA788		1	NULL	NULL		NULL	NA	NULL		c.1477A>G; p.Asn474Asp	NA		Centre A10 (unpublished)	n5	01/07/2012	Natural	NULL	NULL	Moderate	No
550	1246	NA		<1	NULL	NULL		NULL	NA	NULL		Frameshift	NA	Germany	Bogdanova et al (2005)	169	01/07/2006	Natural	NULL	NULL	Severe	No
550	1247	NA		<1	NULL	NULL		NULL	NA	NULL	female	frameshift + X-inact; female	NA	Germany	Pavlova et al (2009)	242	01/11/2012	Natural	NULL	NULL	Severe
551	1248	S020071		17	NULL	NULL		NULL	NA	NULL		-	NA	United Kingdom	Nesbitt et al (conference abstract)	n11	01/08/2005	Natural	NULL	NULL	Mild
551	1249	HP39f		6	NULL	NULL		9	0.67	II		-	NA	Germany	Schwaab et al (1995a)	79	01/12/1995	Natural	NULL	NULL	Mild	No
551	1250	HP40f		7	NULL	NULL		7	1	I		-	NA	Germany	Schwaab et al (1995a)	79	01/12/1995	Natural	NULL	NULL	Mild	No
552	1251	IG9		<1	NULL	NULL		NULL	NA	NULL		-	NA	Italy	Bicocchi et al (2003)	152	01/08/2004	Natural	NULL	NULL	Severe
552	1252	NA		<1	NULL	NULL		NULL	NA	NULL		c.1485C>G; p.Tyr476X	Italy	Italy	Coppola et al (2009)	231	01/10/2012	Natural	NULL	NULL	Severe	Yes
553	1253	NA		<1	NULL	NULL		NULL	NA	NULL		Frameshift P477fs	Spain	Spain	Fernandez-Lopez et al (2005)	171	01/07/2007	Natural	NULL	NULL	Severe	Yes
553	1254	NA		<1	NULL	NULL		NULL	NA	NULL		Frameshift	NA		Centre A24 (unpublished)	n51	01/08/2003	Natural	NULL	NULL	Severe
553	1255	NA		<1	NULL	NULL		NULL	NA	NULL		Frameshift	France	France	Vinciguerra et al (2006)	188	01/05/2012	Natural	NULL	NULL	Severe	No
554	1256	NA		<1	NULL	NULL		NULL	NA	NULL		c.1487C>G; p.Pro477Arg	NA	United Kingdom	Green et al (2008)	217	01/09/2012	Natural	NULL	NULL	Severe	No
555	1257	?		18	NULL	NULL		NULL	NA	NULL		-	NA	United Kingdom	Cutler et al (2002)	140	01/05/2002	Natural	NULL	NULL	Mild	No
555	1258	?		NULL	NULL	NULL		NULL	NA	NULL		-	NA	United Kingdom	Cutler et al (2002)	140	01/05/2002	Natural	NULL	NULL	Mild
555	1259	?		19	NULL	NULL		NULL	NA	NULL		-	NA	United Kingdom	Cutler et al (2002)	140	01/05/2002	Natural	NULL	NULL	Mild
555	1260	?		7	NULL	NULL		NULL	NA	NULL		-	NA	United Kingdom	Cutler et al (2002)	140	01/05/2002	Natural	NULL	NULL	Mild
555	1261	140		10	NULL	NULL		NULL	NA	NULL		-			Centre A34 (unpublished)	n61	01/12/1993	Natural	NULL	NULL	Mild	No
555	1262	Porto1		16	NULL	NULL		32	0.5	II		c.1492G>A p.G479R	Portugal	Portugal	David et al (1994)	68	01/12/1994	Natural	NULL	NULL	Mild	No
555	1263	F140		13	NULL	NULL		22	0.59	II		c.1492G>A p.G479R	Portugal	Portugal	David et al (2006)	180	01/05/2012	Natural	NULL	NULL	Mild	No
555	1264	F1573		10	NULL	NULL		NULL	NA	NULL		c.1492G>A p.G479R	Portugal	Portugal	David et al (2006)	180	01/05/2012	Natural	NULL	NULL	Mild	Yes
555	1265	VDCR		<1	NULL	NULL		NULL	NA	NULL		-	NA	Belgium	Freson et al (1998)	95	01/04/1999	Natural	NULL	NULL	Severe	No
555	1266	URHA225		NULL	NULL	NULL		NULL	NA	NULL		-	NA		Centre A24 (unpublished)	n51	01/09/2003	Natural	NULL	NULL	Mild	No
555	1267	UMHA0283		5	NULL	NULL		NULL	NA	NULL		c.1492G>A p.G479R	NA		Centre A24 (unpublished)	n51	01/11/2006	Natural	NULL	NULL	Moderate	No
555	1268	NA		7	NULL	NULL		NULL	NA	NULL		c.1492G>A; p.Gly479Arg	NA	United Kingdom	Green et al (2008)	217	01/09/2012	Natural	NULL	NULL	Mild	No
555	1269	NA		3	NULL	NULL		NULL	NA	NULL		c.1492G>A; p.Gly479Arg	NA	United Kingdom	Green et al (2008)	217	01/09/2012	Natural	NULL	NULL	Moderate
555	1270	NA		4	NULL	NULL		NULL	NA	NULL		c.1492G>A; p.Gly479Arg	NA	United Kingdom	Green et al (2008)	217	01/09/2012	Natural	NULL	NULL	Moderate	No
555	1271	NA		10	NULL	NULL		NULL	NA	NULL		c.1492G>A; p.Gly479Arg	NA	United Kingdom	Green et al (2008)	217	01/09/2012	Natural	NULL	NULL	Mild	No
555	1272	NA		5	NULL	NULL		NULL	NA	NULL		c.1492G>A; p.Gly479Arg	NA	United Kingdom	Green et al (2008)	217	01/09/2012	Natural	NULL	NULL	Moderate	No
555	1273	NA		11	NULL	NULL		NULL	NA	NULL		c.1492G>A; p.Gly479Arg	NA	United Kingdom	Green et al (2008)	217	01/09/2012	Natural	NULL	NULL	Mild	No
555	1274	NA		5	NULL	NULL		NULL	NA	NULL		c.1492G>A; p.Gly479Arg	NA	United Kingdom	Green et al (2008)	217	01/09/2012	Natural	NULL	NULL	Moderate
555	1275	NA		6	NULL	NULL		NULL	NA	NULL		c.1492G>A; p.Gly479Arg	NA	United Kingdom	Green et al (2008)	217	01/09/2012	Natural	NULL	NULL	Mild	No
555	1276	MF8 237		15	NULL	NULL		NULL	NA	NULL		c.1492G>A; p.Gly479Arg	NA		Centre A5 (unpublished)	n4	01/06/2012	Natural	NULL	NULL	Mild
555	1277	MF8 279		6	NULL	NULL		NULL	NA	NULL		c.1492G>A; p.Gly479Arg	NA		Centre A5 (unpublished)	n4	01/06/2012	Natural	NULL	NULL	Mild
555	1278	MF8 442		13	NULL	NULL		NULL	NA	NULL		c.1492G>A; p.Gly479Arg	NA		Centre A5 (unpublished)	n4	01/06/2012	Natural	NULL	NULL	Mild
555	1279	8/JO7		NULL	NULL	NULL		NULL	NA	NULL		c.1492G>A p.G479R	NA	Germany	Leuer et al (2001)	131	01/07/2007	Natural	NULL	NULL	Severe
555	1280	Malm		5	NULL	NULL		35	0.14	II		-	NA		Centre A11 (unpublished)	n6	01/07/2007	Natural	NULL	NULL	Mild	No
555	1281	NaraNAA278		7	NULL	NULL		13	0.54	II		-	Japan	Japan	Morichika et al (1997)	88	01/10/1997	Natural	NULL	NULL	Mild	No
555	1282	OX16		2	NULL	NULL		NULL	NA	NULL		-	NA	United Kingdom	Naylor et al (1993)	63	01/12/1993	Natural	NULL	NULL	Moderate	No
555	1283	G450NA03		2 to 5	NULL	NULL		NULL	NA	NULL		c.1492G>A p.G479R	NA		Centre A20 (unpublished)	n15	01/11/2005	Natural	NULL	NULL	Moderate	No
555	1284	BR2987		4	NULL	NULL		NULL	NA	NULL		-	NA	Germany	Tavassoli et al (1998a)	102	01/01/1999	Natural	NULL	NULL	Moderate
555	1285	UK252		13	NULL	NULL		NULL	NA	NULL		-	NA	United Kingdom	Waseem et al (1999)	114	01/08/2000	Natural	NULL	NULL	Mild	No
555	1286	UK106		10	NULL	NULL		NULL	NA	NULL		-	NA	United Kingdom	Waseem et al (1999)	114	01/08/2000	Natural	NULL	NULL	Moderate	No
555	1287	UK254		1	NULL	NULL		NULL	NA	NULL		-	NA	United Kingdom	Waseem et al (1999)	114	01/08/2000	Natural	NULL	NULL	Severe	No
556	1288	NA		<1	NULL	NULL		NULL	NA	NULL		Frameshift	NA	United States	Citron et al (2002)	139	01/07/2003	Natural	NULL	NULL	Severe
556	1289	NA		<1	NULL	NULL		NULL	NA	NULL		Frameshift	NA	United States	Citron et al (2002)	139	01/07/2003	Natural	NULL	NULL	Severe
557	1290	NA		20	NULL	NULL		NULL	NA	NULL		in-frame	NA	United Kingdom	Green et al (2008)	217	01/09/2012	Natural	NULL	NULL	Mild	No
558	1291	ANA221		NULL	NULL	NULL		NULL	NA	NULL		-	Spain	Spain	Fernandez-Lopez et al (2005)	171	01/07/2007	Natural	NULL	NULL	Mild	No
558	1292	NA		NULL	NULL	NULL		NULL	NA	NULL		c.1505T>A; p.Val483Asp	NA	United Kingdom	Green et al (2008)	217	01/09/2012	Natural	NULL	NULL
558	1293	NA		4.7	NULL	NULL		128	0.04	II	female	c.1505T>A; p.Val483Asp; female also with Met1074Ile	NA		Centre A22 (unpublished)	n18	01/09/2012	Natural	NULL	NULL	Moderate	No
559	1294	ANA299		NULL	NULL	NULL		NULL	NA	NULL		-	NA		Centre A10 (unpublished)	n5	01/08/2005	Natural	NULL	NULL
560	1295	NA		<1	NULL	NULL		NULL	NA	NULL		Frameshift	China	China	Lin et al (1993)	61	01/12/1993	Natural	NULL	NULL	Severe	No
561	1296	IG10		NULL	NULL	NULL		NULL	NA	NULL		-	Italy	Italy	Bicocchi et al (2005b)	168	01/07/2007	Natural	NULL	NULL	Severe	No
561	1297	CZ1857		<1	NULL	NULL		NULL	NA	NULL		-	Czech Republic		Centre A8 (unpublished)	n3	01/11/1999	Natural	NULL	NULL	Severe	No
562	1298	NA		<1	NULL	NULL		NULL	NA	NULL		Frameshift	NA	United Kingdom	Theophilus et al (2001)	134	01/08/2001	Natural	NULL	NULL	Severe	No
563	1299	ANA443		10	NULL	NULL		NULL	NA	NULL	heterozygote	c.1525A>T; p.Arg490X; heterozygote	NA		Centre A10 (unpublished)	n5	01/07/2012	Natural	NULL	NULL	Mild	No
564	1300	HA38		<1	NULL	NULL		NULL	NA	NULL		-	India	India	Ahmed et al (2005)	164	01/08/2005	Natural	NULL	NULL	Severe
565	1301	NA		NULL	NULL	NULL		NULL	NA	NULL	carrier	carrier only	NA		Centre A24 (unpublished)	n51	01/11/2006	Natural	NULL	NULL
566	1302	NA		NULL	NULL	NULL		NULL	NA	NULL		-	Italy	Italy	Salviato et al (2007)	204	01/08/2012	Natural	NULL	NULL	Severe	Yes
567	1303	NA		<1	NULL	NULL		NULL	NA	NULL		-	NA		Centre A10 (unpublished)	n5	01/07/2012	Natural	NULL	NULL	Severe	No
568	1304	NB181		NULL	NULL	NULL		NULL	NA	NULL		c.1537G>A	NA	Germany	Bogdanova et al (2007)	191	01/06/2012	Natural	NULL	NULL	Moderate	No
568	1305	8504		4	NULL	NULL		23	0.17	II		-	NA	United States	Liu et al (2002)	143	01/03/2002	Natural	NULL	NULL	Moderate	Yes
569	1306	NA		<1	NULL	NULL		NULL	NA	NULL		-	India	India	Jayandharan et al (2009)	234	01/10/2012	Natural	NULL	NULL	Severe	No
570	1307	NA		8	NULL	NULL		6	1.33	I	unrelated	acceptor splice frameshift: unrelated	Italy	Italy	Castaman et al (2009)	230	01/10/2012	Natural	NULL	NULL	Mild
570	1308	NA		6	NULL	NULL		8	0.75	I	unrelated	acceptor splice frameshift: unrelated	Italy	Italy	Castaman et al (2009)	230	01/10/2012	Natural	NULL	NULL	Mild
570	1309	NA		8	NULL	NULL		8	1	I	unrelated	acceptor splice frameshift: unrelated	Italy	Italy	Castaman et al (2009)	230	01/10/2012	Natural	NULL	NULL	Mild
570	1310	NA		1.6 to 8	NULL	NULL		NULL	NA	NULL	acceptor splice frameshift: founder effect; 20 cases	acceptor splice frameshift: founder effect; 20 cases	Italy	Italy	Santacroce et al (2008)	225	01/10/2012	Natural	NULL	NULL	Mild/Moderate
571	1311	NA		<1	NULL	NULL		NULL	NA	NULL	acceptor site lost	acceptor site lost	Czech Republic	Czech Republic	Habart et al (2003)	155	01/08/2005	Natural	NULL	NULL	Severe	No
572	1312	NA		<1	NULL	NULL		NULL	NA	NULL		-	India	India	Ahmed et al (2005)	164	01/08/2005	Natural	NULL	NULL	Severe
572	1313	NA		<1	NULL	NULL		NULL	NA	NULL		-	India	India	Jayandharan et al (2005)	173	01/08/2007	Natural	NULL	NULL	Severe	No
573	1314	NA		<1	NULL	NULL		NULL	NA	NULL		In-frame deletion	New Zealand	New Zealand	Laurie et al (2009)	237	01/10/2012	Natural	NULL	NULL	Severe
574	1315	NA		<1	NULL	NULL		NULL	NA	NULL		Frameshift	NA		Centre A24 (unpublished)	n51	01/11/2006	Natural	NULL	NULL	Severe	Yes
575	1316	H140		NULL	NULL	NULL		NULL	NA	NULL	Potential new acceptor site	Potential new acceptor site	NA	United States	Diamond et al (1992)	50	01/12/1992	Natural	NULL	NULL	Mild
575	1317	JH18		NULL	NULL	NULL		NULL	NA	NULL	Potential new acceptor site	Potential new acceptor site	NA	United States	Economou et al (1992)	51	01/12/1992	Natural	NULL	NULL	Mild	No
575	1318	JH19		NULL	NULL	NULL		NULL	NA	NULL	Potential new acceptor site	Potential new acceptor site	NA	United States	Economou et al (1992)	51	01/12/1992	Natural	NULL	NULL	Mild	No
575	1319	JH19		NULL	NULL	NULL		NULL	NA	NULL	Potential new acceptor site	Potential new acceptor site	NA	United States	Economou et al (1992)	51	01/12/1992	Natural	NULL	NULL	Mild	No
575	1320	URHA110		7	NULL	NULL		NULL	NA	NULL	Cryptic splice del 36bp Exon 11	Cryptic splice del 36bp Exon 11	NA		Centre A24 (unpublished)	n51	01/09/2003	Natural	NULL	NULL	Mild	No
575	1321	UMHA0060		NULL	NULL	NULL		NULL	NA	NULL	Cryptic splice del 36bp Exon 11	Cryptic splice del 36bp Exon 11	NA		Centre A24 (unpublished)	n51	01/11/2006	Natural	NULL	NULL	Mild	No
575	1322	SG2904		8 to 14	NULL	NULL		NULL	NA	NULL	Cryptic splice del 36bp Exon 11	Cryptic splice del 36bp Exon 11	NA	Germany	Tavassoli et al (1998a)	102	01/01/1999	Natural	NULL	NULL	Mild
575	1323	URHA100		7	NULL	NULL		NULL	NA	NULL	Potential new acceptor site	Potential new acceptor site	Spain	Spain	Vidal et al (2001)	136	01/08/2001	Natural	NULL	NULL	Mild	No
575	1324	NA		9	NULL	NULL		NULL	NA	NULL		-	NA	Germany	Bogdanova et al (2007)	191	01/06/2012	Natural	NULL	NULL	Mild	No
575	1325	NA		NULL	NULL	NULL		NULL	NA	NULL	Potential new acceptor site	Potential new acceptor site	NA	United States	Diamond et al (1992)	50	01/12/1992	Natural	NULL	NULL	Mild
575	1326	NA		NULL	NULL	NULL		NULL	NA	NULL	Potential new acceptor site	Potential new acceptor site	NA	United States	Economou et al (1992)	51	01/12/1992	Natural	NULL	NULL	Mild	No
575	1327	NA		NULL	NULL	NULL		NULL	NA	NULL	Potential new acceptor site	Potential new acceptor site	NA	United States	Economou et al (1992)	51	01/12/1992	Natural	NULL	NULL	Mild	No
575	1328	NA		NULL	NULL	NULL		NULL	NA	NULL	Potential new acceptor site	Potential new acceptor site	NA	United States	Economou et al (1992)	51	01/12/1992	Natural	NULL	NULL	Mild	No
575	1329	NA		NULL	NULL	NULL		NULL	NA	NULL	deletes 12aa in-frame at start exon 11	deletes 12aa in-frame at start exon 11	NA	Germany	El-Maarri et al (2005)	170	01/05/2012	Natural	NULL	NULL	Moderate	No
575	1330	NA		7	NULL	NULL		NULL	NA	NULL		-	NA	United Kingdom	Green et al (2008)	217	01/09/2012	Natural	NULL	NULL	Mild	No
575	1331	NA		7	NULL	NULL		NULL	NA	NULL		-	NA		Centre A10 (unpublished)	n5	01/07/2012	Natural	NULL	NULL	Mild	No
575	1332	NA		10	NULL	NULL		NULL	NA	NULL		-	NA		Centre A10 (unpublished)	n5	01/07/2012	Natural	NULL	NULL	Mild	No
575	1333	NA		8 to 14	NULL	NULL		NULL	NA	NULL	Cryptic splice del 36bp Exon 11	Cryptic splice del 36bp Exon 11	NA	Germany	Tavassoli et al (1998a)	102	01/01/1999	Natural	NULL	NULL	Mild
575	1334	NA		7	NULL	NULL		NULL	NA	NULL	Potential new acceptor site	Potential new acceptor site	Spain	Spain	Vidal et al (2001)	136	01/08/2001	Natural	NULL	NULL	Mild	No
576	1335	NA		<1	NULL	NULL		<1	NA	NULL		Frameshift	Lithuania	Lithuania	Ivaskevicius et al (2001)	130	01/08/2001	Natural	NULL	NULL	Severe	No
577	1336	IG10		2	NULL	NULL		NULL	NA	NULL		-	NA	Italy	Bicocchi et al (2003)	152	01/08/2004	Natural	NULL	NULL	Moderate
578	1337	F805		12	NULL	NULL		9	1.33	I	ancestral founder effect	c.1589A>G; ancestral founder effect	Portugal	Portugal	David et al (2006)	180	01/05/2012	Natural	NULL	NULL	Moderate	No
578	1338	F1090		10	NULL	NULL		10	1	I	ancestral founder effect	c.1589A>G; ancestral founder effect	Portugal	Portugal	David et al (2006)	180	01/05/2012	Natural	NULL	NULL	Mild	No
578	1339	F1224		9	NULL	NULL		8	1.13	I	ancestral founder effect	c.1589A>G; ancestral founder effect	Portugal	Portugal	David et al (2006)	180	01/05/2012	Natural	NULL	NULL	Mild	No
578	1340	F2825		5	NULL	NULL		NULL	NA	NULL	ancestral founder effect	c.1589A>G; ancestral founder effect	Portugal	Portugal	David et al (2006)	180	01/05/2012	Natural	NULL	NULL	Mild	No
578	1341	F2864		15	NULL	NULL		11	1.36	I	ancestral founder effect	c.1589A>G; ancestral founder effect	Portugal	Portugal	David et al (2006)	180	01/05/2012	Natural	NULL	NULL	Mild	No
578	1342	F3775		13	NULL	NULL		7	1.86	I	ancestral founder effect	c.1589A>G; ancestral founder effect	Portugal	Portugal	David et al (2006)	180	01/05/2012	Natural	NULL	NULL	Mild	No
578	1343	F3844		15	NULL	NULL		NULL	NA	NULL	ancestral founder effect	c.1589A>G; ancestral founder effect	Portugal	Portugal	David et al (2006)	180	01/05/2012	Natural	NULL	NULL	Mild	No
578	1344	F3905		18	NULL	NULL		9	2	I	ancestral founder effect	c.1589A>G; ancestral founder effect	Portugal	Portugal	David et al (2006)	180	01/05/2012	Natural	NULL	NULL	Mild	No
578	1345	NA		9	NULL	NULL		NULL	NA	NULL		c.1589A>G; p.Tyr511Cys	NA		Centre A6 (unpublished)	n19	01/11/2012	Natural	NULL	NULL	Mild	No
579	1346	144NAH		<1	NULL	NULL		NULL	NA	NULL		-	NA	United States	Citron et al (2002)	139	01/07/2003	Natural	NULL	NULL	Severe
580	1347	NA		<1	NULL	NULL		NULL	NA	NULL		c.1595G>A; p.Trp513Stop	NA	United Kingdom	Green et al (2008)	217	01/09/2012	Natural	NULL	NULL	Severe	No
581	1348	JHI00		NULL	NULL	NULL		NULL	NA	NULL		frameshift	NA	United States	Economou et al (1992)	51	01/12/1992	Natural	NULL	NULL	Severe
582	1349	ANA864		1	NULL	NULL		NULL	NA	NULL		c.1596G>A; p.Trp513X	NA		Centre A10 (unpublished)	n5	01/07/2012	Natural	NULL	NULL	Severe	No
583	1350	Malmo 89		NULL	NULL	NULL		NULL	NA	NULL		-	NA		Centre A11 (unpublished)	n6	01/10/1999	Natural	NULL	NULL	Mild	No
584	1351	S748		14	NULL	NULL		NULL	NA	NULL		-	NA	Argentina	De Brasi et al (conference abstract)	n46	01/08/2005	Natural	NULL	NULL	Mild
584	1352	?		NULL	NULL	NULL		NULL	NA	NULL		c.1616G>A; p.Gly520Glu	NA	France	Repesse et al (2007)	201	01/07/2012	Natural	NULL	NULL	Mild	No
585	1353	CZ3838		2 to 3	NULL	NULL		35	0.07	II		-	Czech Republic	Czech Republic	Habart et al (2003)	155	01/08/2005	Natural	NULL	NULL	Moderate	No
586	1354	VSA037		NULL	NULL	NULL		NULL	NA	NULL		c.1619C>G; p.Pro521Arg	NA	Spain	Casana et al (2008)	210	01/08/2012	Natural	NULL	NULL	Moderate/Severe	No
587	1355	?		40	NULL	NULL		NULL	NA	NULL		-	NA	United Kingdom	Cutler et al (2002)	140	01/05/2002	Natural	NULL	NULL	Mild	No
587	1356	NA		10	NULL	NULL		NULL	NA	NULL		c.1621A>T; p.Thr522Ser	NA	United Kingdom	Green et al (2008)	217	01/09/2012	Natural	NULL	NULL	Mild
587	1357	NA		20	NULL	NULL		NULL	NA	NULL		c.1621A>T; p.Thr522Ser	NA	United Kingdom	Green et al (2008)	217	01/09/2012	Natural	NULL	NULL	Mild	No
587	1358	NA		NULL	NULL	NULL		NULL	NA	NULL		c.1621A>T; p.Thr522Ser	NA	United Kingdom	Green et al (2008)	217	01/09/2012	Natural	NULL	NULL
587	1359	NA		23	NULL	NULL		NULL	NA	NULL		c.1621A>T; p.Thr522Ser	NA	United Kingdom	Green et al (2008)	217	01/09/2012	Natural	NULL	NULL	Mild	No
587	1360	H549/1		25	NULL	NULL		NULL	NA	NULL		-	NA	United Kingdom	Hill et al (2005)	172	01/11/2005	Natural	NULL	NULL	Mild	No
587	1361	ANA1036		NULL	NULL	NULL		NULL	NA	NULL		c.1621A>T; p.Thr522Ser	NA		Centre A10 (unpublished)	n5	01/07/2012	Natural	NULL	NULL		No
587	1362	8384		23	NULL	NULL		NULL	NA	NULL		-	NA	United States	Liu et al (1998)	98	01/05/1999	Natural	NULL	NULL	Mild	No
587	1363	8408		8	NULL	NULL		NULL	NA	NULL	Cryptic splice?	Cryptic splice?	NA	United States	Liu et al (2002)	143	01/03/2002	Natural	NULL	NULL	Mild	No
588	1364	NA		NULL	NULL	NULL		NULL	NA	NULL		Frameshift	NA	Spain	Garcia-Lozano (2007)	196	01/06/2012	Natural	NULL	NULL
589	1365	388		6	NULL	NULL		61	0.1	II		-	NA	Germany	Schwaab et al (1997)	90	01/12/1997	Natural	NULL	NULL	Moderate	No
590	1366	NA		<1	NULL	NULL		NULL	NA	NULL		Frameshift	Turkey	Turkey	Fidanci et al (2008)	215	01/09/2012	Natural	NULL	NULL	Severe	Yes
591	1367	HAANA3		<1	NULL	NULL		NULL	NA	NULL	may be related	c.1632T>A; may be related	Albania	Italy	Castaman et al (2007)	192	01/06/2012	Natural	NULL	NULL	Severe
591	1368	HAANA4		<1	NULL	NULL		NULL	NA	NULL	may be related	c.1632T>A; may be related	Albania	Italy	Castaman et al (2007)	192	01/06/2012	Natural	NULL	NULL	Severe
591	1369	HAANA5		<1	NULL	NULL		NULL	NA	NULL	may be related	c.1632T>A; may be related	Albania	Italy	Castaman et al (2007)	192	01/06/2012	Natural	NULL	NULL	Severe
593	1370	NB135		NULL	NULL	NULL		NULL	NA	NULL		c.1634C>A	NA	Germany	Bogdanova et al (2007)	191	01/06/2012	Natural	NULL	NULL	Mild	No
594	1371	JH122		NULL	NULL	NULL		NULL	NA	NULL		-	NA		Centre A26 (unpublished)	n52	01/12/1990	Natural	NULL	NULL
594	1372	HG		NULL	NULL	NULL		NULL	NA	NULL		-	NA	Germany	Bogdanova et al (2001)	129	01/12/2002	Natural	NULL	NULL	Mild
594	1373	EH		NULL	NULL	NULL		NULL	NA	NULL		-	NA	Germany	Bogdanova et al (2001)	129	01/12/2002	Natural	NULL	NULL	Mild
594	1374	NB201		25	NULL	NULL		NULL	NA	NULL	all unrelated	c.1636C>T; all unrelated	NA	Germany	Bogdanova et al (2007)	191	01/06/2012	Natural	NULL	NULL	Mild	No
594	1375	NB189		15	NULL	NULL		NULL	NA	NULL	all unrelated	c.1636C>T; all unrelated	NA	Germany	Bogdanova et al (2007)	191	01/06/2012	Natural	NULL	NULL	Mild	No
594	1376	NB232		NULL	NULL	NULL		NULL	NA	NULL	all unrelated	c.1636C>T; all unrelated	NA	Germany	Bogdanova et al (2007)	191	01/06/2012	Natural	NULL	NULL	Mild	No
594	1377	NB120		24	NULL	NULL		NULL	NA	NULL	all unrelated	c.1636C>T; all unrelated	NA	Germany	Bogdanova et al (2007)	191	01/06/2012	Natural	NULL	NULL	Mild	No
594	1378	NB215		16	NULL	NULL		NULL	NA	NULL	all unrelated	c.1636C>T; all unrelated	NA	Germany	Bogdanova et al (2007)	191	01/06/2012	Natural	NULL	NULL	Mild	No
594	1379	NB150		NULL	NULL	NULL		NULL	NA	NULL	all unrelated	c.1636C>T; all unrelated	NA	Germany	Bogdanova et al (2007)	191	01/06/2012	Natural	NULL	NULL	Mild	No
594	1380	NA		27	13	2.08	1st	199	NA	I	1st>Chr discrepancy	c.1636C>T; p.Arg527Trp; 1st>Chr discrepancy	NA	Spain	Cid et al (2008)	212	01/09/2012	Natural	NULL	NULL	Mild
594	1381	?		26	NULL	NULL		NULL	NA	NULL		-	NA	United Kingdom	Cutler et al (2002)	140	01/05/2002	Natural	NULL	NULL	Mild
594	1382	F803		12	NULL	NULL		NULL	NA	NULL	same family	c.1636C>T; same family	Portugal	Portugal	David et al (2006)	180	01/05/2012	Natural	NULL	NULL	Mild	No
594	1383	F2043		NULL	NULL	NULL		NULL	NA	NULL	same family	c.1636C>T; same family	Portugal	Portugal	David et al (2006)	180	01/05/2012	Natural	NULL	NULL
594	1384	NA		35	NULL	NULL		NULL	NA	NULL		c.1636C>T; p.Arg527Trp	NA		Centre A6 (unpublished)	n48	01/11/2012	Natural	NULL	NULL	Mild	No
594	1385	NA		42	NULL	NULL		NULL	NA	NULL		c.1636C>T; p.Arg527Trp	NA		Centre A6 (unpublished)	n48	01/11/2012	Natural	NULL	NULL	Mild	No
594	1386	UMHA0089		12	NULL	NULL		NULL	NA	NULL		-	NA		Centre A24 (unpublished)	n51	01/09/2003	Natural	NULL	NULL	Mild	No
594	1387	NA		13	NULL	NULL		NULL	NA	NULL		c.1636C>T; p.Arg527Trp	NA	United Kingdom	Green et al (2008)	217	01/09/2012	Natural	NULL	NULL	Mild	No
594	1388	NA		9	NULL	NULL		NULL	NA	NULL		c.1636C>T; p.Arg527Trp	NA	United Kingdom	Green et al (2008)	217	01/09/2012	Natural	NULL	NULL	Mild	No
594	1389	NA		17	NULL	NULL		NULL	NA	NULL		c.1636C>T; p.Arg527Trp	NA	United Kingdom	Green et al (2008)	217	01/09/2012	Natural	NULL	NULL	Mild	No
594	1390	NA		21	NULL	NULL		NULL	NA	NULL		c.1636C>T; p.Arg527Trp	NA	United Kingdom	Green et al (2008)	217	01/09/2012	Natural	NULL	NULL	Mild	No
594	1391	CZ612		24	NULL	NULL		NULL	NA	NULL		-	Czech Republic	Czech Republic	Habart et al (2003)	155	01/08/2005	Natural	NULL	NULL	Mild	No
594	1392	JH94		15	NULL	NULL		>50	NA	NULL		-	NA	United States	Higuchi et al (1991a)	42	01/12/1991	Natural	NULL	NULL	Mild
594	1393	JH95		18	NULL	NULL		85	0.21	II		-	NA	United States	Higuchi et al (1991a)	42	01/12/1991	Natural	NULL	NULL	Mild
594	1394	JH96		18	NULL	NULL		154	0.12	II		-	NA	United States	Higuchi et al (1991a)	42	01/12/1991	Natural	NULL	NULL	Mild
594	1395	276		3	NULL	NULL		NULL	NA	NULL		-	India	India	Jayandharan et al (2005)	173	01/08/2007	Natural	NULL	NULL	Moderate	No
594	1396	MF8 181		15	NULL	NULL		NULL	NA	NULL		c.1636C>T; p.Arg527Trp	NA		Centre A5 (unpublished)	n4	01/06/2012	Natural	NULL	NULL	Mild
594	1397	MF8 276		12	NULL	NULL		NULL	NA	NULL		c.1636C>T; p.Arg527Trp	NA		Centre A5 (unpublished)	n4	01/06/2012	Natural	NULL	NULL	Mild
594	1398	MF8 340		15	NULL	NULL		NULL	NA	NULL		c.1636C>T; p.Arg527Trp	NA		Centre A5 (unpublished)	n4	01/06/2012	Natural	NULL	NULL	Mild
594	1399	NA		2.3	NULL	NULL		NULL	NA	NULL		c.1636C>T; p.Arg527Trp	Taiwan	Taiwan	Lin et al (2008)	218	01/10/2012	Natural	NULL	NULL	Moderate
594	1400	8328		20	NULL	NULL		120	0.17	II		-	NA	United States	Liu et al (1998)	98	01/05/1999	Natural	NULL	NULL	Mild	No
594	1401	OB		22	13	1.69		105	NA	I	1-st/2-st FVIII:C discrepancy	1-st/2-st FVIII:C discrepancy	NA	France	Mazurier et al (1997)	87	01/12/1997	Natural	NULL	NULL	Mild	No
594	1402	PE		31	16	1.94		98	NA	II	1-st/2-st FVIII:C discrepancy	1-st/2-st FVIII:C discrepancy	NA	France	Mazurier et al (1997)	87	01/12/1997	Natural	NULL	NULL	Mild	No
594	1403	DEM		34	10	3.4	1st	150	NA	II	1-st/2-st FVIII:C discrepancy	1-st/2-st FVIII:C discrepancy	NA	France	Mazurier et al (1997)	87	01/12/1997	Natural	NULL	NULL	Mild	No
594	1404	JH153		17	NULL	NULL		245	0.07	II		-	NA	United States	McGinniss et al (1993)	62	01/12/1993	Natural	NULL	NULL	Mild
594	1405	A65		9	NULL	NULL		24	0.38	II		-	NA	Netherlands	Pieneman et al (1995)	77	01/06/1996	Natural	NULL	NULL	Mild	No
594	1406	?		NULL	NULL	NULL		NULL	NA	NULL	related	c.1636C>T; p.Arg527Trp; related	NA	France	Repesse et al (2007)	201	01/07/2012	Natural	NULL	NULL	Mild	No
594	1407	?		NULL	NULL	NULL		NULL	NA	NULL	related	c.1636C>T; p.Arg527Trp; related	NA	France	Repesse et al (2007)	201	01/07/2012	Natural	NULL	NULL	Mild	No
594	1408	HP41g		17	NULL	NULL		NULL	NA	NULL		-	NA	Germany	Schwaab et al (1995a)	79	01/12/1995	Natural	NULL	NULL	Mild	No
594	1409	HP42		10	NULL	NULL		43	0.23	II		-	NA	Germany	Schwaab et al (1995a)	79	01/12/1995	Natural	NULL	NULL	Mild	No
594	1410	HP43g		12	NULL	NULL		95	0.13	II		-	NA	Germany	Schwaab et al (1995a)	79	01/12/1995	Natural	NULL	NULL	Mild	No
594	1411	HP44		23	NULL	NULL		>50	NA	NULL		-	NA	Germany	Schwaab et al (1995a)	79	01/12/1995	Natural	NULL	NULL	Mild	No
594	1412	146		10	NULL	NULL		100	0.1	II		-	NA	Germany	Schwaab et al (1997)	90	01/12/1993	Natural	NULL	NULL	Mild
594	1413	144		15	NULL	NULL		126	0.12	II		-	NA	Germany	Schwaab et al (1997)	90	01/06/1996	Natural	NULL	NULL	Mild	No
594	1414	UK133		15	NULL	NULL		NULL	NA	NULL		-	NA	United Kingdom	Waseem et al (1999)	114	01/08/2000	Natural	NULL	NULL	Mild	No
594	1415	NA		19	NULL	NULL		NULL	NA	NULL		c.1636C>T; p.Arg527Trp	NA		Centre A1 (unpublished)	n25	01/11/2012	Natural	NULL	NULL	Moderate	No
595	1416	NA		<1	NULL	NULL		4.9	NA	NULL		c.1639T>C; p.Cys528Arg	NA	Italy	Santagostino et al (2010)	260	01/11/2012	Natural	NULL	NULL	Severe	No
596	1417	199		<1	NULL	NULL		NULL	NA	NULL		-	India	India	Jayandharan et al (2005)	173	01/08/2007	Natural	NULL	NULL	Severe	No
597	1418	NB225		<1	NULL	NULL		NULL	NA	NULL		-	NA	Germany	Bogdanova et al (2005)	169	01/07/2006	Natural	NULL	NULL	Severe	No
597	1419	ANA278		<1	NULL	NULL		NULL	NA	NULL		-	NA		Centre A10 (unpublished)	n5	01/08/2005	Natural	NULL	NULL	Severe	No
598	1420	JH144		9	NULL	NULL		NULL	NA	NULL		-	NA	United States	Higuchi et al (1991a)	42	01/12/1991	Natural	NULL	NULL	Moderate
598	1421	?		41	NULL	NULL		42	0.98	I		-	NA	Germany	Tavassoli et al (1998b)	103	01/08/1997	Natural	NULL	NULL	Mild	No
599	1422	HA22		6	NULL	NULL		NULL	NA	NULL		-	India	India	Ahmed et al (2005)	164	01/08/2005	Natural	NULL	NULL	Mild
599	1423	HA25		13	NULL	NULL		NULL	NA	NULL		-	India	India	Ahmed et al (2005)	164	01/08/2005	Natural	NULL	NULL	Mild
599	1424	JH99		NULL	NULL	NULL		NULL	NA	NULL		-	NA		Centre A26 (unpublished)	n52	01/12/1990	Natural	NULL	NULL	Moderate
599	1425	NB241		NULL	NULL	NULL		NULL	NA	NULL	all unrelated	c.1648C>T; unrelated	NA	Germany	Bogdanova et al (2007)	191	01/06/2012	Natural	NULL	NULL	Mild	No
599	1426	NB259		NULL	NULL	NULL		NULL	NA	NULL	all unrelated	c.1648C>T; unrelated	NA	Germany	Bogdanova et al (2007)	191	01/06/2012	Natural	NULL	NULL	Mild	No
599	1427	NA		17	NULL	NULL		11	1.55	I		c.1648C>T; p.Arg531Cys	Italy	Italy	Castaman et al (2009)	230	01/10/2012	Natural	NULL	NULL	Mild
599	1428	?		4	NULL	NULL		NULL	NA	NULL		-	NA	Spain	Cid et al (conference abstract)	n42	01/07/2007	Natural	NULL	NULL	Mild	Yes
599	1429	INA1		20	8	2.5	1st	34	NA	I	1st/Chr discrepancy; family 1	c.1648C>T; 1st/Chr discrep; family 1	NA	Spain	Cid et al (2007a)	193	01/06/2012	Natural	NULL	NULL	Mild	Yes
599	1430	IINA1		16	8	2	1st	29	0.41	II	1st/Chr discrepancy; family 1	c.1648C>T; 1st/Chr discrep; family 2	NA	Spain	Cid et al (2007a)	193	01/06/2012	Natural	NULL	NULL	Mild	No
599	1431	IINA2		14	8	1.75		38	0.29	II	1st/Chr discrepancy; family 2	c.1648C>T; 1st/Chr discrep; family 2	NA	Spain	Cid et al (2007a)	193	01/06/2012	Natural	NULL	NULL	Mild	No
599	1432	IINA3		18	5	3.6	1st	31	NA	I	1st/Chr discrepancy; family 2	c.1648C>T; 1st/Chr discrep; family 2	NA	Spain	Cid et al (2007a)	193	01/06/2012	Natural	NULL	NULL	Mild	No
599	1433	IIINA1		9	3	3	1st	21	NA	I	1st/Chr discrepancy; family 3	c.1648C>T; 1st/Chr discrep; family 3	NA	Spain	Cid et al (2007a)	193	01/06/2012	Natural	NULL	NULL	Mild	No
599	1434	IIINA2		8	4	2	1st	26	NA	I	1st/Chr discrepancy; family 3	c.1648C>T; 1st/Chr discrep; family 3	NA	Spain	Cid et al (2007a)	193	01/06/2012	Natural	NULL	NULL	Mild	No
599	1435	?		5	NULL	NULL		NULL	NA	NULL		-	NA	United Kingdom	Cutler et al (2002)	140	01/05/2002	Natural	NULL	NULL	Moderate
599	1436	F346		15	NULL	NULL		21	0.71	I		c.1648C>T	Portugal	Portugal	David et al (2006)	180	01/05/2012	Natural	NULL	NULL	Mild	No
599	1437	F486		10	NULL	NULL		11	0.91	I		c.1648C>T	Portugal	Portugal	David et al (2006)	180	01/05/2012	Natural	NULL	NULL	Mild
599	1438	F2324		32	NULL	NULL		13	2.46	I		c.1648C>T	Portugal	Portugal	David et al (2006)	180	01/05/2012	Natural	NULL	NULL	Mild	No
599	1439	F2972		32	NULL	NULL		NULL	NA	NULL		c.1648C>T	Portugal	Portugal	David et al (2006)	180	01/05/2012	Natural	NULL	NULL	Mild	No
599	1440	H31		NULL	NULL	NULL		NULL	NA	NULL		-	NA	United States	Diamond et al (1992)	50	01/12/1992	Natural	NULL	NULL	Moderate
599	1441	HM3033HA		2	NULL	NULL		NULL	NA	NULL		-	NA		Centre A6 (unpublished)	n48	01/08/2004	Natural	NULL	NULL	Moderate	No
599	1442	NA		13	NULL	NULL		NULL	NA	NULL		c.1648C>T; p.Arg531Cys	NA		Centre A6 (unpublished)	n48	01/11/2012	Natural	NULL	NULL	Mild	No
599	1443	NA		8	NULL	NULL		NULL	NA	NULL		c.1648C>T; p.Arg531Cys	NA		Centre A6 (unpublished)	n48	01/11/2012	Natural	NULL	NULL	Mild	No
599	1444	URHA015		12	NULL	NULL		NULL	NA	NULL		-	NA		Centre A24 (unpublished)	n51	01/09/2003	Natural	NULL	NULL	Mild	No
599	1445	URHA022		10	NULL	NULL		NULL	NA	NULL		-	NA		Centre A24 (unpublished)	n51	01/09/2003	Natural	NULL	NULL	Mild	No
599	1446	UMHA0308		NULL	NULL	NULL		NULL	NA	NULL		-	NA		Centre A24 (unpublished)	n51	01/11/2006	Natural	NULL	NULL	Mild
599	1447	UMHA0300		8	NULL	NULL		NULL	NA	NULL		-	NA		Centre A24 (unpublished)	n51	01/11/2006	Natural	NULL	NULL	Mild	No
599	1448	NA		5	NULL	NULL		NULL	NA	NULL		c.1648C>T; p.Arg531Cys	NA	United Kingdom	Green et al (2008)	217	01/09/2012	Natural	NULL	NULL	Moderate
599	1449	NA		5	NULL	NULL		NULL	NA	NULL		c.1648C>T; p.Arg531Cys	NA	United Kingdom	Green et al (2008)	217	01/09/2012	Natural	NULL	NULL	Moderate	No
599	1450	JH97		7	NULL	NULL		NULL	NA	NULL		-	NA	United States	Higuchi et al (1991a)	42	01/12/1991	Natural	NULL	NULL	Moderate
599	1451	JH98		4	NULL	NULL		NULL	NA	NULL		-	NA	United States	Higuchi et al (1991a)	42	01/12/1991	Natural	NULL	NULL	Moderate
599	1452	LT23		7	NULL	NULL		19	0.37	II		-	Lithuania	Lithuania	Ivaskevicius et al (2001)	130	01/08/2001	Natural	NULL	NULL	Mild	No
599	1453	MF8 198		7	NULL	NULL		NULL	NA	NULL		c.1648C>T; p.Arg531Cys	NA		Centre A5 (unpublished)	n4	01/06/2012	Natural	NULL	NULL	Mild
599	1454	MF8 471		2	NULL	NULL		NULL	NA	NULL		c.1648C>T; p.Arg531Cys	NA		Centre A5 (unpublished)	n4	01/06/2012	Natural	NULL	NULL	Mild
599	1455	MF8 540		10	NULL	NULL		NULL	NA	NULL		c.1648C>T; p.Arg531Cys	NA		Centre A5 (unpublished)	n4	01/06/2012	Natural	NULL	NULL	Mild
599	1456	ANA710		12	NULL	NULL		NULL	NA	NULL		c.1648C>T; p.Arg531Cys	NA		Centre A10 (unpublished)	n5	01/07/2012	Natural	NULL	NULL	Mild	No
599	1457	ANA891		3	NULL	NULL		NULL	NA	NULL		c.1648C>T; p.Arg531Cys	NA		Centre A10 (unpublished)	n5	01/07/2012	Natural	NULL	NULL	Moderate	No
599	1458	NA		12	NULL	NULL		NULL	NA	NULL		c.1648C>T; p.Arg531Cys	Taiwan	Taiwan	Lin et al (2008)	218	01/10/2012	Natural	NULL	NULL	Mild
599	1459	SH47		6	NULL	NULL		NULL	NA	NULL		-	China	China	Liu et al (1997)	86	01/04/1999	Natural	NULL	NULL	Mild
599	1460	8331		10	NULL	NULL		29	0.34	II		-	NA	United States	Liu et al (1998)	98	01/05/1999	Natural	NULL	NULL	Mild	No
599	1461	8435		8	NULL	NULL		82	0.1	II		-	NA	United States	Liu et al (2002)	143	01/03/2002	Natural	NULL	NULL	Mild	No
599	1462	Malmo 72		NULL	NULL	NULL		NULL	NA	NULL		-	NA		Centre A11 (unpublished)	n6	01/10/1999	Natural	NULL	NULL	Mild	No
599	1463	Malm		5	NULL	NULL		NULL	NA	NULL		-	NA		Centre A11 (unpublished)	n6	01/07/2007	Natural	NULL	NULL	Moderate	No
599	1464	Malm		6	NULL	NULL		NULL	NA	NULL		-	NA		Centre A11 (unpublished)	n6	01/07/2007	Natural	NULL	NULL	Mild	No
599	1465	Malm		4	NULL	NULL		NULL	NA	NULL		-	NA		Centre A11 (unpublished)	n6	01/07/2007	Natural	NULL	NULL	Moderate	No
599	1466	Malm		6	NULL	NULL		NULL	NA	NULL		-	NA		Centre A11 (unpublished)	n6	01/07/2007	Natural	NULL	NULL	Mild	No
599	1467	NA		5.4	NULL	NULL		NULL	NA	NULL		c.1648C>T; p.Arg531Cys	India	India	Nair et al (2010)	257	01/11/2012	Natural	NULL	NULL	Moderate	No
599	1468	NA		12	NULL	NULL		NULL	NA	NULL		c.1648C>T; p.Arg531Cys	India	India	Nair et al (2010)	257	01/11/2012	Natural	NULL	NULL	Mild	Yes
599	1469	NA		NULL	NULL	NULL		NULL	NA	NULL		c.1648C>T; p.Arg531Cys	Iran		Centre A12 (unpublished)	n13	01/10/2012	Natural	NULL	NULL	Moderate
599	1470	NA		5.7	NULL	NULL		NULL	NA	NULL		c.1648C>T; p.Arg531Cys	NA		Centre A16 (unpublished)	n17	01/11/2012	Natural	NULL	NULL	Mild
599	1471	NA		6	NULL	NULL		NULL	NA	NULL		c.1648C>T; p.Arg531Cys	NA		Centre A16 (unpublished)	n17	01/11/2012	Natural	NULL	NULL	Mild
599	1472	NA		12	NULL	NULL		NULL	NA	NULL		c.1648C>T; p.Arg531Cys	NA		Centre A16 (unpublished)	n17	01/11/2012	Natural	NULL	NULL	Mild
599	1473	HP47		7	NULL	NULL		8	0.88	I		-	NA	Germany	Schwaab et al (1995a)	79	01/12/1995	Natural	NULL	NULL	Mild	No
599	1474	SD669		3	NULL	NULL		NULL	NA	NULL		-	NA	Germany	Tavassoli et al (1998a)	102	01/01/1999	Natural	NULL	NULL	Moderate
599	1475	URHA040		12	NULL	NULL		NULL	NA	NULL		-	Spain	Spain	Vidal et al (2001)	136	01/08/2001	Natural	NULL	NULL	Mild	No
599	1476	URHA077		20	NULL	NULL		NULL	NA	NULL		-	Spain	Spain	Vidal et al (2001)	136	01/08/2001	Natural	NULL	NULL	Mild	No
599	1477	UK250		6	NULL	NULL		NULL	NA	NULL		-	NA	United Kingdom	Waseem et al (1999)	114	01/08/2000	Natural	NULL	NULL	Moderate	No
599	1478	UK87		7	NULL	NULL		NULL	NA	NULL		-	NA	United Kingdom	Waseem et al (1999)	114	01/08/2000	Natural	NULL	NULL	Moderate	No
599	1479	NA		12	1	12	1st	NULL	NA	NULL	1st>2st discrepancy	c.1648C>T; p.Arg531Cys; 1st>2st discrepancy	NA		Centre A1 (unpublished)	n25	01/11/2012	Natural	NULL	NULL	Mild	No
600	1480	NB208		NULL	NULL	NULL		NULL	NA	NULL	founder effect	c.1649G>A	NA	Germany	Bogdanova et al (2007)	191	01/06/2012	Natural	NULL	NULL	Mild	No
600	1481	F1565		33	NULL	NULL		84	0.39	II		c.1649G>A	Portugal	Portugal	David et al (2006)	180	01/05/2012	Natural	NULL	NULL	Mild	No
600	1482	S568		35	NULL	NULL		NULL	NA	NULL		-	NA	Argentina	De Brasi et al (conference abstract)	n46	01/08/2005	Natural	NULL	NULL	Mild
600	1483	URHA358		25	NULL	NULL		NULL	NA	NULL		-	NA		Centre A24 (unpublished)	n51	01/09/2003	Natural	NULL	NULL	Mild	No
600	1484	UMHA0185		15	NULL	NULL		NULL	NA	NULL		-	NA		Centre A24 (unpublished)	n51	01/11/2006	Natural	NULL	NULL	Mild	No
600	1485	NA		4	NULL	NULL		NULL	NA	NULL		c.1649G>A; p.Arg531His	NA	United Kingdom	Green et al (2008)	217	01/09/2012	Natural	NULL	NULL	Moderate	No
600	1486	NA		14	NULL	NULL		NULL	NA	NULL		c.1649G>A; p.Arg531His	NA	United Kingdom	Green et al (2008)	217	01/09/2012	Natural	NULL	NULL	Mild	No
600	1487	NA		30	NULL	NULL		NULL	NA	NULL		c.1649G>A; p.Arg531His	NA	United Kingdom	Green et al (2008)	217	01/09/2012	Natural	NULL	NULL	Mild	No
600	1488	MF8 050a		12	NULL	NULL		NULL	NA	NULL	related	c.1649G>A; p.Arg531His; related	NA		Centre A5 (unpublished)	n4	01/06/2012	Natural	NULL	NULL	Mild
600	1489	MF8 050b		15	NULL	NULL		NULL	NA	NULL	related	c.1649G>A; p.Arg531His; related	NA		Centre A5 (unpublished)	n4	01/06/2012	Natural	NULL	NULL	Mild
600	1490	MF8 050c		17	NULL	NULL		NULL	NA	NULL	related; homozyg female	c.1649G>A; p.Arg531His; related; homozyg female	NA		Centre A5 (unpublished)	n4	01/06/2012	Natural	NULL	NULL	Mild
600	1491	MF8 367		32	NULL	NULL		NULL	NA	NULL	related	c.1649G>A; p.Arg531His	NA		Centre A5 (unpublished)	n4	01/06/2012	Natural	NULL	NULL	Mild
600	1492	ANA225		22	NULL	NULL		NULL	NA	NULL		-	NA		Centre A10 (unpublished)	n5	01/08/2005	Natural	NULL	NULL	Mild	No
600	1493	ANA1027		NULL	NULL	NULL		NULL	NA	NULL		c.1649G>A; p.Arg531His	NA		Centre A10 (unpublished)	n5	01/07/2012	Natural	NULL	NULL	Mild	No
600	1494	ANA601		NULL	NULL	NULL		NULL	NA	NULL		c.1649G>A; p.Arg531His	NA		Centre A10 (unpublished)	n5	01/07/2012	Natural	NULL	NULL	Mild	No
600	1495	8329		5	NULL	NULL		82	0.06	II		-	NA	United States	Liu et al (1998)	98	01/05/1999	Natural	NULL	NULL	Mild	No
600	1496	IINA2		96	30	3.2	1st	NULL	NA	NULL	1-st/2-st FVIII:C discrepancy (brothers)	1-st/2-st FVIII:C discrepancy (brothers)	Spain	Spain	Lucia et al (2005)	174	01/06/2007	Natural	NULL	NULL	Mild
600	1497	IINA3		96	31	3.1	1st	NULL	NA	NULL	1-st/2-st FVIII:C discrepancy (brothers)	1-st/2-st FVIII:C discrepancy (brothers)	Spain	Spain	Lucia et al (2005)	174	01/06/2007	Natural	NULL	NULL	Mild
600	1498	NA		NULL	NULL	NULL		NULL	NA	NULL	related; two brothers	c.1649G>A; p.Arg531His	Taiwan	Taiwan	Ma et al (2008)	220	01/10/2012	Natural	NULL	NULL	Mild	No
600	1499	[NA]		11 to 62	NULL	NULL		NULL	NA	NULL	FVIII:C rose steadily during ageing	FVIII:C rose steadily during ageing	NA	United Kingdom	Mainwaring et al (2006)	186	01/07/2007	Natural	NULL	NULL	Mild
600	1500	DG		27	11	2.45	1st	75	0.25	II	1-st/2-st FVIII:C discrepancy;FVIII:C rose steadily dur	1-st/2-st FVIII:C discrepancy	NA	France	Mazurier et al (1997)	87	01/12/1997	Natural	NULL	NULL	Mild	No
600	1501	DD		34	13	2.62	1st	85	NA	II	1-st/2-st FVIII:C discrepancy	1-st/2-st FVIII:C discrepancy	NA	France	Mazurier et al (1997)	87	01/12/1997	Natural	NULL	NULL	Mild	No
600	1502	KG		32	11	2.91	1st	112	NA	II	1-st/2-st FVIII:C discrepancy	1-st/2-st FVIII:C discrepancy	NA	France	Mazurier et al (1997)	87	01/12/1997	Natural	NULL	NULL	Mild	No
600	1503	DEBT		17	9	1.89		65	NA	II	1-st/2-st FVIII:C discrepancy	1-st/2-st FVIII:C discrepancy	NA	France	Mazurier et al (1997)	87	01/12/1997	Natural	NULL	NULL	Mild	No
600	1504	NaraNAA469		30	NULL	NULL		50	0.6	II		-	Japan	Japan	Morichika et al (1997)	88	01/10/1997	Natural	NULL	NULL	Mild	No
600	1505	NA		62	21	2.95	1st	NULL	NA	NULL	1st>2st discrepancy	c.1649G>A; p.Arg531His; 1st>2st discrepancy	NA	Australia	Nath et al (2010)	258	01/11/2012	Natural	NULL	NULL	Mild
600	1506	40.932		42	11	3.82	1st	84	NA	II	1st>2st discrepancy	c.1649G>A; p.Arg531His; 1-st/2-st discrepancy	Australia	Australia	Rodgers et al (2007)	202	01/07/2012	Natural	NULL	NULL	Mild
600	1507	47.69		45	8	5.63	1st	110	NA	II	1st>2st discrepancy	c.1649G>A; p.Arg531His; 1-st/2-st discrepancy	Australia	Australia	Rodgers et al (2007)	202	01/07/2012	Natural	NULL	NULL	Mild
600	1508	28.426		25	9	2.78	1st	72	NA	II	1-st/2-st FVIII:C discrepancy	1-st/2-st FVIII:C discrepancy	NA	Australia	Rudzki et al (1996)	84	01/12/1996	Natural	NULL	NULL	Mild
600	1509	40.91		40	12	3.33	1st	89	0.29	II	1-st/2-st FVIII:C discrepancy	1-st/2-st FVIII:C discrepancy	NA	Australia	Rudzki et al (1996)	84	01/12/1996	Natural	NULL	NULL	Mild
600	1510	47.69		45	8	5.63	1st	117	NA	I	1-st/2-st FVIII:C discrepancy	1-st/2-st FVIII:C discrepancy	NA	Australia	Rudzki et al (1996)	84	01/12/1996	Natural	NULL	NULL	Mild
600	1511	HP45		32	NULL	NULL		>20	NA	NULL	founder effect	-	NA	Germany	Schwaab et al (1995a)	79	01/12/1995	Natural	NULL	NULL	Mild	No
600	1512	HP46		24	NULL	NULL		33	0.73	I	founder effect	-	NA	Germany	Schwaab et al (1995a)	79	01/12/1995	Natural	NULL	NULL	Mild	No
600	1513	NA		44 | ?	NULL	NULL		NULL	NA	NULL	founder effect	c.1649G>A; p.Arg531His; founder effect	Ireland	Ireland	Winter et al (2008)	228	01/11/2012	Natural	NULL	NULL	Mild
600	1514	NA		? | 9	NULL	NULL		NULL	NA	NULL	founder effect	c.1649G>A; p.Arg531His; founder effect	Ireland	Ireland	Winter et al (2008)	228	01/11/2012	Natural	NULL	NULL	Mild
600	1515	NA		41	11	3.73	1st	NULL	NA	NULL	founder effect; 1st>2st discrepancy	c.1649G>A; p.Arg531His; founder effect; 1st>2st discrepancy	Ireland	Ireland	Winter et al (2008)	228	01/11/2012	Natural	NULL	NULL	Mild	No
600	1516	NA		34	5	6.8	1st	NULL	NA	NULL	founder effect; 1st>2st discrepancy	c.1649G>A; p.Arg531His; founder effect; 1st>2st discrepancy	Ireland	Ireland	Winter et al (2008)	228	01/11/2012	Natural	NULL	NULL	Mild	No
600	1517	NA		? | 2	NULL	NULL		NULL	NA	NULL	founder effect	c.1649G>A; p.Arg531His; founder effect	Ireland	Ireland	Winter et al (2008)	228	01/11/2012	Natural	NULL	NULL	Mild
600	1518	NA		82	28	2.93	1st	NULL	NA	NULL	founder effect; 1st>2st discrepancy	c.1649G>A; p.Arg531His; founder effect; 1st>2st discrepancy	Ireland	Ireland	Winter et al (2008)	228	01/11/2012	Natural	NULL	NULL	Mild
600	1519	NA		28	3	9.33	1st	NULL	NA	NULL	founder effect; 1st>2st discrepancy	c.1649G>A; p.Arg531His; founder effect; 1st>2st discrepancy	Ireland	Ireland	Winter et al (2008)	228	01/11/2012	Natural	NULL	NULL	Mild	No
600	1520	NA		38	1	38	1st	NULL	NA	NULL	founder effect; 1st>2st discrepancy	c.1649G>A; p.Arg531His; founder effect; 1st>2st discrepancy	Ireland	Ireland	Winter et al (2008)	228	01/11/2012	Natural	NULL	NULL	Mild
600	1521	NA		26	5	5.2	1st	NULL	NA	NULL	founder effect; 1st>2st discrepancy	c.1649G>A; p.Arg531His; founder effect; 1st>2st discrepancy	Ireland	Ireland	Winter et al (2008)	228	01/11/2012	Natural	NULL	NULL	Mild	No
600	1522	NA		32	2	16	1st	NULL	NA	NULL	1st>2st discrepancy; inh 0.04BU/ml	c.1649G>A; p.Arg531His; 1st>2st discrepancy; inh 0.04BU/ml	NA		Centre A1 (unpublished)	n25	01/11/2012	Natural	NULL	NULL	Mild	Yes
601	1523	ANA599		NULL	NULL	NULL		NULL	NA	NULL		c.1652A>G; p.Tyr532Cys	NA		Centre A10 (unpublished)	n5	01/07/2012	Natural	NULL	NULL	Mild	No
601	1524	ANA652		20	NULL	NULL		NULL	NA	NULL		c.1652A>G; p.Tyr532Cys	NA		Centre A10 (unpublished)	n5	01/07/2012	Natural	NULL	NULL	Mild	No
602	1525	Malm		<1	NULL	NULL		NULL	NA	NULL		-	NA		Centre A11 (unpublished)	n6	01/07/2007	Natural	NULL	NULL	Severe	No
603	1526	NA		NULL	NULL	NULL		NULL	NA	NULL	related	c.1654T>C; p.Tyr533His; related	Lebanon	Lebanon	Djambas Khayat et al (2008)	214	01/09/2012	Natural	NULL	NULL	Severe	No
603	1527	NA		NULL	NULL	NULL		NULL	NA	NULL	related	c.1654T>C; p.Tyr533His; related	Lebanon	Lebanon	Djambas Khayat et al (2008)	214	01/09/2012	Natural	NULL	NULL	Severe	No
603	1528	NA		NULL	NULL	NULL		NULL	NA	NULL	related	c.1654T>C; p.Tyr533His; related	Lebanon	Lebanon	Djambas Khayat et al (2008)	214	01/09/2012	Natural	NULL	NULL	Severe	No
604	1529	12		NULL	NULL	NULL		NULL	NA	NULL	related	c.1656C>A; p.Tyr533X; related	Argentina	Argentina	Rossetti et al (2007)	203	01/08/2012	Natural	NULL	NULL	Severe	Yes
604	1530	12		NULL	NULL	NULL		NULL	NA	NULL	related	c.1656C>A; p.Tyr533X; related	Argentina	Argentina	Rossetti et al (2007)	203	01/08/2012	Natural	NULL	NULL	Severe	No
605	1531	?		<1	NULL	NULL		NULL	NA	NULL	related; two brothers	two brothers	NA	Sweden	Astermark et al (2005)	165	01/05/2012	Natural	NULL	NULL	Severe	No
605	1532	?		<1	NULL	NULL		NULL	NA	NULL	related; two brothers	two brothers	NA	Sweden	Astermark et al (2005)	165	01/05/2012	Natural	NULL	NULL	Severe	Yes
605	1533	8332		<1	NULL	NULL		4	NA	NULL		-	NA	United States	Liu et al (1998)	98	01/05/1999	Natural	NULL	NULL	Severe	No
606	1534	NA		15	NULL	NULL		NULL	NA	NULL		c.1658C>G; p.Ser534Cys	NA	United Kingdom	Green et al (2008)	217	01/09/2012	Natural	NULL	NULL	Mild	No
606	1535	MF8 296		32	NULL	NULL		NULL	NA	NULL		c.1658C>G; p.Ser534Cys	NA		Centre A5 (unpublished)	n4	01/06/2012	Natural	NULL	NULL	Mild
607	1536	JH120		NULL	NULL	NULL		NULL	NA	NULL		-	NA		Centre A26 (unpublished)	n52	01/12/1990	Natural	NULL	NULL		No
607	1537	JH121		NULL	NULL	NULL		NULL	NA	NULL		-	NA		Centre A26 (unpublished)	n52	01/12/1990	Natural	NULL	NULL		No
607	1538	H100		NULL	NULL	NULL		NULL	NA	NULL		-	NA	United States	Diamond et al (1992)	50	01/12/1992	Natural	NULL	NULL	Mild	No
607	1539	8387		7	NULL	NULL		NULL	NA	NULL		-	NA	United States	Liu et al (2002)	143	01/03/2002	Natural	NULL	NULL	Mild	No
607	1540	8388		15	NULL	NULL		3	5	I		-	NA	United States	Liu et al (2002)	143	01/03/2002	Natural	NULL	NULL	Mild	Yes
607	1541	8425		13	NULL	NULL		NULL	NA	NULL		-	NA	United States	Liu et al (2002)	143	01/03/2002	Natural	NULL	NULL	Mild	No
607	1542	8442		3	NULL	NULL		3	1	I		-	NA	United States	Liu et al (2002)	143	01/03/2002	Natural	NULL	NULL	Mild	No
608	1543	DI		NULL	NULL	NULL		NULL	NA	NULL	found in carrier	found in carrier patient dec'd	NA	Germany	Bogdanova et al (2001)	129	01/12/2002	Natural	NULL	NULL	Severe
608	1544	NB11		NULL	NULL	NULL		NULL	NA	NULL		c.1660A>T	NA	Germany	Bogdanova et al (2007)	191	01/06/2012	Natural	NULL	NULL	Moderate	No
609	1545	ANA999		NULL	NULL	NULL		NULL	NA	NULL		c.1661G>A; p.Ser535Asn	NA		Centre A10 (unpublished)	n5	01/07/2012	Natural	NULL	NULL	Severe	No
610	1546	PR1448		3	NULL	NULL		NULL	NA	NULL		-	NA	Germany	Tavassoli et al (1998a)	102	01/01/1999	Natural	NULL	NULL	Moderate
611	1547	NA		11	NULL	NULL		NULL	NA	NULL		c.1678A>G; p.Arg541Gly	Taiwan	Taiwan	Lin et al (2008)	218	01/10/2012	Natural	NULL	NULL	Mild
612	1548	8326		13	NULL	NULL		55	0.24	II		-	NA	United States	Liu et al (1998)	98	01/05/1999	Natural	NULL	NULL	Mild	No
612	1549	8327		22	NULL	NULL		158	0.14	II		-	NA	United States	Liu et al (1998)	98	01/05/1999	Natural	NULL	NULL	Mild	No
613	1550	NA		<1	NULL	NULL		NULL	NA	NULL		c.1681G>A; p.Asp542Asn	Italy	Italy	Borchiellini et al (2010)	249	01/11/2012	Natural	NULL	NULL	Severe
614	1551	NB125		<1	NULL	NULL		NULL	NA	NULL		-	NA	Germany	Bogdanova et al (2005)	169	01/07/2006	Natural	NULL	NULL	Severe	No
614	1552	UK269		<1	NULL	NULL		NULL	NA	NULL		-	NA	United Kingdom	Waseem et al (1999)	114	01/08/2000	Natural	NULL	NULL	Severe	No
615	1553	ADL29		<1	NULL	NULL		NULL	NA	NULL		-	Thailand	Thailand	Akkarapatumwong et al (2000a)	116	01/11/1999	Natural	NULL	NULL	Severe	No
615	1554	NA		<1	NULL	NULL		NULL	NA	NULL		c.1681G>T; p.Asp542Tyr	NA	United Kingdom	Green et al (2008)	217	01/09/2012	Natural	NULL	NULL	Severe	No
616	1555	CF38		<1	NULL	NULL		NULL	NA	NULL		-	NA		Centre A23 (unpublished)	n20	01/04/2000	Natural	NULL	NULL	Severe	No
617	1556	JH63		<1	NULL	NULL		5	NA	NULL		-	NA	United States	Higuchi et al (1991b)	43	01/12/1991	Natural	NULL	NULL	Severe	No
617	1557	NA		<1	NULL	NULL		NULL	NA	NULL		c.1682A>G; p.Asp542Gly	Korea	South Korea	Hwang et al (2009)	233	01/10/2012	Natural	NULL	NULL	Severe
617	1558	Malm		<1	NULL	NULL		NULL	NA	NULL		-	NA		Centre A11 (unpublished)	n6	01/07/2007	Natural	NULL	NULL	Severe	No
618	1559	NA		24	NULL	NULL		19	1.26	I		c.1685T>C; p.Leu543Pro	Italy	Italy	Castaman et al (2009)	230	01/10/2012	Natural	NULL	NULL	Mild
619	1560	URHA157		4	NULL	NULL		NULL	NA	NULL		-	NA		Centre A24 (unpublished)	n51	01/11/2006	Natural	NULL	NULL	Moderate	No
620	1561	254 HA 953		4	NULL	NULL		NULL	NA	NULL		-	Turkey	Turkey	Berber et al (2006a)	177	01/05/2012	Natural	NULL	NULL	Mild	No
621	1562	ANA868		NULL	NULL	NULL		NULL	NA	NULL		c.1696C>G; p.Leu547Val	NA		Centre A10 (unpublished)	n5	01/07/2012	Natural	NULL	NULL	Mild
622	1563	NB148		<1	NULL	NULL		NULL	NA	NULL		-	NA	Germany	Bogdanova et al (2005)	169	01/07/2006	Natural	NULL	NULL	Severe	No
622	1564	NA		2	NULL	NULL		NULL	NA	NULL		c.1696C>T; p.Leu547Phe	NA	United Kingdom	Green et al (2008)	217	01/09/2012	Natural	NULL	NULL	Moderate	No
622	1565	MF8 024		3	NULL	NULL		NULL	NA	NULL		c.1696C>T; p.Leu547Phe	NA		Centre A5 (unpublished)	n4	01/06/2012	Natural	NULL	NULL	Moderate
622	1566	MF8 145		3	NULL	NULL		NULL	NA	NULL		c.1696C>T; p.Leu547Phe	NA		Centre A5 (unpublished)	n4	01/06/2012	Natural	NULL	NULL	Moderate
622	1567	MF8 197a		<1	NULL	NULL		NULL	NA	NULL	related	c.1696C>T; p.Leu547Phe; related	NA		Centre A5 (unpublished)	n4	01/06/2012	Natural	NULL	NULL	Severe
622	1568	MF8 197b		3	NULL	NULL		NULL	NA	NULL	related	c.1696C>T; p.Leu547Phe; related	NA		Centre A5 (unpublished)	n4	01/06/2012	Natural	NULL	NULL	Moderate
622	1569	MF8 226		11	NULL	NULL		NULL	NA	NULL		c.1696C>T; p.Leu547Phe	NA		Centre A5 (unpublished)	n4	01/06/2012	Natural	NULL	NULL	Mild
622	1570	MF8 234		4	NULL	NULL		NULL	NA	NULL		c.1696C>T; p.Leu547Phe	NA		Centre A5 (unpublished)	n4	01/06/2012	Natural	NULL	NULL	Moderate
622	1571	MF8 446		3	NULL	NULL		NULL	NA	NULL		c.1696C>T; p.Leu547Phe	NA		Centre A5 (unpublished)	n4	01/06/2012	Natural	NULL	NULL	Moderate
623	1572	NB265		17	NULL	NULL		NULL	NA	NULL		c.1699A>T	NA	Germany	Bogdanova et al (2007)	191	01/06/2012	Natural	NULL	NULL	Mild	No
624	1573	IG11		27	NULL	NULL		NULL	NA	NULL		-	NA	Italy	Bicocchi et al (2003)	152	01/08/2004	Natural	NULL	NULL	Mild	No
624	1574	ANA981		NULL	NULL	NULL		NULL	NA	NULL		c.1700T>C; p.Ile548Thr	NA		Centre A10 (unpublished)	n5	01/07/2012	Natural	NULL	NULL	Mild
624	1575	ANA1060		21	NULL	NULL		NULL	NA	NULL		c.1700T>C; p.Ile548Thr	NA		Centre A10 (unpublished)	n5	01/07/2012	Natural	NULL	NULL	Mild	No
625	1576	HA17		<1	NULL	NULL		NULL	NA	NULL		-	India	India	Ahmed et al (2005)	164	01/08/2005	Natural	NULL	NULL	Severe
625	1577	F1093		1	NULL	NULL		3	0.33	II		c.1702G>A	Portugal	Portugal	David et al (2006)	180	01/05/2012	Natural	NULL	NULL	Severe	No
626	1578	768		<1	NULL	NULL		NULL	NA	NULL		-	NA		Centre A3 (unpublished)	n34	01/08/2004	Natural	NULL	NULL	Severe
627	1579	NA		36	NULL	NULL		NULL	NA	NULL		c.1714A>T; p.Ile553Phe	NA	United Kingdom	Green et al (2008)	217	01/09/2012	Natural	NULL	NULL	Mild
627	1580	NA		28	NULL	NULL		NULL	NA	NULL		c.1714A>T; p.Ile553Phe	NA	United Kingdom	Green et al (2008)	217	01/09/2012	Natural	NULL	NULL	Mild	No
627	1581	NA		9	NULL	NULL		NULL	NA	NULL		c.1714A>T; p.Ile553Phe	NA	United Kingdom	Green et al (2008)	217	01/09/2012	Natural	NULL	NULL	Mild	No
628	1582	URHA318		16	NULL	NULL		NULL	NA	NULL		-	NA		Centre A24 (unpublished)	n51	01/09/2003	Natural	NULL	NULL	Mild	No
629	1583	VAA		<1	NULL	NULL		NULL	NA	NULL		-	NA	United States	Diamond et al (1992)	50	01/12/1992	Natural	NULL	NULL	Moderate	No
630	1584	JH151		21	NULL	NULL		175	0.12	II		-	NA	United States	McGinniss et al (1993)	62	01/12/1993	Natural	NULL	NULL	Mild
631	1585	8330		10	NULL	NULL		125	0.08	II		-	NA	United States	Liu et al (1998)	98	01/05/1999	Natural	NULL	NULL	Mild	No
632	1586	?		NULL	NULL	NULL		NULL	NA	NULL		-	NA	United Kingdom	Cutler et al (2002)	140	01/05/2002	Natural	NULL	NULL	Mild
633	1587	61HA248		7	NULL	NULL		NULL	NA	NULL		-	Turkey	Turkey	Timur et al (2001)	135	01/10/2001	Natural	NULL	NULL	Mild
634	1588	ANA645		4	NULL	NULL		NULL	NA	NULL		c.1736A>T; p.Asp560Val	NA		Centre A10 (unpublished)	n5	01/07/2012	Natural	NULL	NULL	Moderate	No
635	1589	NA		<1	NULL	NULL		NULL	NA	NULL	probably founder effect	c.1738C>T; p.Gln561X; poss founder effect	Italy	Italy	Sanna et al (2008)	224	01/11/2012	Natural	NULL	NULL	Severe	No
635	1590	NA		<1	NULL	NULL		NULL	NA	NULL	probably founder effect	c.1738C>T; p.Gln561X; poss founder effect	Italy	Italy	Sanna et al (2008)	224	01/11/2012	Natural	NULL	NULL	Severe	No
636	1591	NB18		NULL	NULL	NULL		NULL	NA	NULL		c.1745G>C	NA	Germany	Bogdanova et al (2007)	191	01/06/2012	Natural	NULL	NULL	Mild	No
637	1592	8455		19	NULL	NULL		NULL	NA	NULL		-	NA	United States	Liu et al (2002)	143	01/03/2002	Natural	NULL	NULL	Mild	No
638	1593	HA18		3	NULL	NULL		NULL	NA	NULL	/gt -3 Intron 11 donor splice site	/gt -3 IVS11 donor splice site	India	India	Ahmed et al (2005)	164	01/08/2005	Natural	NULL	NULL	Moderate
638	1594	JH124		NULL	NULL	NULL		NULL	NA	NULL	/gt -3 Intron 11 donor splice site	/gt -3 IVS11 donor splice site	NA		Centre A26 (unpublished)	n52	01/12/1990	Natural	NULL	NULL	Moderate	No
638	1595	JH123		NULL	NULL	NULL		NULL	NA	NULL	/gt -3 Intron 11 donor splice site	/gt -3 IVS11 donor splice site	NA	United States	Higuchi et al (1991a)	42	01/12/1991	Natural	NULL	NULL	Mild/Moderate	No
638	1596	NA		NULL	NULL	NULL		NULL	NA	NULL		-	NA		Centre A26 (unpublished)	n52	01/12/1991	Natural	NULL	NULL	Moderate	No
638	1597	NA		NULL	NULL	NULL		NULL	NA	NULL		-	NA	United States	Higuchi et al (1991a)	42	01/12/1991	Natural	NULL	NULL	Mild/Moderate	No
639	1598	NA		<1	NULL	NULL		NULL	NA	NULL	female	Frameshift+X-inact (female)	NA	France	Favier et al (2000)	118	01/05/2012	Natural	NULL	NULL	Severe
639	1599	NA		NULL	NULL	NULL		NULL	NA	NULL		Frameshift	NA	Germany	Leuer et al (2001)	131	01/07/2007	Natural	NULL	NULL	Severe
640	1600	AMCNAGH114		27	NULL	NULL		114	0.24	II		-	NA		Centre A4 (unpublished)	n14	01/11/1997	Natural	NULL	NULL	Mild	No
640	1601	UK164		<1	NULL	NULL		NULL	NA	NULL		-	NA	United Kingdom	Waseem et al (1999)	114	01/08/2000	Natural	NULL	NULL	Severe	No
641	1602	NA		<1	NULL	NULL		NULL	NA	NULL	related; two brothers	2 brothers	NA	Sweden	Astermark et al (2005)	165	01/05/2012	Natural	NULL	NULL	Severe	No
641	1603	NA		<1	NULL	NULL		NULL	NA	NULL	related; two brothers	2 brothers	NA	Sweden	Astermark et al (2005)	165	01/05/2012	Natural	NULL	NULL	Severe	No
641	1604	NA		1	NULL	NULL		1	1	I		-	Portugal	Portugal	David et al (2006)	180	01/05/2012	Natural	NULL	NULL	Severe	Yes
642	1605	NA		20	NULL	NULL		NULL	NA	NULL		-	NA	Germany	Bogdanova et al (2007)	191	01/06/2012	Natural	NULL	NULL	Mild	No
642	1606	NA		NULL	NULL	NULL		NULL	NA	NULL		-	NA	Germany	Bogdanova et al (2007)	191	01/06/2012	Natural	NULL	NULL	Mild	No
642	1607	NA		7	NULL	NULL		NULL	NA	NULL		-	NA	Germany	Bogdanova et al (2007)	191	01/06/2012	Natural	NULL	NULL	Mild	No
642	1608	NA		14	NULL	NULL		NULL	NA	NULL		-	NA	Germany	Bogdanova et al (2007)	191	01/06/2012	Natural	NULL	NULL	Mild	No
642	1609	NA		7	NULL	NULL		NULL	NA	NULL		-	China	China	Chan et al (1996)	83	01/12/1996	Natural	NULL	NULL	Mild
643	1610	NA		2	NULL	NULL		NULL	NA	NULL		-	Singapore	Singapore	Abdul-Ghafar et al (2010)	248	01/11/2012	Natural	NULL	NULL	Moderate
644	1611	NA		NULL	NULL	NULL		NULL	NA	NULL		-	NA	Spain	Garcia-Lozano (2007)	196	01/06/2012	Natural	NULL	NULL
645	1612	?		6	NULL	NULL		NULL	NA	NULL		-	NA	United Kingdom	Cutler et al (2002)	140	01/05/2002	Natural	NULL	NULL	Mild	No
646	1613	NA		<1	NULL	NULL		NULL	NA	NULL		-	NA	Germany	Bogdanova et al (2005)	169	01/07/2006	Natural	NULL	NULL	Severe	No
646	1614	NA		<1	NULL	NULL		<1.5	NA	NULL		-	NA	Spain	Casana et al (2008)	210	01/08/2012	Natural	NULL	NULL	Severe	No
646	1615	NA		<1	NULL	NULL		NULL	NA	NULL		-	NA	United Kingdom	Green et al (2008)	217	01/09/2012	Natural	NULL	NULL	Severe	No
647	1616	JH117		<1	NULL	NULL		154	NA	NULL	New N-glycosylation site N564	New N-glycosylation site N564	NA	United States	Aly et al (1992)	49	01/12/1992	Natural	NULL	NULL	Severe	No
647	1617	NA		<1	NULL	NULL		NULL	NA	NULL	new N-glycosylation site	c.1754T>C; p.Ile566Thr; new N-glycosylation site N564	NA	United Kingdom	Green et al (2008)	217	01/09/2012	Natural	NULL	NULL	Severe	No
647	1618	NA		3	NULL	NULL		NULL	NA	NULL	new N-glycosylation site	c.1754T>C; p.Ile566Thr; new N-glycosylation site N564	NA	United Kingdom	Green et al (2008)	217	01/09/2012	Natural	NULL	NULL	Moderate	Yes
647	1619	NA		123	NULL	NULL		NULL	NA	NULL	new N-glycosylation site	c.1754T>C; p.Ile566Thr; new N-glycosylation site N564; female	NA	United Kingdom	Green et al (2008)	217	01/09/2012	Natural	NULL	NULL	Mild
647	1620	NA		NULL	NULL	NULL		NULL	NA	NULL	new N-glycosylation site	c.1754T>C; p.Ile566Thr; new N-glycosylation site N564	Argentina	Argentina	Rossetti et al (2007)	203	01/08/2012	Natural	NULL	NULL	Severe	No
647	1621	45		4	NULL	NULL		200	0.02	II	New N-glycosylation site N564	New N-glycosylation site N564	NA	Germany	Schwaab et al (1997)	90	01/12/1993	Natural	NULL	NULL	Moderate	No
647	1622	UK347		3	NULL	NULL		NULL	NA	NULL	New N-glycosylation site N564	New N-glycosylation site N564	NA	United Kingdom	Waseem et al (1999)	114	01/08/2000	Natural	NULL	NULL	Moderate	No
647	1623	8		NULL	NULL	NULL		NULL	NA	NULL	new N-glycosylation site	c.1754T>C; p.Ile566Thr; new N-glycosylation site N564	NA	United Kingdom	Waseem et al (1999)	114	01/08/2000	Natural	NULL	NULL	Severe	No
648	1624	37952		2	NULL	NULL		NULL	NA	NULL		-	NA	United Kingdom	Goodeve et al (2000)	119	01/02/2001	Natural	NULL	NULL	Severe	No
649	1625	LT24		17	NULL	NULL		104	0.16	II		-	Lithuania	Lithuania	Ivaskevicius et al (2001)	130	01/08/2001	Natural	NULL	NULL	Mild	No
650	1626	9/LA37		NULL	NULL	NULL		NULL	NA	NULL		-	NA	Germany	Leuer et al (2001)	131	01/07/2007	Natural	NULL	NULL	Severe
651	1627	CZ2304		NULL	NULL	NULL		NULL	NA	NULL		-	Czech Republic	Czech Republic	Habart et al (2003)	155	01/08/2005	Natural	NULL	NULL	Severe
652	1628	NB86		4	NULL	NULL		NULL	NA	NULL		c.1763A>G	NA	Germany	Bogdanova et al (2007)	191	01/06/2012	Natural	NULL	NULL	Moderate	No
652	1629	UK160		<1	NULL	NULL		NULL	NA	NULL		-	NA	United Kingdom	Waseem et al (1999)	114	01/08/2000	Natural	NULL	NULL	Severe	No
653	1630	ANA610		17	NULL	NULL		NULL	NA	NULL		c.1764C>A; p.Asp569Glu	NA		Centre A10 (unpublished)	n5	01/07/2012	Natural	NULL	NULL	Mild	No
654	1631	8396		8	NULL	NULL		52	0.15	II		-	NA	United States	Liu et al (2002)	143	01/03/2002	Natural	NULL	NULL	Mild	No
655	1632	NA		<1	NULL	NULL		NULL	NA	NULL		Frameshift	Taiwan	Taiwan	Lin et al (2008)	218	01/10/2012	Natural	NULL	NULL	Severe
656	1633	NA		<1	NULL	NULL		3.9	NA	NULL		c.1784T>C; p.Phe576Ser	NA	Italy	Santagostino et al (2010)	260	01/11/2012	Natural	NULL	NULL	Severe	No
657	1634	JH114		NULL	NULL	NULL		NULL	NA	NULL		-	NA		Centre A26 (unpublished)	n52	01/12/1990	Natural	NULL	NULL
658	1635	291HA1024		1	NULL	NULL		NULL	NA	NULL		-	NA		Centre A2 (unpublished)	n2	01/06/2012	Natural	NULL	NULL	Severe
659	1636	Malm		<1	NULL	NULL		NULL	NA	NULL		-	NA		Centre A11 (unpublished)	n6	01/07/2007	Natural	NULL	NULL	Severe	No
660	1637	UK162		<1	NULL	NULL		NULL	NA	NULL		-	NA	United Kingdom	Waseem et al (1999)	114	01/08/2000	Natural	NULL	NULL	Severe	No
661	1638	UK144		<1	NULL	NULL		NULL	NA	NULL		-	NA	United Kingdom	Waseem et al (1999)	114	01/08/2000	Natural	NULL	NULL	Severe
662	1639	NA		7	NULL	NULL		NULL	NA	NULL		c.1803C>G; p.Asn582Lys	NA	United Kingdom	Green et al (2008)	217	01/09/2012	Natural	NULL	NULL	Mild	No
662	1640	UK267		<1	NULL	NULL		NULL	NA	NULL		-	NA	United Kingdom	Waseem et al (1999)	114	01/08/2000	Natural	NULL	NULL	Severe
663	1641	ANA387		NULL	NULL	NULL		NULL	NA	NULL		-	NA	Canada	Berber et al (2006b)	178	01/05/2012	Natural	NULL	NULL
663	1642	S560		25	NULL	NULL		NULL	NA	NULL		-	NA	Argentina	De Brasi et al (conference abstract)	n46	01/08/2005	Natural	NULL	NULL	Mild
663	1643	S538		23	NULL	NULL		NULL	NA	NULL		-	NA	Argentina	De Brasi et al (conference abstract)	n46	01/08/2005	Natural	NULL	NULL	Mild
663	1644	S557		25	NULL	NULL		NULL	NA	NULL		-	NA	Argentina	De Brasi et al (conference abstract)	n46	01/08/2005	Natural	NULL	NULL	Mild
663	1645	S718		19	NULL	NULL		NULL	NA	NULL		-	NA	Argentina	De Brasi et al (conference abstract)	n46	01/08/2005	Natural	NULL	NULL	Mild
663	1646	S727		22	NULL	NULL		NULL	NA	NULL		-	NA	Argentina	De Brasi et al (conference abstract)	n46	01/08/2005	Natural	NULL	NULL	Mild
663	1647	NA		25	NULL	NULL		NULL	NA	NULL		c.1804C>G; p.Arg583Gly	NA	United Kingdom	Green et al (2008)	217	01/09/2012	Natural	NULL	NULL	Mild	No
663	1648	NA		13	NULL	NULL		NULL	NA	NULL		c.1804C>G; p.Arg583Gly	NA	United Kingdom	Green et al (2008)	217	01/09/2012	Natural	NULL	NULL	Mild	No
663	1649	H537/1		10	NULL	NULL		NULL	NA	NULL		-	NA	United Kingdom	Hill et al (2005)	172	01/11/2005	Natural	NULL	NULL	Mild	No
663	1650	H545/1		21	NULL	NULL		NULL	NA	NULL		-	NA	United Kingdom	Hill et al (2005)	172	01/11/2005	Natural	NULL	NULL	Mild	No
663	1651	H555/1		34	NULL	NULL		NULL	NA	NULL		-	NA	United Kingdom	Hill et al (2005)	172	01/11/2005	Natural	NULL	NULL	Mild	No
663	1652	MF8 363		25	NULL	NULL		NULL	NA	NULL		c.1804C>G; p.Arg583Gly	NA		Centre A5 (unpublished)	n4	01/06/2012	Natural	NULL	NULL	Mild
663	1653	MF8 415		22	NULL	NULL		NULL	NA	NULL		c.1804C>G; p.Arg583Gly	NA		Centre A5 (unpublished)	n4	01/06/2012	Natural	NULL	NULL	Mild
663	1654	MF8 363		25	NULL	NULL		NULL	NA	NULL		c.1804C>G; p.Arg583Gly	NA		Centre A5 (unpublished)	n4	01/06/2012	Natural	NULL	NULL	Mild
663	1655	ANA045		NULL	NULL	NULL		NULL	NA	NULL		-	NA		Centre A10 (unpublished)	n5	01/10/2002	Natural	NULL	NULL		No
663	1656	ANA158		NULL	NULL	NULL		NULL	NA	NULL		-	NA		Centre A10 (unpublished)	n5	01/10/2002	Natural	NULL	NULL
663	1657	ANA973		23 to 103	NULL	NULL		NULL	NA	NULL		c.1804C>G; p.Arg583Gly	NA		Centre A10 (unpublished)	n5	01/07/2012	Natural	NULL	NULL	Mild	No
663	1658	ANA993		NULL	NULL	NULL		NULL	NA	NULL		c.1804C>G; p.Arg583Gly	NA		Centre A10 (unpublished)	n5	01/07/2012	Natural	NULL	NULL	Mild	No
663	1659	S163		8	NULL	NULL		NULL	NA	NULL		-	NA	United Kingdom	Nesbitt et al (conference abstract)	n11	01/02/2001	Natural	NULL	NULL	Mild	No
663	1660	S199		28	NULL	NULL		NULL	NA	NULL		-	NA	United Kingdom	Nesbitt et al (conference abstract)	n11	01/02/2001	Natural	NULL	NULL	Mild	No
663	1661	S708		20	NULL	NULL		NULL	NA	NULL		-	NA	United Kingdom	Nesbitt et al (conference abstract)	n11	01/02/2001	Natural	NULL	NULL	Mild	No
663	1662	S001		8	NULL	NULL		NULL	NA	NULL		-	NA	United Kingdom	Nesbitt et al (conference abstract)	n11	01/08/2005	Natural	NULL	NULL	Mild
663	1663	S020022		NULL	NULL	NULL		NULL	NA	NULL		-	NA	United Kingdom	Nesbitt et al (conference abstract)	n11	01/08/2005	Natural	NULL	NULL	Mild
663	1664	S119		24	NULL	NULL		NULL	NA	NULL		-	NA	United Kingdom	Nesbitt et al (conference abstract)	n11	01/08/2005	Natural	NULL	NULL	Mild
663	1665	S136		30	NULL	NULL		NULL	NA	NULL		-	NA	United Kingdom	Nesbitt et al (conference abstract)	n11	01/08/2005	Natural	NULL	NULL	Mild
663	1666	S197		28	NULL	NULL		NULL	NA	NULL		-	NA	United Kingdom	Nesbitt et al (conference abstract)	n11	01/08/2005	Natural	NULL	NULL	Mild
663	1667	S340		22	NULL	NULL		NULL	NA	NULL		-	NA	United Kingdom	Nesbitt et al (conference abstract)	n11	01/08/2005	Natural	NULL	NULL	Mild
663	1668	585		18	NULL	NULL		NULL	NA	NULL		-	NA	United Kingdom	Theophilus et al (2001)	134	01/08/2001	Natural	NULL	NULL	Mild	No
663	1669	UK239		10	NULL	NULL		NULL	NA	NULL		-	NA	United Kingdom	Waseem et al (1999)	114	01/08/2000	Natural	NULL	NULL	Mild	No
664	1670	NB131		<1	NULL	NULL		NULL	NA	NULL		c.1804C>T p.R583X	NA	Germany	Bogdanova et al (2005)	169	01/07/2006	Natural	NULL	NULL	Severe	No
664	1671	H862		<1	NULL	NULL		NULL	NA	NULL		-	China	China	Chan et al (1996)	83	01/12/1996	Natural	NULL	NULL	Severe	Yes
664	1672	F1669		<1	NULL	NULL		<1	NA	NULL		c.1804C>T p.R583X	Portugal	Portugal	David et al (2006)	180	01/05/2012	Natural	NULL	NULL	Severe	No
664	1673	NA		1	NULL	NULL		NULL	NA	NULL		c.1804C>T p.Arg583X	NA	United Kingdom	Green et al (2008)	217	01/09/2012	Natural	NULL	NULL	Severe	No
664	1674	NA		<1	NULL	NULL		NULL	NA	NULL		c.1804C>T p.Arg583X	India	India	Jayandharan et al (2009)	234	01/10/2012	Natural	NULL	NULL	Severe	No
664	1675	MF8 218a		<1	NULL	NULL		NULL	NA	NULL	related	c.1804C>T; p.Arg583X; related	NA		Centre A5 (unpublished)	n4	01/06/2012	Natural	NULL	NULL	Severe
664	1676	MF8 218b		<1	NULL	NULL		NULL	NA	NULL	related	c.1804C>T; p.Arg583X; related	NA		Centre A5 (unpublished)	n4	01/06/2012	Natural	NULL	NULL	Severe
664	1677	MF8 218c		<1	NULL	NULL		NULL	NA	NULL	related	c.1804C>T; p.Arg583X; related	NA		Centre A5 (unpublished)	n4	01/06/2012	Natural	NULL	NULL	Severe
664	1678	NA		NULL	NULL	NULL		NULL	NA	NULL	male foetus (PGD)	c.1804C>T p.Arg583X; male foetus (PGD)	China	China	Liang et al (2009)	238	01/10/2012	Natural	NULL	NULL
664	1679	ANA134		<1	NULL	NULL		NULL	NA	NULL		-	NA		Centre A10 (unpublished)	n5	01/10/2002	Natural	NULL	NULL	Severe
664	1680	NA		1.5	NULL	NULL		NULL	NA	NULL		c.1804C>T p.Arg583X	Taiwan	Taiwan	Lin et al (2008)	218	01/10/2012	Natural	NULL	NULL	Moderate
664	1681	SH39		1	NULL	NULL		NULL	NA	NULL		-	China	China	Liu et al (1997)	86	01/04/1999	Natural	NULL	NULL	Moderate
664	1682	J34		<1	NULL	NULL		<1	NA	NULL		-	NA	United Kingdom	Pattinson et al (1990a)	38	01/12/1990	Natural	NULL	NULL	Severe	No
664	1683	3		<1	NULL	NULL		NULL	NA	NULL		-	NA	United States	Reiner et al (1992b)	59	01/12/1992	Natural	NULL	NULL	Severe	No
664	1684	G387NA01		2 to 5	NULL	NULL		NULL	NA	NULL		c.1804C>T p.R583X	NA		Centre A20 (unpublished)	n15	01/11/2005	Natural	NULL	NULL	Moderate	No
664	1685	14		NULL	NULL	NULL		NULL	NA	NULL		c.1804C>T p.Arg583X	Italy	Italy	Salviato et al (2007)	204	01/08/2012	Natural	NULL	NULL	Severe	Yes
664	1686	HP127		<1	NULL	NULL		NULL	NA	NULL		-	NA		Centre A29 (unpublished)	n53	01/12/1993	Natural	NULL	NULL	Severe	No
664	1687	HP128		<1	NULL	NULL		NULL	NA	NULL		-	NA		Centre A29 (unpublished)	n53	01/12/1993	Natural	NULL	NULL	Severe	No
664	1688	HP129		<1	NULL	NULL		NULL	NA	NULL		-	NA		Centre A29 (unpublished)	n53	01/12/1993	Natural	NULL	NULL	Severe	No
664	1689	56HA214		NULL	NULL	NULL		NULL	NA	NULL		-	Turkey	Turkey	Timur et al (2001)	135	01/10/2001	Natural	NULL	NULL		No
665	1690	NA		10	NULL	NULL		NULL	NA	NULL	Loss N-glycosylation site	c.1807A>G; p.Ser584Gly; Loss N-glycosylation site N582	NA	United Kingdom	Green et al (2008)	217	01/09/2012	Natural	NULL	NULL	Mild	No
666	1691	NA		<1	NULL	NULL		NULL	NA	NULL		c.1808G>C; p.Ser584Thr	NA	United Kingdom	Green et al (2008)	217	01/09/2012	Natural	NULL	NULL	Severe	No
667	1692	JH109		NULL	NULL	NULL		NULL	NA	NULL	Loss N-glycosylation site N582	Loss N-glycosylation site N582	NA		Centre A26 (unpublished)	n52	01/12/1990	Natural	NULL	NULL
668	1693	HA2		2	NULL	NULL		NULL	NA	NULL	Loss N-glycosylation site N582	Loss N-glycosylation site N582	India	India	Ahmed et al (2005)	164	01/08/2005	Natural	NULL	NULL	Moderate
668	1694	10/LA6		NULL	NULL	NULL		NULL	NA	NULL	Loss N-glycosylation site N582	Loss N-glycosylation site N582	NA	Germany	Leuer et al (2001)	131	01/07/2007	Natural	NULL	NULL	Severe
668	1695	8335		<1	NULL	NULL		125	NA	NULL	Loss N-glycosylation site N582	Loss N-glycosylation site N582	NA	United States	Liu et al (1998)	98	01/05/1999	Natural	NULL	NULL	Severe	No
669	1696	264HA989		1	NULL	NULL		NULL	NA	NULL	also has p.Arg424Ser on same allele	c.1812G>A; p.Trp585Stop; also has R405S on same allele	Turkey	Turkey	Fidanci et al (2008)	215	01/09/2012	Natural	NULL	NULL	Severe	Yes
669	1697	NA		<1	NULL	NULL		<0.5	NA	NULL		c.1812G>A; p.Trp585Stop	NA	Italy	Santagostino et al (2010)	260	01/11/2012	Natural	NULL	NULL	Severe	No
670	1698	TWN64		<1	NULL	NULL		NULL	NA	NULL		-	China	China	Lin et al (1993)	61	01/12/1993	Natural	NULL	NULL	Severe	No
671	1699	UK314		8	NULL	NULL		NULL	NA	NULL		-	NA	United Kingdom	Waseem et al (1999)	114	01/08/2000	Natural	NULL	NULL	Moderate	No
672	1700	TWN68		<1	NULL	NULL		NULL	NA	NULL		-	China	China	Lin et al (1993)	61	01/12/1993	Natural	NULL	NULL	Severe	No
673	1701	NA		<1	NULL	NULL		NULL	NA	NULL		c.1814A>G; p.Tyr586Cys	NA	United Kingdom	Green et al (2008)	217	01/09/2012	Natural	NULL	NULL	Severe	No
674	1702	ANA016		<1	NULL	NULL		NULL	NA	NULL		-	NA		Centre A10 (unpublished)	n5	01/10/2002	Natural	NULL	NULL	Severe	No
675	1703	NA		<1	NULL	NULL		NULL	NA	NULL		Frameshift	Thailand		Centre A19 (unpublished)	n45	01/08/2004	Natural	NULL	NULL	Severe	No
676	1704	RBH07		2	NULL	NULL		<1	NA	NULL		-	NA		Centre A18 (unpublished)	n12	01/07/2006	Natural	NULL	NULL	Severe
676	1705	8439		3	NULL	NULL		NULL	NA	NULL		-	NA	United States	Liu et al (2002)	143	01/03/2002	Natural	NULL	NULL	Moderate	No
677	1706	?		NULL	NULL	NULL		NULL	NA	NULL		-	NA	United Kingdom	Colvin et al (conference abstract)	n33	01/12/1996	Natural	NULL	NULL	Severe
677	1707	NA		<1	NULL	NULL		NULL	NA	NULL		c.1831C>T; p.Gln592X	Italy	Italy	Coppola et al (2009)	231	01/10/2012	Natural	NULL	NULL	Severe	Yes
677	1708	NA		<1	NULL	NULL		NULL	NA	NULL		c.1831C>T; p.Gln592X	NA	United Kingdom	Green et al (2008)	217	01/09/2012	Natural	NULL	NULL	Severe	No
677	1709	66		<1	NULL	NULL		NULL	NA	NULL		-	India	India	Jayandharan et al (2005)	173	01/08/2007	Natural	NULL	NULL	Severe	No
677	1710	15		NULL	NULL	NULL		NULL	NA	NULL		c.1831C>T; p.Gln592X	Italy	Italy	Salviato et al (2007)	204	01/08/2012	Natural	NULL	NULL	Severe	Yes
678	1711	JH110		NULL	NULL	NULL		NULL	NA	NULL		-	NA		Centre A26 (unpublished)	n52	01/12/1990	Natural	NULL	NULL
678	1712	JH113		NULL	NULL	NULL		NULL	NA	NULL		-	NA		Centre A26 (unpublished)	n52	01/12/1990	Natural	NULL	NULL
678	1713	ANA395		NULL	NULL	NULL		NULL	NA	NULL		-	NA	Canada	Berber et al (2006b)	178	01/05/2012	Natural	NULL	NULL
678	1714	L		NULL	NULL	NULL		NULL	NA	NULL		-	NA	Canada	Berber et al (2006b)	178	01/05/2012	Natural	NULL	NULL
678	1715	IG13		NULL	NULL	NULL		NULL	NA	NULL		-	Italy	Italy	Bicocchi et al (2005b)	168	01/07/2007	Natural	NULL	NULL	Moderate	No
678	1716	NB101		10	NULL	NULL		NULL	NA	NULL		c.1834C>T	NA	Germany	Bogdanova et al (2007)	191	01/06/2012	Natural	NULL	NULL	Mild	No
678	1717	NB237		NULL	NULL	NULL		NULL	NA	NULL		c.1834C>T	NA	Germany	Bogdanova et al (2007)	191	01/06/2012	Natural	NULL	NULL	Mild	No
678	1718	NA		15	NULL	NULL		8	1.88	I	unrelated	c.1834C>T; p.Arg593Cys; unrelated	Italy	Italy	Castaman et al (2009)	230	01/10/2012	Natural	NULL	NULL	Mild	No
678	1719	NA		15	NULL	NULL		11	1.36	I	unrelated	c.1834C>T; p.Arg593Cys; unrelated	Italy	Italy	Castaman et al (2009)	230	01/10/2012	Natural	NULL	NULL	Mild	No
678	1720	NA		19	NULL	NULL		12	1.58	I	unrelated	c.1834C>T; p.Arg593Cys; unrelated	Italy	Italy	Castaman et al (2009)	230	01/10/2012	Natural	NULL	NULL	Mild	No
678	1721	?		14	NULL	NULL		NULL	NA	NULL		-	NA	United Kingdom	Cutler et al (2002)	140	01/05/2002	Natural	NULL	NULL	Mild	No
678	1722	?		17	NULL	NULL		NULL	NA	NULL		-	NA	United Kingdom	Cutler et al (2002)	140	01/05/2002	Natural	NULL	NULL	Mild	No
678	1723	?		NULL	NULL	NULL		NULL	NA	NULL		-	NA	United Kingdom	Cutler et al (2002)	140	01/05/2002	Natural	NULL	NULL	Mild
678	1724	?		12	NULL	NULL		NULL	NA	NULL		-	NA	United Kingdom	Cutler et al (2002)	140	01/05/2002	Natural	NULL	NULL	Mild	No
678	1725	F463		13	NULL	NULL		NULL	NA	NULL		c.1834C>T	Portugal	Portugal	David et al (2006)	180	01/05/2012	Natural	NULL	NULL	Mild
678	1726	S540		19	NULL	NULL		NULL	NA	NULL		-	NA	Argentina	De Brasi et al (conference abstract)	n46	01/08/2005	Natural	NULL	NULL	Mild
678	1727	V164		NULL	NULL	NULL		NULL	NA	NULL		-	NA	United States	Diamond et al (1992)	50	01/12/1992	Natural	NULL	NULL	Moderate
678	1728	V158		NULL	NULL	NULL		NULL	NA	NULL		-	NA	United States	Diamond et al (1992)	50	01/12/1992	Natural	NULL	NULL	Mild
678	1729	NA		19	NULL	NULL		NULL	NA	NULL	probably founder effect	c.1834C>T; p.Arg593Cys; probably founder effect	NA	Netherlands	Eckhardt et al (2009)	232	01/10/2012	Natural	NULL	NULL	Mild	Yes
678	1730	NA		27	NULL	NULL		NULL	NA	NULL	probably founder effect	c.1834C>T; p.Arg593Cys; probably founder effect	NA	Netherlands	Eckhardt et al (2009)	232	01/10/2012	Natural	NULL	NULL	Mild	Yes
678	1731	NA		12	NULL	NULL		NULL	NA	NULL	probably founder effect	c.1834C>T; p.Arg593Cys; probably founder effect	NA	Netherlands	Eckhardt et al (2009)	232	01/10/2012	Natural	NULL	NULL	Mild	Yes
678	1732	NA		15	NULL	NULL		NULL	NA	NULL	probably founder effect	c.1834C>T; p.Arg593Cys; probably founder effect	NA	Netherlands	Eckhardt et al (2009)	232	01/10/2012	Natural	NULL	NULL	Mild	Yes
678	1733	NA		17	NULL	NULL		NULL	NA	NULL	probably founder effect	c.1834C>T; p.Arg593Cys; probably founder effect	NA	Netherlands	Eckhardt et al (2009)	232	01/10/2012	Natural	NULL	NULL	Mild	Yes
678	1734	ANA009		NULL	NULL	NULL		NULL	NA	NULL		-	Spain	Spain	Fernandez-Lopez et al (2005)	171	01/07/2007	Natural	NULL	NULL	Mild	No
678	1735	ANA039		NULL	NULL	NULL		NULL	NA	NULL		-	Spain	Spain	Fernandez-Lopez et al (2005)	171	01/07/2007	Natural	NULL	NULL	Mild	No
678	1736	ANA040		NULL	NULL	NULL		NULL	NA	NULL		-	Spain	Spain	Fernandez-Lopez et al (2005)	171	01/07/2007	Natural	NULL	NULL	Mild	No
678	1737	ANA061		NULL	NULL	NULL		NULL	NA	NULL		-	Spain	Spain	Fernandez-Lopez et al (2005)	171	01/07/2007	Natural	NULL	NULL	Mild	No
678	1738	ANA173		NULL	NULL	NULL		NULL	NA	NULL		-	Spain	Spain	Fernandez-Lopez et al (2005)	171	01/07/2007	Natural	NULL	NULL	Mild	No
678	1739	ANA189		NULL	NULL	NULL		NULL	NA	NULL		-	Spain	Spain	Fernandez-Lopez et al (2005)	171	01/07/2007	Natural	NULL	NULL	Mild	No
678	1740	ANA260		NULL	NULL	NULL		NULL	NA	NULL		-	Spain	Spain	Fernandez-Lopez et al (2005)	171	01/07/2007	Natural	NULL	NULL	Mild	No
678	1741	ANA298		NULL	NULL	NULL		NULL	NA	NULL		-	Spain	Spain	Fernandez-Lopez et al (2005)	171	01/07/2007	Natural	NULL	NULL	Mild	No
678	1742	ANA365		NULL	NULL	NULL		NULL	NA	NULL		-	Spain	Spain	Fernandez-Lopez et al (2005)	171	01/07/2007	Natural	NULL	NULL	Mild	No
678	1743	NA		5	NULL	NULL		NULL	NA	NULL		c.1834C>T; p.Arg593Cys	NA		Centre A6 (unpublished)	n48	01/11/2012	Natural	NULL	NULL	Moderate	No
678	1744	NA		11	NULL	NULL		NULL	NA	NULL		c.1834C>T; p.Arg593Cys	NA		Centre A6 (unpublished)	n48	01/11/2012	Natural	NULL	NULL	Mild	No
678	1745	A		20	NULL	NULL		NULL	NA	NULL	monozygotic twins	monozygotic twins	NA	Netherlands	Fijnvandraat et al (1997)	85	01/05/2012	Natural	NULL	NULL	Mild	Yes
678	1746	B		0.2	NULL	NULL		NULL	NA	NULL	monozygotic twins	monozygotic twins	NA	Netherlands	Fijnvandraat et al (1997)	85	01/05/2012	Natural	NULL	NULL	Mild	Yes
678	1747	URHA173		15	NULL	NULL		NULL	NA	NULL		-	NA		Centre A24 (unpublished)	n51	01/09/2003	Natural	NULL	NULL	Mild	Yes
678	1748	URHA254		25	NULL	NULL		NULL	NA	NULL		-	NA		Centre A24 (unpublished)	n51	01/09/2003	Natural	NULL	NULL	Mild	No
678	1749	URHA352		12	NULL	NULL		NULL	NA	NULL		-	NA		Centre A24 (unpublished)	n51	01/11/2006	Natural	NULL	NULL	Mild
678	1750	UMHA0055		15	NULL	NULL		NULL	NA	NULL		-	NA		Centre A24 (unpublished)	n51	01/11/2006	Natural	NULL	NULL	Mild	No
678	1751	NA		10	NULL	NULL		NULL	NA	NULL		c.1834C>T; p.Arg593Cys	NA	United Kingdom	Green et al (2008)	217	01/09/2012	Natural	NULL	NULL	Mild	No
678	1752	NA		30	NULL	NULL		NULL	NA	NULL		c.1834C>T; p.Arg593Cys	NA	United Kingdom	Green et al (2008)	217	01/09/2012	Natural	NULL	NULL	Mild
678	1753	NA		17	NULL	NULL		NULL	NA	NULL		c.1834C>T; p.Arg593Cys	NA	United Kingdom	Green et al (2008)	217	01/09/2012	Natural	NULL	NULL	Mild	No
678	1754	NA		16	NULL	NULL		NULL	NA	NULL		c.1834C>T; p.Arg593Cys	NA	United Kingdom	Green et al (2008)	217	01/09/2012	Natural	NULL	NULL	Mild	No
678	1755	NA		18	NULL	NULL		NULL	NA	NULL		c.1834C>T; p.Arg593Cys	NA	United Kingdom	Green et al (2008)	217	01/09/2012	Natural	NULL	NULL	Mild	No
678	1756	NA		15	NULL	NULL		NULL	NA	NULL		c.1834C>T; p.Arg593Cys	NA	United Kingdom	Green et al (2008)	217	01/09/2012	Natural	NULL	NULL	Mild
678	1757	NA		8	NULL	NULL		NULL	NA	NULL		c.1834C>T; p.Arg593Cys	NA	United Kingdom	Green et al (2008)	217	01/09/2012	Natural	NULL	NULL	Mild	No
678	1758	NA		NULL	NULL	NULL		NULL	NA	NULL		c.1834C>T; p.Arg593Cys	NA	United Kingdom	Green et al (2008)	217	01/09/2012	Natural	NULL	NULL
678	1759	NA		24	NULL	NULL		NULL	NA	NULL		c.1834C>T; p.Arg593Cys	NA	United Kingdom	Green et al (2008)	217	01/09/2012	Natural	NULL	NULL	Mild	No
678	1760	NA		9	NULL	NULL		NULL	NA	NULL		c.1834C>T; p.Arg593Cys	NA	United Kingdom	Green et al (2008)	217	01/09/2012	Natural	NULL	NULL	Mild	Yes
678	1761	NA		8	NULL	NULL		NULL	NA	NULL		c.1834C>T; p.Arg593Cys	NA	United Kingdom	Green et al (2008)	217	01/09/2012	Natural	NULL	NULL	Mild	No
678	1762	NA		24	NULL	NULL		NULL	NA	NULL		c.1834C>T; p.Arg593Cys	NA	United Kingdom	Green et al (2008)	217	01/09/2012	Natural	NULL	NULL	Mild	No
678	1763	NA		NULL	NULL	NULL		NULL	NA	NULL		c.1834C>T; p.Arg593Cys	NA	United Kingdom	Green et al (2008)	217	01/09/2012	Natural	NULL	NULL		No
678	1764	NA		NULL	NULL	NULL		NULL	NA	NULL	female	c.1834C>T; p.Arg593Cys; female	NA	United Kingdom	Green et al (2008)	217	01/09/2012	Natural	NULL	NULL
678	1765	NA		30	NULL	NULL		NULL	NA	NULL		c.1834C>T; p.Arg593Cys	NA	United Kingdom	Green et al (2008)	217	01/09/2012	Natural	NULL	NULL	Mild	No
678	1766	NA		26	NULL	NULL		NULL	NA	NULL		c.1834C>T; p.Arg593Cys	NA	United Kingdom	Green et al (2008)	217	01/09/2012	Natural	NULL	NULL	Mild	No
678	1767	NA		19	NULL	NULL		NULL	NA	NULL		c.1834C>T; p.Arg593Cys	NA	United Kingdom	Green et al (2008)	217	01/09/2012	Natural	NULL	NULL	Mild	No
678	1768	NA		14	NULL	NULL		NULL	NA	NULL		c.1834C>T; p.Arg593Cys	NA	United Kingdom	Green et al (2008)	217	01/09/2012	Natural	NULL	NULL	Mild	No
678	1769	NA		23	NULL	NULL		NULL	NA	NULL		c.1834C>T; p.Arg593Cys	NA	United Kingdom	Green et al (2008)	217	01/09/2012	Natural	NULL	NULL	Mild	No
678	1770	NA		17	NULL	NULL		NULL	NA	NULL		c.1834C>T; p.Arg593Cys	NA	United Kingdom	Green et al (2008)	217	01/09/2012	Natural	NULL	NULL	Mild	No
678	1771	NA		16	NULL	NULL		NULL	NA	NULL		c.1834C>T; p.Arg593Cys	NA	United Kingdom	Green et al (2008)	217	01/09/2012	Natural	NULL	NULL	Mild	No
678	1772	NA		15	NULL	NULL		NULL	NA	NULL		c.1834C>T; p.Arg593Cys	NA	United Kingdom	Green et al (2008)	217	01/09/2012	Natural	NULL	NULL	Mild	No
678	1773	NA		15	NULL	NULL		NULL	NA	NULL		c.1834C>T; p.Arg593Cys	NA	United Kingdom	Green et al (2008)	217	01/09/2012	Natural	NULL	NULL	Mild
678	1774	NA		5	NULL	NULL		NULL	NA	NULL		c.1834C>T; p.Arg593Cys	NA	United Kingdom	Green et al (2008)	217	01/09/2012	Natural	NULL	NULL	Moderate	No
678	1775	NA		23	NULL	NULL		NULL	NA	NULL		c.1834C>T; p.Arg593Cys	NA	United Kingdom	Green et al (2008)	217	01/09/2012	Natural	NULL	NULL	Mild
678	1776	NA		10	NULL	NULL		NULL	NA	NULL		c.1834C>T; p.Arg593Cys	NA	United Kingdom	Green et al (2008)	217	01/09/2012	Natural	NULL	NULL	Mild	No
678	1777	25		23	NULL	NULL		NULL	NA	NULL	monozygotic twins	monozygotic twins	NA	United Kingdom	Hay et al (1998)	96	01/07/1998	Natural	NULL	NULL	Mild/Moderate	Yes
678	1778	26		23	NULL	NULL		NULL	NA	NULL	monozygotic twins	monozygotic twins	NA	United Kingdom	Hay et al (1998)	96	01/07/1998	Natural	NULL	NULL	Mild/Moderate	Yes
678	1779	JH82		NULL	NULL	NULL		NULL	NA	NULL		-	NA	United States	Higuchi et al (1991b)	43	01/12/1991	Natural	NULL	NULL	Mild	No
678	1780	JH83		NULL	NULL	NULL		NULL	NA	NULL		-	NA	United States	Higuchi et al (1991b)	43	01/12/1991	Natural	NULL	NULL	Mild	No
678	1781	JH84		NULL	NULL	NULL		NULL	NA	NULL		-	NA	United States	Higuchi et al (1991b)	43	01/12/1991	Natural	NULL	NULL	Mild	No
678	1782	MF8 242		12	NULL	NULL		NULL	NA	NULL		c.1834C>T; p.Arg593Cys	NA		Centre A5 (unpublished)	n4	01/06/2012	Natural	NULL	NULL	Mild
678	1783	MF8 278		NULL	NULL	NULL		NULL	NA	NULL		c.1834C>T; p.Arg593Cys	NA		Centre A5 (unpublished)	n4	01/06/2012	Natural	NULL	NULL	Mild
678	1784	MF8 283		15	NULL	NULL		NULL	NA	NULL		c.1834C>T; p.Arg593Cys	NA		Centre A5 (unpublished)	n4	01/06/2012	Natural	NULL	NULL	Mild
678	1785	MF8 290		25	NULL	NULL		NULL	NA	NULL		c.1834C>T; p.Arg593Cys	NA		Centre A5 (unpublished)	n4	01/06/2012	Natural	NULL	NULL	Mild
678	1786	MF8 302		32	NULL	NULL		NULL	NA	NULL		c.1834C>T; p.Arg593Cys	NA		Centre A5 (unpublished)	n4	01/06/2012	Natural	NULL	NULL	Mild
678	1787	MF8 305		5	NULL	NULL		NULL	NA	NULL		c.1834C>T; p.Arg593Cys	NA		Centre A5 (unpublished)	n4	01/06/2012	Natural	NULL	NULL	Mild
678	1788	MF8 321		11	NULL	NULL		NULL	NA	NULL		c.1834C>T; p.Arg593Cys	NA		Centre A5 (unpublished)	n4	01/06/2012	Natural	NULL	NULL	Mild
678	1789	MF8 339		9	NULL	NULL		NULL	NA	NULL		c.1834C>T; p.Arg593Cys	NA		Centre A5 (unpublished)	n4	01/06/2012	Natural	NULL	NULL	Mild
678	1790	MF8 445		10	NULL	NULL		NULL	NA	NULL		c.1834C>T; p.Arg593Cys	NA		Centre A5 (unpublished)	n4	01/06/2012	Natural	NULL	NULL	Mild
678	1791	MF8 476		13	NULL	NULL		NULL	NA	NULL		c.1834C>T; p.Arg593Cys	NA		Centre A5 (unpublished)	n4	01/06/2012	Natural	NULL	NULL	Mild
678	1792	MF8 492		36	NULL	NULL		NULL	NA	NULL		c.1834C>T; p.Arg593Cys	NA		Centre A5 (unpublished)	n4	01/06/2012	Natural	NULL	NULL	Mild
678	1793	MF8 444		20	NULL	NULL		NULL	NA	NULL		c.1834C>T; p.Arg593Cys	NA		Centre A5 (unpublished)	n4	01/06/2012	Natural	NULL	NULL	Mild
678	1794	12		NULL	NULL	NULL		NULL	NA	NULL		-	NA	Germany	Klopp et al (2002)	142	01/02/2002	Natural	NULL	NULL	Moderate	No
678	1795	Malmo74		NULL	NULL	NULL		NULL	NA	NULL		-	Sweden	Sweden	Knobe et al (2000)	121	01/11/2006	Natural	NULL	NULL	Mild	Yes
678	1796	?		9	NULL	NULL		NULL	NA	NULL		c.1834C>T; p.Arg593Cys	New Zealand	New Zealand	Laurie et al (2007)	198	01/06/2012	Natural	NULL	NULL	Mild	No
678	1797	?		NULL	NULL	NULL		NULL	NA	NULL		c.1834C>T; p.Arg593Cys	New Zealand	New Zealand	Laurie et al (2007)	198	01/06/2012	Natural	NULL	NULL		No
678	1798	?		NULL	NULL	NULL		NULL	NA	NULL		c.1834C>T; p.Arg593Cys	New Zealand	New Zealand	Laurie et al (2007)	198	01/06/2012	Natural	NULL	NULL		No
678	1799	?		15	NULL	NULL		NULL	NA	NULL		c.1834C>T; p.Arg593Cys	New Zealand	New Zealand	Laurie et al (2007)	198	01/06/2012	Natural	NULL	NULL	Mild	No
678	1800	?		20	NULL	NULL		NULL	NA	NULL		c.1834C>T; p.Arg593Cys	New Zealand	New Zealand	Laurie et al (2007)	198	01/06/2012	Natural	NULL	NULL	Mild	No
678	1801	?		NULL	NULL	NULL		NULL	NA	NULL		c.1834C>T; p.Arg593Cys	New Zealand	New Zealand	Laurie et al (2007)	198	01/06/2012	Natural	NULL	NULL		No
678	1802	?		15	NULL	NULL		NULL	NA	NULL		-	NA		Centre A28 (unpublished)	56	01/12/1994	Natural	NULL	NULL	Mild	No
678	1803	HA689		7	NULL	NULL		NULL	NA	NULL		-	NA		Centre A28 (unpublished)	56	01/12/1994	Natural	NULL	NULL	Moderate
678	1804	ANA041		NULL	NULL	NULL		NULL	NA	NULL		-	NA		Centre A10 (unpublished)	n5	01/10/2002	Natural	NULL	NULL		Yes
678	1805	ANA059		NULL	NULL	NULL		NULL	NA	NULL		-	NA		Centre A10 (unpublished)	n5	01/10/2002	Natural	NULL	NULL		No
678	1806	ANA281		NULL	NULL	NULL		NULL	NA	NULL		-	NA		Centre A10 (unpublished)	n5	01/08/2005	Natural	NULL	NULL
678	1807	ANA753		NULL	NULL	NULL		NULL	NA	NULL		c.1834C>T; p.Arg593Cys	NA		Centre A10 (unpublished)	n5	01/07/2012	Natural	NULL	NULL	Mild	No
678	1808	ANA776		16	NULL	NULL		NULL	NA	NULL		c.1834C>T; p.Arg593Cys	NA		Centre A10 (unpublished)	n5	01/07/2012	Natural	NULL	NULL	Mild	No
678	1809	ANA862		20	NULL	NULL		NULL	NA	NULL		c.1834C>T; p.Arg593Cys	NA		Centre A10 (unpublished)	n5	01/07/2012	Natural	NULL	NULL	Mild	No
678	1810	ANA562		NULL	NULL	NULL		NULL	NA	NULL		c.1834C>T; p.Arg593Cys	NA		Centre A10 (unpublished)	n5	01/07/2012	Natural	NULL	NULL	Mild	No
678	1811	ANA634		15	NULL	NULL		NULL	NA	NULL		c.1834C>T; p.Arg593Cys	NA		Centre A10 (unpublished)	n5	01/07/2012	Natural	NULL	NULL	Mild	No
678	1812	ANA1098		12	NULL	NULL		NULL	NA	NULL		c.1834C>T; p.Arg593Cys	NA		Centre A10 (unpublished)	n5	01/07/2012	Natural	NULL	NULL	Mild	No
678	1813	ANA1097		23	NULL	NULL		NULL	NA	NULL		c.1834C>T; p.Arg593Cys	NA		Centre A10 (unpublished)	n5	01/07/2012	Natural	NULL	NULL	Mild	No
678	1814	ANA924		NULL	NULL	NULL		NULL	NA	NULL		c.1834C>T; p.Arg593Cys	NA		Centre A10 (unpublished)	n5	01/07/2012	Natural	NULL	NULL		No
678	1815	ANA867		14	NULL	NULL		NULL	NA	NULL		c.1834C>T; p.Arg593Cys	NA		Centre A10 (unpublished)	n5	01/07/2012	Natural	NULL	NULL	Mild	No
678	1816	ANA872		1	NULL	NULL		NULL	NA	NULL		c.1834C>T; p.Arg593Cys	NA		Centre A10 (unpublished)	n5	01/07/2012	Natural	NULL	NULL	Severe	Yes
678	1817	ANA1074		9	NULL	NULL		NULL	NA	NULL		c.1834C>T; p.Arg593Cys	NA		Centre A10 (unpublished)	n5	01/07/2012	Natural	NULL	NULL	Mild	No
678	1818	NA		6	NULL	NULL		NULL	NA	NULL		c.1834C>T; p.Arg593Cys	Taiwan	Taiwan	Lin et al (2008)	218	01/10/2012	Natural	NULL	NULL	Mild
678	1819	8409		4	NULL	NULL		4	1	I		-	NA	United States	Liu et al (2002)	143	01/03/2002	Natural	NULL	NULL	Mild	No
678	1820	8457		15	NULL	NULL		NULL	NA	NULL		-	NA	United States	Liu et al (2002)	143	01/03/2002	Natural	NULL	NULL	Mild	Yes
678	1821	8458		10	NULL	NULL		12	0.83	I		-	NA	United States	Liu et al (2002)	143	01/03/2002	Natural	NULL	NULL	Mild	No
678	1822	Malm		13	NULL	NULL		NULL	NA	NULL		-	NA		Centre A11 (unpublished)	n6	01/07/2007	Natural	NULL	NULL	Mild	No
678	1823	Malm		11	NULL	NULL		8	1.38	I		-	NA		Centre A11 (unpublished)	n6	01/07/2007	Natural	NULL	NULL	Mild	No
678	1824	NA		NULL	NULL	NULL		NULL	NA	NULL		c.1834C>T; p.Arg593Cys	Taiwan	Taiwan	Ma et al (2008)	220	01/10/2012	Natural	NULL	NULL	Mild	No
678	1825	OX30		10	NULL	NULL		NULL	NA	NULL		-	NA	United Kingdom	Naylor et al (1993)	63	01/12/1993	Natural	NULL	NULL	Mild	No
678	1826	S703		10	NULL	NULL		NULL	NA	NULL		-	NA	United Kingdom	Nesbitt et al (conference abstract)	n11	01/02/2001	Natural	NULL	NULL	Mild	No
678	1827	NA		12	NULL	NULL		NULL	NA	NULL	homozygous female	c.1834C>T; p.Arg593Cys; homozygous female	NA	Germany	Pavlova et al (2009)	242	01/11/2012	Natural	NULL	NULL	Mild
678	1828	W		9	NULL	NULL		13	0.69	II		-	NA	Netherlands	Pieneman et al (1995)	77	01/06/1996	Natural	NULL	NULL	Mild	Yes
678	1829	?		NULL	NULL	NULL		NULL	NA	NULL		c.1834C>T; p.Arg593Cys	NA	France	Repesse et al (2007)	201	01/07/2012	Natural	NULL	NULL	Moderate	Yes
678	1830	AMCNA64		38	NULL	NULL		50	0.76	I		-	NA	Netherlands	Roelse et al (2000)	123	01/04/2002	Natural	NULL	NULL	Mild
678	1831	HP48		9	NULL	NULL		NULL	NA	NULL		-	NA	Germany	Schwaab et al (1995a)	79	01/12/1995	Natural	NULL	NULL	Mild	No
678	1832	F		8 to 11	NULL	NULL		79	0.12	II		-	NA	United States	Thompson et al (1997)	93	01/05/2012	Natural	NULL	NULL	Mild	Yes
678	1833	A		10	NULL	NULL		45	0.22	II	8 patients: brothers	-	NA	United States	Thompson et al (1997)	93	01/05/2012	Natural	NULL	NULL	Mild	No
678	1834	B1NAB8		10 to 24	NULL	NULL		48-53	0.34	II	8 patients: brothers	8 patients: brothers uncles and cousins	NA	United States	Thompson et al (1997)	93	01/05/2012	Natural	NULL	NULL	Mild	No
678	1835	C		12	NULL	NULL		57	0.21	II	uncle and nephew	-	NA	United States	Thompson et al (1997)	93	01/05/2012	Natural	NULL	NULL	Mild	No
678	1836	D1		8	NULL	NULL		47	0.17	II	uncle and nephew	uncle and nephew	NA	United States	Thompson et al (1997)	93	01/05/2012	Natural	NULL	NULL	Mild	No
678	1837	D2		9	NULL	NULL		56	0.16	II	uncle and nephew	uncle and nephew	NA	United States	Thompson et al (1997)	93	01/05/2012	Natural	NULL	NULL	Mild	No
678	1838	E		14	NULL	NULL		44	0.32	II		-	NA	United States	Thompson et al (1997)	93	01/05/2012	Natural	NULL	NULL	Mild	No
678	1839	38HA137		2	NULL	NULL		NULL	NA	NULL		-	Turkey	Turkey	Timur et al (2001)	135	01/10/2001	Natural	NULL	NULL	Moderate	No
678	1840	URHA078		20	NULL	NULL		NULL	NA	NULL		-	Spain	Spain	Vidal et al (2001)	136	01/08/2001	Natural	NULL	NULL	Mild	No
678	1841	UK117		18	NULL	NULL		NULL	NA	NULL		-	NA	United Kingdom	Waseem et al (1999)	114	01/08/2000	Natural	NULL	NULL	Mild	No
678	1842	UK101		15	NULL	NULL		NULL	NA	NULL		-	NA	United Kingdom	Waseem et al (1999)	114	01/08/2000	Natural	NULL	NULL	Mild	No
678	1843	UK112		20	NULL	NULL		NULL	NA	NULL		-	NA	United Kingdom	Waseem et al (1999)	114	01/08/2000	Natural	NULL	NULL	Mild	No
678	1844	UK219		12	NULL	NULL		NULL	NA	NULL		-	NA	United Kingdom	Waseem et al (1999)	114	01/08/2000	Natural	NULL	NULL	Mild	No
678	1845	UK85		17	NULL	NULL		NULL	NA	NULL		-	NA	United Kingdom	Waseem et al (1999)	114	01/08/2000	Natural	NULL	NULL	Mild	No
679	1846	NA		<1	NULL	NULL		NULL	NA	NULL		c.1835G>C; p.Arg593Pro	Saudi Arabia	Saudi Arabia	Owaidah et al (2009)	241	01/10/2012	Natural	NULL	NULL	Severe	No
679	1847	NA		<1	NULL	NULL		NULL	NA	NULL		c.1835G>C; p.Arg593Pro	Saudi Arabia	Saudi Arabia	Owaidah et al (2009)	241	01/10/2012	Natural	NULL	NULL	Severe	No
679	1848	NA		<1	NULL	NULL		NULL	NA	NULL		c.1835G>C; p.Arg593Pro	Saudi Arabia	Saudi Arabia	Owaidah et al (2009)	241	01/10/2012	Natural	NULL	NULL	Severe	No
680	1849	NA		NULL	NULL	NULL		NULL	NA	NULL		Frameshift	Italy	Italy	Chetta et al (2008)	211	01/08/2012	Natural	NULL	NULL
681	1850	NA		24	NULL	NULL		22	1.09	I		c.1858G>A; p.Val601Met	NA		Centre A6 (unpublished)	n19	01/11/2012	Natural	NULL	NULL	Mild	No
682	1851	VSA172		<1	NULL	NULL		<1.5	NA	NULL	poly p.Asp1260Glu	c.1861C>T; p.Gln602X; also has Asp1241Glu poly	NA	Spain	Casana et al (2008)	210	01/08/2012	Natural	NULL	NULL	Severe	No
682	1852	HA64		<1	NULL	NULL		NULL	NA	NULL		-	Slovenia	Slovenia	Strmecki et al (1998)	101	01/11/1998	Natural	NULL	NULL	Severe	No
683	1853	NA		<1	NULL	NULL		<1	NA	NULL		Frameshift	NA		Centre A11 (unpublished)	n6	01/07/2007	Natural	NULL	NULL	Severe	No
684	1854	NA		NULL	NULL	NULL		NULL	NA	NULL		c.1882C>T; p.Gln609X	Taiwan	Taiwan	Ma et al (2008)	220	01/10/2012	Natural	NULL	NULL	Severe	No
685	1855	NA		<1	NULL	NULL		NULL	NA	NULL		c.1891A>G; p.Asn612Asp	Moldova	Moldova	Sirocova et al (2009)	246	01/11/2012	Natural	NULL	NULL	Severe	No
686	1856	JH111		NULL	NULL	NULL		NULL	NA	NULL		-	NA		Centre A26 (unpublished)	n52	01/12/1990	Natural	NULL	NULL
686	1857	NA		1	NULL	NULL		NULL	NA	NULL		c.1892A>G; p.Asn612Ser	NA	United Kingdom	Green et al (2008)	217	01/09/2012	Natural	NULL	NULL	Severe	Yes
686	1858	MF8 238		<1	NULL	NULL		NULL	NA	NULL		c.1892A>G; p.Asn612Ser	NA		Centre A5 (unpublished)	n4	01/06/2012	Natural	NULL	NULL	Severe
687	1859	HANA7		<1	NULL	NULL		NULL	NA	NULL		c.1892A>T; p.Asn612Ile	Qatar	Qatar	Abu-Amero et al (2008)	208	01/08/2012	Natural	NULL	NULL	Severe
688	1860	NA		<1	NULL	NULL		NULL	NA	NULL		in-frame	NA	France	Lavergne et al (1992)	56	01/12/1994	Natural	NULL	NULL	Severe	No
689	1861	HA2		<1	NULL	NULL		NULL	NA	NULL		-	NA	France	Maugard et al (1998)	99	01/12/1998	Natural	NULL	NULL	Severe
690	1862	NA		<1	NULL	NULL		NULL	NA	NULL		c.1899G>T; p.Met614Ile	NA	United Kingdom	Green et al (2008)	217	01/09/2012	Natural	NULL	NULL	Severe	Yes
690	1863	MF8 160		11	NULL	NULL		NULL	NA	NULL		c.1899G>T; p.Met614Ile	NA		Centre A5 (unpublished)	n4	01/06/2012	Natural	NULL	NULL	Mild
690	1864	8336		30	NULL	NULL		NULL	NA	NULL		-	NA	United States	Liu et al (1998)	98	01/05/1999	Natural	NULL	NULL	Mild	No
691	1865	NA		NULL	NULL	NULL		NULL	NA	NULL		-	NA		Centre A10 (unpublished)	n5	01/10/2002	Natural	NULL	NULL	Severe
692	1866	NA		<1	NULL	NULL		NULL	NA	NULL	affects intron 12 donor splice site	affects intron 12 donor splice site	NA	United Kingdom	Green et al (2008)	217	01/09/2012	Natural	NULL	NULL	Severe	No
692	1867	NA		<1	NULL	NULL		NULL	NA	NULL	related	affects intron 12 donor splice site; related	NA		Centre A5 (unpublished)	n4	01/06/2012	Natural	NULL	NULL	Severe
692	1868	NA		<1	NULL	NULL		NULL	NA	NULL	related	affects intron 12 donor splice site; related	NA		Centre A5 (unpublished)	n4	01/06/2012	Natural	NULL	NULL	Severe
692	1869	NA		NULL	NULL	NULL		NULL	NA	NULL	donor splice	1903 +3 del G donor splice	NA	United Kingdom	Nesbitt et al (conference abstract)	n11	01/08/2005	Natural	NULL	NULL	Severe
692	1870	NA		NULL	NULL	NULL		NULL	NA	NULL		-	NA	United Kingdom	Nesbitt et al (conference abstract)	n11	01/08/2005	Natural	NULL	NULL	Severe
693	1871	NA		<1	NULL	NULL		NULL	NA	NULL		-	China	China	Hua et al (2010)	254	01/11/2012	Natural	NULL	NULL	Severe	Yes
694	1872	NA		2	NULL	NULL		NULL	NA	NULL		-	Singapore	Singapore	Abdul-Ghafar et al (2010)	248	01/11/2012	Natural	NULL	NULL	Moderate
694	1873	NA		6	NULL	NULL		117	0.05	II		-	NA	United States	Liu et al (1998)	98	01/05/1999	Natural	NULL	NULL	Mild	No
695	1874	NA		<1	NULL	NULL		NULL	NA	NULL		-	NA		Centre A16 (unpublished)	n17	01/11/2012	Natural	NULL	NULL	Severe
696	1875	NA		NULL	NULL	NULL		NULL	NA	NULL		-	NA	United States	Diamond et al (1992)	50	01/12/1992	Natural	NULL	NULL	Moderate
697	1876	8397		6 to 28	NULL	NULL		30	0.57	I	acceptor splice	acceptor splice	NA	United States	Liu et al (2002)	143	01/03/2002	Natural	NULL	NULL	Mild	No
697	1877	NA		NULL	NULL	NULL		30	0.566	I		-	NA	United States	Liu et al (2002)	143	01/03/2002	Natural	NULL	NULL	Mild	No
698	1878	12HA		NULL	NULL	NULL		NULL	NA	NULL		-	Brazil	Brazil	Arruda et al (1995)	73	01/07/1996	Natural	NULL	NULL	Moderate
698	1879	33HA		NULL	NULL	NULL		NULL	NA	NULL		-	Brazil	Brazil	Arruda et al (1995)	73	01/07/1996	Natural	NULL	NULL	Moderate
698	1880	11/LA15		NULL	NULL	NULL		NULL	NA	NULL	somatic mosaic	somatic mosaic	NA	Germany	Leuer et al (2001)	131	01/07/2007	Natural	NULL	NULL	Severe
699	1881	NA		15	NULL	NULL		NULL	NA	NULL		c.1910A>G; p.Asn618Ser	NA	United Kingdom	Green et al (2008)	217	01/09/2012	Natural	NULL	NULL	Mild	No
699	1882	NA		33	NULL	NULL		NULL	NA	NULL		c.1910A>G; p.Asn618Ser	NA	United Kingdom	Green et al (2008)	217	01/09/2012	Natural	NULL	NULL	Mild	No
699	1883	MF8 233		15	NULL	NULL		NULL	NA	NULL		c.1910A>G; p.Asn618Ser	NA		Centre A5 (unpublished)	n4	01/06/2012	Natural	NULL	NULL	Mild
699	1884	Malm		11	NULL	NULL		11	1	I		-	NA		Centre A11 (unpublished)	n6	01/07/2007	Natural	NULL	NULL	Mild	No
699	1885	AMCNA140		31	NULL	NULL		22	1.41	I		-	NA	Netherlands	Roelse et al (2000)	123	01/04/2002	Natural	NULL	NULL	Mild
699	1886	A		30	NULL	NULL		NULL	NA	NULL		-	NA	Netherlands	Vlot et al (2002)	150	01/04/2002	Natural	NULL	NULL	Mild	Yes
700	1887	Malm		<1	NULL	NULL		NULL	NA	NULL		-	NA		Centre A11 (unpublished)	n6	01/07/2007	Natural	NULL	NULL	Severe	No
701	1888	NA		<1	NULL	NULL		2.1	NA	NULL		c.1913G>A; p.Gly619Asp	NA	Italy	Santagostino et al (2010)	260	01/11/2012	Natural	NULL	NULL	Severe	No
702	1889	NA		NULL	NULL	NULL		NULL	NA	NULL		c.1913G>T; p.Gly619Val	Spain	Spain	Morado et al (2010)	256	01/11/2012	Natural	NULL	NULL
703	1890	NA		NULL	NULL	NULL		NULL	NA	NULL	Heterozygote	Heterozygote; frameshift	NA		Centre A10 (unpublished)	n5	01/07/2012	Natural	NULL	NULL
703	1891	NA		<1	NULL	NULL		NULL	NA	NULL		Frameshift	NA	United States	Liu et al (2002)	143	01/03/2002	Natural	NULL	NULL	Severe	No
704	1892	NA		10	NULL	NULL		NULL	NA	NULL		c.1916A>G; p.Tyr620Cys	NA	United Kingdom	Green et al (2008)	217	01/09/2012	Natural	NULL	NULL	Mild
704	1893	LH2821		2	NULL	NULL		NULL	NA	NULL		-	NA	Germany	Tavassoli et al (1997)	92	01/08/1997	Natural	NULL	NULL	Moderate	No
705	1894	MF8 267a		<1	NULL	NULL		NULL	NA	NULL	related	c.1918G>T; p.Val621Phe; related	NA		Centre A5 (unpublished)	n4	01/06/2012	Natural	NULL	NULL	Severe
705	1895	MF8 267b		<1	NULL	NULL		NULL	NA	NULL	related	c.1918G>T; p.Val621Phe; related	NA		Centre A5 (unpublished)	n4	01/06/2012	Natural	NULL	NULL	Severe
705	1896	S020002		3	NULL	NULL		NULL	NA	NULL		-	NA	United Kingdom	Nesbitt et al (conference abstract)	n11	01/08/2005	Natural	NULL	NULL	Moderate
706	1897	NA		<1	NULL	NULL		NULL	NA	NULL		in-frame deletion 8aa	NA	United Kingdom	Green et al (2008)	217	01/09/2012	Natural	NULL	NULL	Severe	No
707	1898	NA		7	NULL	NULL		NULL	NA	NULL		c.1922T>C; Phe622Ser	NA	United Kingdom	Green et al (2008)	217	01/09/2012	Natural	NULL	NULL	Mild	No
708	1899	NA		<1	NULL	NULL		NULL	NA	NULL		indel frameshift	NA		Centre A24 (unpublished)	n51	01/11/2006	Natural	NULL	NULL	Severe
709	1901	NA		<1	NULL	NULL		NULL	NA	NULL		Frameshift	NA		Centre A10 (unpublished)	n5	01/07/2012	Natural	NULL	NULL	Severe	Yes
710	1902	NT		10	NULL	NULL		NULL	NA	NULL		-	NA	Belgium	Freson et al (1998)	95	01/04/1999	Natural	NULL	NULL	Mild	No
710	1903	PJ		10	NULL	NULL		NULL	NA	NULL		-	NA	Belgium	Freson et al (1998)	95	01/04/1999	Natural	NULL	NULL	Mild	No
710	1904	VD		12	NULL	NULL		NULL	NA	NULL		-	NA	Belgium	Freson et al (1998)	95	01/04/1999	Natural	NULL	NULL	Mild	No
710	1905	UMHA0407		8	NULL	NULL		NULL	NA	NULL		-	NA		Centre A24 (unpublished)	n51	01/11/2006	Natural	NULL	NULL	Mild	No
711	1906	146NAH		<1	NULL	NULL		NULL	NA	NULL		-	NA	United States	Citron et al (2002)	139	01/07/2003	Natural	NULL	NULL	Severe
711	1907	NA		<1	NULL	NULL		NULL	NA	NULL		c.1933C>T; p.Gln626X	Italy	Italy	Coppola et al (2009)	231	01/10/2012	Natural	NULL	NULL	Severe	Yes
711	1908	F2558		<1	NULL	NULL		NULL	NA	NULL		c.1933C>T	Portugal	Portugal	David et al (2006)	180	01/05/2012	Natural	NULL	NULL	Severe	Yes
711	1909	HM3577HA		<1	NULL	NULL		NULL	NA	NULL		-	NA		Centre A6 (unpublished)	n48	01/08/2004	Natural	NULL	NULL	Severe	No
712	1910	UMHA0244		4	NULL	NULL		NULL	NA	NULL		-	NA		Centre A24 (unpublished)	n51	01/11/2006	Natural	NULL	NULL	Moderate	No
713	1911	NA		NULL	NULL	NULL		NULL	NA	NULL		Frameshift	NA	Germany	Becker et al (1996)	82	01/08/1996	Natural	NULL	NULL	Severe
714	1912	NA		<1	NULL	NULL		NULL	NA	NULL		Frameshift	NA	United Kingdom	Hill et al (2005)	172	01/11/2005	Natural	NULL	NULL	Severe	No
715	1913	NA		NULL	NULL	NULL		NULL	NA	NULL		c.1945T>A; p.Cys630Ser	NA	Germany	Markoff et al (2009)	239	01/10/2012	Natural	NULL	NULL
716	1914	NB90		24	NULL	NULL		NULL	NA	NULL		c.1945T>C	NA	Germany	Bogdanova et al (2007)	191	01/06/2012	Natural	NULL	NULL	Mild	No
717	1915	?		22	NULL	NULL		NULL	NA	NULL		-	NA	United Kingdom	Cutler et al (2002)	140	01/05/2002	Natural	NULL	NULL	Mild	No
718	1916	MF8 465		20	NULL	NULL		NULL	NA	NULL		c.1950G>T; p.Leu631Phe	NA		Centre A5 (unpublished)	n4	01/06/2012	Natural	NULL	NULL	Mild
719	1917	ANA658		1	NULL	NULL		NULL	NA	NULL		c.1952A>C; p.His632Pro	NA		Centre A10 (unpublished)	n5	01/07/2012	Natural	NULL	NULL	Moderate	No
720	1918	162NAH		<1	NULL	NULL		NULL	NA	NULL		-	NA	United States	Citron et al (2002)	139	01/07/2003	Natural	NULL	NULL	Severe
720	1919	JH157		<1	NULL	NULL		175	NA	NULL		-	NA	United States	McGinniss et al (1993)	62	01/12/1993	Natural	NULL	NULL	Severe	No
721	1920	JH156		5	NULL	NULL		138	0.04	II		-	NA	United States	McGinniss et al (1993)	62	01/12/1993	Natural	NULL	NULL	Mild	No
721	1921	HA21		2	NULL	NULL		NULL	NA	NULL		-	India	India	Ahmed et al (2005)	164	01/08/2005	Natural	NULL	NULL	Moderate
722	1922	NA		6	NULL	NULL		NULL	NA	NULL		c.1964A>G; p.Tyr636Cys	NA	United Kingdom	Green et al (2008)	217	01/09/2012	Natural	NULL	NULL	Mild	No
722	1923	NA		10	NULL	NULL		NULL	NA	NULL		c.1964A>G; p.Tyr636Cys	NA	United Kingdom	Green et al (2008)	217	01/09/2012	Natural	NULL	NULL	Mild	No
723	1924	HP131		<1	NULL	NULL		NULL	NA	NULL		-	NA	Germany	Becker et al (1996)	82	01/08/1996	Natural	NULL	NULL	Severe	No
723	1925	?		NULL	NULL	NULL		NULL	NA	NULL		c.1965C>G; p.Tyr636X	NA	France	Repesse et al (2007)	201	01/07/2012	Natural	NULL	NULL	Severe	No
723	1926	HP130		<1	NULL	NULL		NULL	NA	NULL		-	NA		Centre A29 (unpublished)	n53	01/12/1993	Natural	NULL	NULL	Severe	Yes
724	1927	VSA122		50	NULL	NULL		NULL	NA	NULL	carrier	c.1966T>C; p.Trp637Arg; found in carrier only	NA	Spain	Casana et al (2008)	210	01/08/2012	Natural	NULL	NULL		No
724	1928	NA		<1	NULL	NULL		5.1	NA	NULL		c.1966T>C; p.Trp637Arg	NA	Italy	Santagostino et al (2010)	260	01/11/2012	Natural	NULL	NULL	Severe	No
725	1929	NA		NULL	NULL	NULL		NULL	NA	NULL		c.1967G>A; p.Trp637X	Singapore	Singapore	Abdul-Ghafar et al (2010)	248	01/11/2012	Natural	NULL	NULL
725	1930	NA		<1	NULL	NULL		NULL	NA	NULL		c.1967G>A; p.Trp637X	India	India	Jayandharan et al (2009)	234	01/10/2012	Natural	NULL	NULL	Severe	No
726	1931	RBH17		NULL	NULL	NULL		NULL	NA	NULL		-	NA		Centre A18 (unpublished)	n12	01/07/2006	Natural	NULL	NULL	Severe
726	1932	HP153		NULL	NULL	NULL		NULL	NA	NULL		-	NA	Germany	Becker et al (1996)	82	01/08/1996	Natural	NULL	NULL	Severe
727	1933	UMHA0124		<1	NULL	NULL		NULL	NA	NULL		-	NA		Centre A24 (unpublished)	n51	01/11/2006	Natural	NULL	NULL	Severe	No
728	1934	JH136		14	NULL	NULL		25	0.56	II		-	NA	United States	Higuchi et al (1991a)	42	01/12/1991	Natural	NULL	NULL	Mild/Moderate	No
729	1935	NA		<1	NULL	NULL		NULL	NA	NULL		Frameshift	India	India	Ahmed et al (2005)	164	01/08/2005	Natural	NULL	NULL	Severe
730	1936	NA		<1	NULL	NULL		NULL	NA	NULL		frameshift	NA		Centre A10 (unpublished)	n5	01/07/2012	Natural	NULL	NULL	Severe	No
731	1937	77NA11		<1	NULL	NULL		NULL	NA	NULL		-	NA	United Kingdom	Goodeve et al (2000)	119	01/02/2001	Natural	NULL	NULL	Severe	No
732	1938	NA		<1	NULL	NULL		NULL	NA	NULL		Frameshift	NA	Argentina	De Brasi et al (conference abstract)	n46	01/08/2005	Natural	NULL	NULL	Severe
733	1939	NA		<1	NULL	NULL		<1	NA	NULL		Frameshift	NA		Centre A11 (unpublished)	n6	01/07/2007	Natural	NULL	NULL	Severe	No
734	1940	NA		20	NULL	NULL		NULL	NA	NULL		Frameshift	India	India	Nair et al (2010)	257	01/11/2012	Natural	NULL	NULL	Mild	No
735	1941	NA		47	NULL	NULL		NULL	NA	NULL		c.2008G>C; p.Val651Leu	NA	United Kingdom	Green et al (2008)	217	01/09/2012	Natural	NULL	NULL	Mild	No
736	1942	NA		5	NULL	NULL		NULL	NA	NULL		in-frame del 1aa	NA	United Kingdom	Green et al (2008)	217	01/09/2012	Natural	NULL	NULL	Moderate	No
737	1943	Malm		16	NULL	NULL		NULL	NA	NULL		-	NA		Centre A11 (unpublished)	n6	01/07/2007	Natural	NULL	NULL	Mild	No
738	1944	NA		1	NULL	NULL		12	0.08	II		In-frame deletes F653	NA	United States	McGinniss et al (1993)	62	01/12/1993	Natural	NULL	NULL	Severe	No
738	1945	NA		NULL	NULL	NULL		NULL	NA	NULL		In-frame deletes F653	Argentina	Argentina	Rossetti et al (2007)	203	01/08/2012	Natural	NULL	NULL	Severe	No
738	1946	NA		<1	NULL	NULL		NULL	NA	NULL	female	female	Spain	Spain	Vencesla et al (2008)	227	01/10/2012	Natural	NULL	NULL	Severe	No
738	1947	NA		1	NULL	NULL		NULL	NA	NULL		In-frame deletes F653	France	France	Vinciguerra et al (2006)	188	01/05/2012	Natural	NULL	NULL	Severe	No
739	1948	HANA12		<1	NULL	NULL		NULL	NA	NULL		c.2020G>T; p.Gly655X	NA		Centre A5 (unpublished)	n4	01/06/2012	Natural	NULL	NULL	Severe
739	1949	MF8 043		NULL	NULL	NULL		NULL	NA	NULL		c.2020G>T; p.Gly655X	NA		Centre A5 (unpublished)	n4	01/06/2012	Natural	NULL	NULL	Severe
740	1950	NB174		8	NULL	NULL		NULL	NA	NULL		c.2026A>T; p.Thr657Ser	NA	Germany	Bogdanova et al (2007)	191	01/06/2012	Natural	NULL	NULL	Mild	No
740	1951	?		15	NULL	NULL		NULL	NA	NULL		c.2026A>T; p.Thr657Ser	NA		Centre A15 (unpublished)	n23	01/08/2012	Natural	NULL	NULL	Mild
741	1952	HP49		5	NULL	NULL		51	0.1	II		-	NA	Germany	Schwaab et al (1995a)	79	01/12/1995	Natural	NULL	NULL	Mild/Moderate	No
742	1953	?		<1	NULL	NULL		NULL	NA	NULL		A2032T	NA	Germany	Schwaab et al (1995a)	79	01/12/1995	Natural	NULL	NULL	Severe	No
743	1954	NA		20	NULL	NULL		NULL	NA	NULL		c.2037C>A; p.His660Gln	NA	United Kingdom	Green et al (2008)	217	01/09/2012	Natural	NULL	NULL	Mild	No
744	1955	NA		NULL	NULL	NULL		NULL	NA	NULL	related	Frameshift; related	Lebanon	Lebanon	Djambas Khayat et al (2008)	214	01/09/2012	Natural	NULL	NULL	Severe	No
744	1956	NA		NULL	NULL	NULL		NULL	NA	NULL	related	Frameshift; related	Lebanon	Lebanon	Djambas Khayat et al (2008)	214	01/09/2012	Natural	NULL	NULL	Severe	No
745	1957	ANA035		NULL	NULL	NULL		NULL	NA	NULL		-	Spain	Spain	Fernandez-Lopez et al (2005)	171	01/07/2007	Natural	NULL	NULL	Mild	No
746	1958	?		17	NULL	NULL		NULL	NA	NULL		-	NA	United Kingdom	Cutler et al (2002)	140	01/05/2002	Natural	NULL	NULL	Mild	No
746	1959	NA		29	NULL	NULL		NULL	NA	NULL		c.2043G>C; p.Met662Ile	NA	United Kingdom	Green et al (2008)	217	01/09/2012	Natural	NULL	NULL	Mild	No
746	1960	NA		19	NULL	NULL		NULL	NA	NULL		c.2043G>C; p.Met662Ile	NA	United Kingdom	Green et al (2008)	217	01/09/2012	Natural	NULL	NULL	Mild	No
746	1961	MF8 294		14	NULL	NULL		NULL	NA	NULL		c.2043G>C; p.Met662Ile	NA		Centre A5 (unpublished)	n4	01/06/2012	Natural	NULL	NULL	Mild
747	1962	F184		7	NULL	NULL		NULL	NA	NULL		c.2044G>T	Portugal	Portugal	David et al (2006)	180	01/05/2012	Natural	NULL	NULL	Mild
747	1963	2		5	NULL	NULL		NULL	NA	NULL		-	NA	United Kingdom	Hay et al (1998)	96	01/07/1998	Natural	NULL	NULL	Mild/Moderate	Yes
748	1964	NA		29	NULL	NULL		NULL	NA	NULL		c.2045T>C; p.Val663Ala	NA		Centre A6 (unpublished)	n19	01/11/2012	Natural	NULL	NULL	Mild	No
749	1965	8348		28	NULL	NULL		102	0.27	II		-	NA	United States	Liu et al (1998)	98	01/05/1999	Natural	NULL	NULL	Mild	No
750	1966	VSA001		<1	NULL	NULL		NULL	NA	NULL		c.2048A>G; p.Tyr664Cys	NA	Spain	Casana et al (2008)	210	01/08/2012	Natural	NULL	NULL	Severe	No
750	1967	034NAH		<1	NULL	NULL		NULL	NA	NULL		-	NA	United States	Citron et al (2002)	139	01/07/2003	Natural	NULL	NULL	Severe
750	1968	CZ557		<1	NULL	NULL		NULL	NA	NULL		-	Czech Republic	Czech Republic	Habart et al (2003)	155	01/08/2005	Natural	NULL	NULL	Severe	No
750	1969	NA		<1	NULL	NULL		NULL	NA	NULL		c.2048A>G; p.Tyr664Cys	Korea	South Korea	Hwang et al (2009)	233	01/10/2012	Natural	NULL	NULL	Severe
750	1970	25HA92		3	NULL	NULL		NULL	NA	NULL		-	Turkey	Turkey	Timur et al (2001)	135	01/10/2001	Natural	NULL	NULL	Severe	No
751	1971	NA		<1	NULL	NULL		NULL	NA	NULL	related; family 1; 2 brothers	Frameshift; family 1; 2 brothers	NA	Sweden	Astermark et al (2005)	165	01/05/2012	Natural	NULL	NULL	Severe	No
751	1972	NA		<1	NULL	NULL		NULL	NA	NULL	related; family 1; 2 brothers	Frameshift; family 1; 2 brothers	NA	Sweden	Astermark et al (2005)	165	01/05/2012	Natural	NULL	NULL	Severe	No
751	1973	NA		<1	NULL	NULL		NULL	NA	NULL	related; family 2; 2 brothers	Frameshift; family 2; 2 brothers	NA	Sweden	Astermark et al (2005)	165	01/05/2012	Natural	NULL	NULL	Severe	No
751	1974	NA		<1	NULL	NULL		NULL	NA	NULL	related; family 2; 2 brothers	Frameshift; family 2; 2 brothers	NA	Sweden	Astermark et al (2005)	165	01/05/2012	Natural	NULL	NULL	Severe	No
752	1975	NaraNAA494		3	NULL	NULL		98	0.03	II		-	Japan	Japan	Morichika et al (1997)	88	01/10/1997	Natural	NULL	NULL	Moderate	No
753	1976	NA		<1	NULL	NULL		NULL	NA	NULL		Frameshift	India	India	Jayandharan et al (2009)	234	01/10/2012	Natural	NULL	NULL	Severe	No
754	1977	UMHA0401		6	NULL	NULL		NULL	NA	NULL		-	NA		Centre A24 (unpublished)	n51	01/11/2006	Natural	NULL	NULL	Mild	No
755	1978	NA		<1	NULL	NULL		NULL	NA	NULL	related; family 1; 2 brothers	frameshift; family 1; 2 bros.	NA	Sweden	Astermark et al (2005)	165	01/05/2012	Natural	NULL	NULL	Severe	No
755	1979	NA		<1	NULL	NULL		NULL	NA	NULL	related; family 1; 2 brothers	frameshift; family 1; 2 bros.	NA	Sweden	Astermark et al (2005)	165	01/05/2012	Natural	NULL	NULL	Severe	No
755	1980	NA		<1	NULL	NULL		NULL	NA	NULL	related; family 2; 2 brothers	frameshift; family 2; 2 bros.	NA	Sweden	Astermark et al (2005)	165	01/05/2012	Natural	NULL	NULL	Severe	No
755	1981	NA		<1	NULL	NULL		NULL	NA	NULL	related; family 2; 2 brothers	frameshift; family 2; 2 bros.	NA	Sweden	Astermark et al (2005)	165	01/05/2012	Natural	NULL	NULL	Severe	No
755	1982	NA		<1	NULL	NULL		NULL	NA	NULL		frameshift	NA		Centre A29 (unpublished)	n53	01/12/1994	Natural	NULL	NULL	Severe	No
756	1983	NA		NULL	NULL	NULL		NULL	NA	NULL		c.2063C>G; p.Thr669Ser	NA	United Kingdom	Green et al (2008)	217	01/09/2012	Natural	NULL	NULL
757	1984	Jakkrit		1	NULL	NULL		NULL	NA	NULL		-	Thailand		Centre A19 (unpublished)	n45	01/09/1999	Natural	NULL	NULL	Severe	No
758	1985	NA		<1	NULL	NULL		NULL	NA	NULL		Frameshift	France	France	Vinciguerra et al (2006)	188	01/05/2012	Natural	NULL	NULL	Severe	No
759	1986	MF8 167		NULL	NULL	NULL		NULL	NA	NULL		c.2071C>A; p.Pro672Thr	NA		Centre A5 (unpublished)	n4	01/06/2012	Natural	NULL	NULL	Severe
760	1987	UMHA0368		<1	NULL	NULL		NULL	NA	NULL	double mutant with p.Arg1715Gln	double mutant with Arg1696Gln	NA		Centre A24 (unpublished)	n51	01/11/2006	Natural	NULL	NULL	Severe
761	1988	NA		6	NULL	NULL		NULL	NA	NULL		c.2087C>A; p.Thr677Asn	NA	United Kingdom	Green et al (2008)	217	01/09/2012	Natural	NULL	NULL	Mild	No
762	1989	NA		<1	NULL	NULL		NULL	NA	NULL		Frameshift	NA	United States	Citron et al (2002)	139	01/07/2003	Natural	NULL	NULL	Severe
763	1990	?		<1	NULL	NULL		5	NA	NULL		c.2090T>A; p.Val678Asp	NA	France	Repesse et al (2007)	201	01/07/2012	Natural	NULL	NULL	Severe	No
764	1991	NA		19	NULL	NULL		NULL	NA	NULL		c.2090T>C; p.Val678Ala	NA	United Kingdom	Green et al (2008)	217	01/09/2012	Natural	NULL	NULL	Mild	No
764	1992	Malm		16	NULL	NULL		NULL	NA	NULL		-	NA		Centre A11 (unpublished)	n6	01/07/2007	Natural	NULL	NULL	Mild	No
764	1993	20HA77		6	NULL	NULL		NULL	NA	NULL	also has poly Leu2230Leu	also has poly Leu2230Leu	Turkey	Turkey	Timur et al (2001)	135	01/10/2001	Natural	NULL	NULL	Mild	No
765	1994	NA		1	NULL	NULL		NULL	NA	NULL		c.2095A>C; p.Met680Leu	China	China	Hua et al (2010)	254	01/11/2012	Natural	NULL	NULL	Moderate	No
766	1995	PC		<1	NULL	NULL		NULL	NA	NULL		-	NA	Belgium	Freson et al (1998)	95	01/04/1999	Natural	NULL	NULL	Severe	No
767	1996	UMHA0192		4	NULL	NULL		NULL	NA	NULL		-	NA		Centre A24 (unpublished)	n51	01/11/2006	Natural	NULL	NULL	Moderate	No
768	1997	NA		3	NULL	NULL		NULL	NA	NULL		c.2096T>A; p.Met680Lys	NA	United Kingdom	Green et al (2008)	217	01/09/2012	Natural	NULL	NULL	Moderate	No
769	1998	8452		10	NULL	NULL		NULL	NA	NULL		-	NA	United States	Liu et al (2002)	143	01/03/2002	Natural	NULL	NULL	Mild	No
770	1999	NA		4.8	NULL	NULL		NULL	NA	NULL		c.2097G>A; p.Met680Ile	India	India	Nair et al (2010)	257	01/11/2012	Natural	NULL	NULL	Moderate	No
771	2000	HANA14		<1	NULL	NULL		NULL	NA	NULL		c.2099C>A; p.Ser681X	Qatar	Qatar	Abu-Amero et al (2008)	208	01/08/2012	Natural	NULL	NULL	Severe
771	2001	54HA209		<1	NULL	NULL		NULL	NA	NULL		-	Turkey	Turkey	Timur et al (2001)	135	01/10/2001	Natural	NULL	NULL	Severe
[truncated: 8,065 more rows]
